# Supplementary material for: QTL analysis for ascorbic acid content in strawberry fruit reveals a complex genetic architecture and association with GDP-L-galactose phosphorylase
Source: Hortic Res. 2023 Jan 19;10(3):uhad006. doi: 10.1093/hr/uhad006 (PMC10022485; doi:10.1093/hr/uhad006)
Supplement: Web_Material_uhad006 [file web_material_uhad006.zip]

Archive with 2 entries (2 files):
- Suplementary Figures_R1.pdf
- Supplementary Tables Munoz et al 2022_R1.xlsx
