# Supplementary material for: QTL analysis for ascorbic acid content in strawberry fruit reveals a complex genetic architecture and association with GDP-L-galactose phosphorylase
Source: Hortic Res. 2023 Jan 19;10(3):uhad006. doi: 10.1093/hr/uhad006 (PMC10022485; doi:10.1093/hr/uhad006)
Supplement: Web_Material_uhad006 [file web_material_uhad006.zip › Supplementary Tables Munoz et al 2022_R1.xlsx]

## Sheet: Table S1
Table S1. Variation of fruit AsA content in the subset of 35 lines of the Can×SS population in the 2016-2017 season. Least square mean (± standard deviation (sd)), number of data (n), p-value (p) of differences between ‘Candonga’ and ‘Senga Sengana’ and range of AsA content in mg AsA/100g FW, mg AsA/g DW and % dry matter (DM) in the five countries. Values with different superscripts indicate sign…
	Country	Germany	Spain	France	Italy	Poland
	n	105	99	105	92	84
	Candonga	65.17	58.6	49.35	63.18	58.74
AsA	Senga Sengana	53.48	56.06	46.01	58	55.92
(mg/100g FW)	p	*	ns	ns	ns	ns
	Subset Mean (± sd)	64.58 ± 7.15e	58.97 ± 10.18d	49.76 ± 6.73a	52.40 ± 7.97b	56.12 ± 6.67c
	Subset Range	51.20 - 84.30	40.55 - 89.70	37.35 - 68.54	35.22 - 71.68	42.59 - 72.52
	Candonga	4.62	6	5.39	3.96	5.39
	Senga Sengana	4.22	5.16	5.52	3.7	4.5
AsA	p	ns	ns	ns	ns	*
(mg/g DW)	Subset Mean (± sd)	4.90 ± 0.60b	5.62 ± 0.85d	5.40 ± 0.64c	3.54 ± 0.57a	4.83 ± 0.60b
	Subset Range	3.74 - 6.70	3.52 - 7.98	4.04 - 7.10	2.57 - 5.31	3.61 - 6.18
	Candonga	14.13	9.79	9.17	15.95	10.91
	Senga Sengana	12.72	10.89	8.33	15.64	12.43
%DM	p	ns	ns	ns	ns	*
	Subset Mean (± sd)	13.25 ± 1.13d	10.54 ± 1.20b	9.26 ± 1.08a	14.97 ± 2.08e	11.65 ± 0.90c
	Subset Range	10.30 - 15.73	6.95 - 13.46	6.50 - 12.50	9.80 - 19.67	9.35 - 13.53

## Sheet: Table S2
Table S2. ANOVA multifactorial results for ascorbic acid content (AsA; in mg ASA/100g FW and in mg AsA/g DW) and for dry mater content (%DM) in the the Can×SS population in the five countries.
ANOVA mg AsA/100g FW - Type III decomposition
	Sum Squares	Df	Mean Square	F	p-value
Genotype	57695	113	510.576	38.8258	0
Country	236707	4	59176.8	4499.99	0
Genotype*Country	35182.7	441	79.7795	6.06668	0
Error	14163	1077	13.1504
Total	4.61657e+06	1636
ANOVA mg AsA/g DW -Type III decomposition
	Sum Squares	Df	Mean Square	F	p-value
Genotype	476.157	113	4.21378	26.5577	0
Country	292.14	4	73.0351	460.31	0
Genotype*Country	417.891	441	0.947598	5.97232	0
Error	169.613	1069	0.158665
Total	44234	1628
Anova %DM - Type III decomposition
	Sum Squares	Df	Mean Square	F	p-value
Genotype	1049.61	113	9.28863	18.2167	0
Country	8501.28	4	2125.32	4168.15	0
Genotype*Country	1737.03	441	3.93884	7.7248	0
Error	545.588	1070	0.509895
Total	177550	1629

## Sheet: Table S3
Table S3. Broad-sense heritability (H2) for ascorbic acid (AsA) content in mg/100g FW, mg/g DW and for % dry matter (DM) in the five countries and the mean.
Country	mg AsA/100g FW H2	mg AsA/g DW H2	% DM H2
Germany	0.85	0.78	0.74
Spain	0.78	0.74	0.77
France	0.72	0.57	0.69
Italy	0.95	0.9	0.88
Poland	0.64	0.74	0.55
Average	0.79	0.75	0.73

## Sheet: Table S4
Table S4. Position and marker sequence in the Can×SS linkage map.
Locus	Marker name	Segregation	Group	Position (cM)	CAM Chr	CAM position	Sequence
HAX-184075066-Fvb1-1	AX-184075066	<hkxhk>	LG 1A	0	Fvb1-1	27302220	TTTCTCATTCGATTTTTTGTAACATGTTGCATTTG[C/T]TGTGATATGTTGTCATCTTGTGTTTGCTGAAAAGT
HAX-184669805-Fvb1-4	AX-184669805	<hkxhk>	LG 1A	0.94	Fvb1-4	2408338	TGGAAATCATAGCAATTTGATTCCTTATCAGATAA[G/T]CAAGATTAAATAAGTTCCGCAAATTTTCAACAATT
H1841987-31:G>A--Un	1841987|F|0-31:G>A-31:G>A	<hkxhk>	LG 1A	1.393	*	0	TGCAGTTTGGTAGTCACAATTGTTATGTGCTGGTAGTATTTGTGCTCGTCACAAGTAGAAGCGCAGGCC
1813161-28:TCFvb1	1813161|F|0--28:T>C	<lmxll>	LG 1A	5.097	Fvb1-4	1385245	TGCAGTGGTGTGTGCTTACTTGTGAGACTGAGAATATAAAGATGCAATATCTGAGGCTTATCCTAGCAT
HAX-184335989-Fvb1-4	AX-184335989	<hkxhk>	LG 1A	5.751	Fvb1-4	1358371	AATAAGTAACATCAGGTACCTTAACGAGTCATTTT[A/G]TATGGGATTGGCAACATATTTCAGTTCTTATCTAT
HAX-184554076-Fvb1-4	AX-184554076	<hkxhk>	LG 1A	6.198	Fvb1-4	1426238	TATGTCATCTGATGGATACCCTTTTGAACATTAAG[C/T]AACACGTACGGATGTAAAGAATTTCTCCAGAACTA
AX-184380159-Fvb1-1	AX-184380159	<lmxll>	LG 1A	7.424	Fvb1-1	25934567	ATATATGTATAATTACTTTTGGAGAAGAGACAGAT[C/T]AACAACGACGCTTTGGCCGAGTGGTTAAGGCGTGT
AX-184380882-Fvb1-4	AX-184380882	<lmxll>	LG 1A	8.322	Fvb1-4	1167563	ATCTGTTTGCTCTCAAGTATGATGCAGCTTTGAGT[C/T]TGAGGCTTAGGTTTTTGGCGTCTATATAAACATGT
HAX-184475536-Fvb1-4	AX-184475536	<hkxhk>	LG 1A	8.322	Fvb1-4	1256079	TGTTGATGGAAATTGTTGGCTTCTGATGAACGAAC[C/T]AGTCTGGGCTTATGTTGAACAAAGCAGTAGGTCAT
H1813649-59:T>C-Fvb1	1813649|F|0-59:T>C-59:T>C	<hkxhk>	LG 1A	8.769	Fvb1-4	1146722	TGCAGCTTGTAACATATATCAGATTTTTTCCTGTATGCCCAGAAATTGATGTTCTATCTTTGAATTACA
1774021-41:TC-4Fvb1	1774021|F|0-41:T>C-41:T>C	<lmxll>	LG 1A	8.769	Fvb1-4	1426580	TGCAGACGGTATCGTACTTACTCAACTAACATAGCTAGCTTCCTGTAAAAACAAGAGCTTAC
12931054-40:AGFvb1	12931054|F|0--40:A>G	<nnxnp>	LG 1A	10.483	Fvb1-4	840253	TGCAGTTTCAGAATTTGTTTCTTGCATGGAGCTCAGTGATATAGCTTCATAAAGAGAACTCAGGAGACT
1774555-17:GC-1Fvb1	1774555|F|0-17:G>C-17:G>C	<nnxnp>	LG 1A	10.483	Fvb1-4	844028	TGCAGTGATGAGCATACCTAGTATTTGCCACAGCCGGCCATGGCAGTCAATTAC
HAX-184856334-Fvb1-4	AX-184856334	<hkxhk>	LG 1A	10.669	Fvb1-4	991253	AATCCTATAGGATGGGGTAAGAGAAGTGTGTAAAC[A/G]ACTTTCGTTCATTATTTGGTTCATAATTCACACGG
12926790-64:ACFvb1	12926790|F|0--64:A>C	<lmxll>	LG 1A	10.669	Fvb1-4	765853	TGCAGCTTGTGTACGGCATTCTGCAAGGCGTCGACCACGGATGAGTCAGGTAAAATTTTATTCAACAAG
1773850-13:CA-1Fvb1	1773850|F|0-13:C>A-13:C>A	<nnxnp>	LG 1A	11.642	Fvb1-4	844028	TGCAGTGATGAGCATACCTAGTATTTGCCACAGCCGGCCATGGCAGTCAATTAC
1829831-10:TA-1Fvb1	1829831|F|0-10:T>A-10:T>A	<lmxll>	LG 1A	12.429	Fvb1-4	913809	TGCAGAAGTGAAGATACTATGAGCACACAAATTCTATACAGCGATAAGAAAATCAAACAGTTACTTGTG
12907886-18:AG-Fvb1	12907886|F|0-18:A>G-18:A>G	<nnxnp>	LG 1A	14.167	*	0	TGCAGCTATTGTGGTGTAGGCCATGTACGCGCTTCAGAAGTTAC
1805387-33:AG-3Fvb1	1805387|F|0-33:A>G-33:A>G	<lmxll>	LG 1A	14.189	Fvb1-4	309413	TGCAGATAGTAATTCTGGAAATGGCCCAAATTCGTCAGACTCTTTCCAACCCCCCACGTTATTAC
1785014-37:AC-3Fvb1	1785014|F|0-37:A>C-37:A>C	<lmxll>	LG 1A	15.589	Fvb1-4	515791	TGCAGCATGACAGTCAGCAGGCTATTACAGGTAACAACAAGCAAAATTCACATTACCGCCTAAAACATT
12940987-12:TAFvb1	12940987|F|0--12:T>A	<lmxll>	LG 1A	18.443	Fvb1-2	3310332	TGCAGCAATGTTTTGAATGAAATGAGCAGTCTCAGCCTTAC
12930180-27:CG-Fvb1	12930180|F|0-27:C>G-27:C>G	<nnxnp>	LG 1A	19.312	*	0	TGCAGTGTGCTTGTACAGAAAACTCCTGGTTAC
12941979-19:AG-Fvb1	12941979|F|0-19:A>G-19:A>G	<lmxll>	LG 1A	20.564	Fvb1-4	429661	TGCAGAGAAATAGTCCCAAGCAGGTAAAATATGAGATATGCACCTTCATTCTTATCCACGTCGAGTTAC
HAX-184391886-Fvb1-4	AX-184391886	<hkxhk>	LG 1A	20.564	Fvb1-4	417388	GTCTGAATCCTCCTCAATGGTATGTTCTTCACCTG[G/T]ATCTTCTTCATTCTCCTCTACCTCCTGTAACATTG
1785014-18:TA-1Fvb1	1785014|F|0-18:T>A-18:T>A	<nnxnp>	LG 1A	21.452	Fvb1-2	4745924	TGCAGCATGACAGTCAGCAGGCTATTACAGGTAACAAAAAGCAAAATTCACATTACCGCCTAAAATATT
AX-184184503-Fvb1-4	AX-184184503	<lmxll>	LG 1A	21.462	Fvb1-4	150544	AGGCTTAAGAGGAGGTGAGGCAGATTATAAGTCAT[G/T]CACTGGTATTCACATATGACAATTTCCACATTTGT
1785117-64:AT-6Fvb1	1785117|F|0-64:A>T-64:A>T	<nnxnp>	LG 1A	22.341	Fvb1-1	25225177	TGCAGTAAGTGTAAACATAGTTGATTGCAGATTTCCAAGACAAAAGAACATAGACAGACAAAAGTAACA
12942450-38:GAFvb1	12942450|F|0--38:G>A	<lmxll>	LG 1A	22.36	Fvb1-4	42643	TGCAGTCCTCTCACATGTTGCTGCATCTATCTTCTTTGGCACGTGACTCAATTTCAAGCTTGAGTAAAA
12929003-17:CTFvb1	12929003|F|0--17:C>T	<lmxll>	LG 1A	23.257	Fvb1-4	17028	TGCAGCAGCTTTTTCACCTGCCATGGTTTCTAATTGTGTCTGCTTGTAGTACTGAATAATATATAGATT
1810937-50:CT-5Fvb6	1810937|F|0-50:C>T-50:C>T	<nnxnp>	LG 1A	25.054	Fvb7-3	13311528	TGCAGGTTAGAGTCAACTAATCTCTTCAAGGATGTGAAGTGAGTGTTCTATCACTACAATTACAATTGT
12941608-24:AG-Fvb1	12941608|F|0-24:A>G-24:A>G	<lmxll>	LG 1A	25.069	Fvb1-4	2589911	TGCAGGGGTGGTGGTATGTGCAAAGAATTCAGCCCCACTGAGTGGTGTTGTGAGTAAAGCAAGTGCAGG
1786530-45:AG-4Fvb1	1786530|F|0-45:A>G-45:A>G	<lmxll>	LG 1A	27.812	Fvb1-4	2702911	TGCAGAGGGAGGAAATGATCTAGACAGAACACCGAGGGAATGTGTGCTTGATACTTTAC
1776380-17:CT-1Fvb1	1776380|F|0-17:C>T-17:C>T	<lmxll>	LG 1A	28.71	*	0	TGCAGCCAGTTATACTTTGGCAATTTCATTCACGACAGCTCTGGTCTGGTGGCATGCGATATTTACAGA
HAX-184629331-Fvb1-4	AX-184629331	<hkxhk>	LG 1A	28.71	Fvb1-4	2890915	GCAAATTTGAGCTATGTTAATTTGGTAATGGTAGT[C/T]TTGGTTTGAGTTTTGAGGAGTTTTTATGTGTGAGT
1802384-45:AG-4Fvb1	1802384|F|0-45:A>G-45:A>G	<nnxnp>	LG 1A	30.281	Fvb1-4	79669	TGCAGCTCTTATTGCTATGGTAAATTATTTTCTGTTCTCATAATAGCTTCTTTTTTTCTTTAC
1815029-30:TA-3Fvb1	1815029|F|0-30:T>A-30:T>A	<nnxnp>	LG 1A	30.794	Fvb1-4	207043	TGCAGACTTTCTGAGAACCCAGAAAACAGAAGAAGTCAAAGTTTGTACCTTTAC
12935802-23:CA-Fvb1	12935802|F|0-23:C>A-23:C>A	<lmxll>	LG 1A	32.124	*	0	TGCAGCTTCTCTCCAGAGGCGCAAGTCCGTCATTTAC
1790361-17:CT-1Fvb1	1790361|F|0-17:C>T-17:C>T	<nnxnp>	LG 1A	32.364	*	0	TGCAGATACGTAACAGATAGAACACCCAACATACCTTGGGAATGTATACCACAGTTCATACCTTACAGA
AX-184735719-Fvb1-4	AX-184735719	<nnxnp>	LG 1A	33.404	Fvb1-4	2734369	GCGGAAGCTACATTGAGCATGAAAAAGGGCGGGGA[A/G]TTTTGCATCGACAGTCGGCTATTGAGAGATCAAGG
HAX-166502964-Fvb1-4	AX-166502964	<hkxhk>	LG 1A	39.015	Fvb1-4	3329910	ATTGGATGATCACTGATGCTATATTCTATAAAGGG[A/C]GAGTCTATGCCATTGCAAACCGAGGCACGCGATCT
12935801-19:AG--Un	12935801|F|0-19:A>G-19:A>G	<lmxll>	LG 1A	39.015	Fvb1-4	2759651	TGCAGCTTCTCAGGGTGAAGGACGATATTAC
H1819700-19:T>C-Fvb1	1819700|F|0-19:T>C-19:T>C	<hkxhk>	LG 1A	42.7	Fvb1-4	3135082	TGCAGAAAGGTTGTAAACATGATGAGATGCATTCAGATACAGTAGATGTGAAGACGAACTAAAAGCCAA
H1815705-20:T>G-Fvb1	1815705|F|0-20:T>G-20:T>G	<hkxhk>	LG 1A	44.064	Fvb1-4	3223252	TGCAGTTGTGTACAAAAACATGAGGAGTACACTGATGATTTCCTCTAATTCTCAGAAACACAGAAGGGT
12941147-13:GA-Fvb1	12941147|F|0-13:G>A-13:G>A	<lmxll>	LG 1A	44.064	Fvb1-4	3249324	TGCAGGTTTGTCTAACGTAAATAATGGTGGTGAGCAGTGTTTTAC
HAX-166517608-Fvb1-4	AX-166517608	<hkxhk>	LG 1A	45.412	Fvb1-4	3402648	AAAGCCGAACGTGAGCAGCTAGCCCTACAAACCCA[C/T]CAACATGAAAATCTCTTCCATTCTCGTCCTTCCTC
HAX-184184560-Fvb1-4	AX-184184560	<hkxhk>	LG 1A	45.412	Fvb1-4	3420989	CAGAAAACTTGCTGTAACAGCACGAAAATTTTGTG[A/C]AAACAATGTTGCAACACTACTCTAATACACAACTA
AX-184665329-Fvb1-4	AX-184665329	<lmxll>	LG 1A	45.859	Fvb1-4	3484175	CATGTATTGGTTTGTCTTCTTTTCTCTTTCCTATG[A/C]ATCACTGGGTTGGTGAAAAGCTAGAGAGATCACAT
HAX-184465590-Fvb1-4	AX-184465590	<hkxhk>	LG 1A	46.306	Fvb1-4	3553459	AGCTGTTATCTTCAAAAGCTTGTAATTGCTGTAAT[G/T]GGCGTCAACAGTAGGAATGTTTTGCAATGAAATGT
H1805315-37:G>C-Fvb1	1805315|F|0-37:G>C-37:G>C	<hkxhk>	LG 1A	47.207	Fvb1-4	4003243	TGCAGCTATCCAGATGGGGAATGCTAGGTTTTTGTGTGGAAAAGCAATAAAGGTAGAATCTTGTTGGGA
H1773566-24:C>G-Fvb1	1773566|F|0-24:C>G-24:C>G	<hkxhk>	LG 1A	48.1	Fvb1-4	4055209	TGCAGATCAATCCTCTATGTTCATCAGTGCCTGTATGTAATGCGACTAGAGCATGTGGATTAGACATCA
HAX-166520344-Fvb1-4	AX-166520344	<hkxhk>	LG 1A	48.675	Fvb1-4	3935939	ACATAAAAAAAGAGCACCTGCCCACAAAAATTCTA[A/G]ATGAGCCGGCTTTCTGCCGTACAATACAAGAAGTT
1795262-57:AG-5Fvb1	1795262|F|0-57:A>G-57:A>G	<lmxll>	LG 1A	49.438	Fvb1-4	3877840	TGCAGAGGAAGCAATGACAACTGGGTGGGAACCGAACTTGAGATGCATTATTGGTCCGTAAGTTTGGGA
HAX-184103467-Fvb1-4	AX-184103467	<hkxhk>	LG 1A	49.438	Fvb1-4	3640345	AGTATATATATGTACCTAAACATATATACATCAGA[A/C]GAAACAAGCCAGAGAGGAAATGACCCTGATGACAT
HAX-184475576-Fvb1-4	AX-184475576	<hkxhk>	LG 1A	49.885	Fvb1-4	3661200	AATTTTGACTATCAAATTGAATTAGCATAATGGAC[C/T]AGGGGCGGATCTAGAGCCATAAACTCTGGGACTCA
AX-184856289-Fvb1-3	AX-184856289	<nnxnp>	LG 1A	50.109	Fvb1-3	4221482	TGATCTACTAGTCAAAGTGTAACATCATCATATGC[C/T]ATATGGACCAACATTTTTACATCATACTACATACT
HAX-184045246-Fvb1-4	AX-184045246	<hkxhk>	LG 1A	50.332	Fvb1-4	4001479	CATGCTTTTCTGCTTACCCCAGTTGCTCGTAAGCA[C/T]CATTTCCGTATTTTCTATAACTCTGTTGACTCTTG
HAX-184494410-Fvb1-4	AX-184494410	<hkxhk>	LG 1A	50.779	Fvb1-4	3788942	CTCAAAGTTCGTCACATAGAACAAGCCATAACCTA[A/C]AGAAAGTCAGAAATTACAAACGTACACAAACTATG
1814236-22:GA-2Fvb1	1814236|F|0-22:G>A-22:G>A	<nnxnp>	LG 1A	51.98	Fvb1-4	4505213	TGCAGAAATTACATGAGGAGTAACCGGCAAAGGACCCTGGGAGGCGACACTCAGGTTCTCTTAC
HAX-184538049-Fvb1-4	AX-184538049	<hkxhk>	LG 1A	52.574	Fvb1-4	4092309	GCCTTTCGATTTGCAGGAGACTAGTCTAGTTTGTT[A/G]GCATACCCTCGTGGACATTGGTCCGAATAATGATT
HAX-184347238-Fvb1-4	AX-184347238	<hkxhk>	LG 1A	52.991	Fvb1-4	4136722	AACCTTTTGGGTGAATAATGAGTCGTGTAGCTGTC[C/T]CAATTAGTTGATTAAGCTCTAGTTCAGGTGTCTTA
HAX-184794573-Fvb1-4	AX-184794573	<hkxhk>	LG 1A	53.021	Fvb1-4	4419270	CCAAGGGGCCGCGTTCACCCGTCTAAGGCCGCGAA[G/T]GGGCTTCTTTTACCCTCCTAGACTCGGGCCGCCAT
HAX-184380930-Fvb1-4	AX-184380930	<hkxhk>	LG 1A	53.468	Fvb1-4	4556355	ATTGAAAGTTTCTCCAACTTCTTTGCACACACATC[A/G]CCATCTGTATAAATTTTCATGCTATTCAAAACTTC
HAX-184117271-Fvb1-4	AX-184117271	<hkxhk>	LG 1A	54.37	Fvb1-4	4591556	ACCTGGATTTGTTTGGTTTACAATTGGAATTGTCA[A/G]TCTCATTGTAGAATGCATTGGTTAATTTATATCAT
12941208-10:GA-Fvb1	12941208|F|0-10:G>A-10:G>A	<lmxll>	LG 1A	55.875	Fvb1-4	4672660	TGCAGTTGAAAAATCTATCCTCTGACCTAAGAATTAC
H12929023-48:T>CFvb1	12929023|F|0-48:T>C-48:T>C	<hkxhk>	LG 1A	56.62	Fvb1-4	4694651	TGCAGCATTGTCTTACGTTGAAGCTCAAGCAAGGATGGATGATAGGTATATTTGTATTGCAAGTTAGTT
1839298-13:CT-1Fvb1	1839298|F|0-13:C>T-13:C>T	<lmxll>	LG 1A	57.066	Fvb1-4	4689111	TGCAGCTTGGTGGTTTCTTCATTTGGACTTATACGTATCAGCTGATAAGATCCTCATCTGTGAAGTTTA
HAX-184194364-Fvb1-4	AX-184194364	<hkxhk>	LG 1A	57.066	Fvb1-4	4787306	ACCTCTAAACAAAAACATGATAGTGCCGGACTGCA[G/T]GTACATTTTGACTTACTCATGCGCTAATCCACCAA
HAX-184324563-Fvb1-3	AX-184324563	<hkxhk>	LG 1A	57.513	Fvb1-3	5394128	GATGAAAAAAGAGAAAGAAAGTTAGAATTTCCAAA[C/T]TGGCTCAGTTAATGTACATCCACATATACTTGGTA
12937873-18:GAFvb1	12937873|F|0--18:G>A	<lmxll>	LG 1A	58.847	Fvb1-4	4923870	TGCAGGATATAATAGGTAGAACAGTAAGGACTGAAGAAAGATTAC
AX-184267599-Fvb1-2	AX-184267599	<nnxnp>	LG 1A	58.89	Fvb1-2	6520079	GAAGGATGGCATAGGTACGTAAGTCATACTTCCAG[A/C]TCTATCTTCTGTATCTTCCCGTGCCGATTAGGAAT
1809465-52:AC-5Fvb1	1809465|F|0-52:A>C-52:A>C	<lmxll>	LG 1A	59.508	Fvb1-4	4897488	TGCAGATCAGGTATATCTCTTGTTGCTTTGGCCTCCGTTGCTGTTTTACTCTCACTGAGTATTTCTGTT
H12931794-14:C>T-Un	12931794|F|0-14:C>T-14:C>T	<hkxhk>	LG 1A	62.04	Fvb1-4	5109653	TGCAGCATGCATCACCTTCTCGTGTTAGGTTGTTGCTTCATTAGAGATAACGGCAATATATTATGATCA
3400510-37:GAFvb1	3400510|F|0--37:G>A	<nnxnp>	LG 1A	63.282	Fvb1-4	4893499	TGCAGAGTATGATAGGCCGAAATATGTTGGAATGCCAGCTTAGGAGGCTTGGCATTTTTGCTGCTGAGG
HAX-166509640-Fvb1-4	AX-166509640	<hkxhk>	LG 1A	64.063	Fvb1-4	4933008	CAAATCCTGGGACGTGAATGTAATTATCCAACTTC[-/AGA]TTCTTCACTAACCATCTTCAGATTTTGACTAACCA
HAX-184117277-Fvb1-4	AX-184117277	<hkxhk>	LG 1A	65.651	Fvb1-4	5208436	CCAAGATCAATTGGGTCTCTATTGCTTTAGCAGAG[A/G]AGTTCAATTTCATGTATTAGAATTGGCAGTTTCTC
HAX-184132148-Fvb1-4	AX-184132148	<hkxhk>	LG 1A	66.552	Fvb1-4	5287943	GTAGTATGTGATGCATTTTTGTGTTACTTCTTTCG[C/T]TCAGGGTAAGACGGTAAGTAGATATTTATGAGTGA
1775156-34:TA-3Fvb1	1775156|F|0-34:T>A-34:T>A	<nnxnp>	LG 1A	66.776	Fvb1-2	7098240	TGCAGCACATACACAAAATGAAAATGTGATCTATATAGGAAAACAAATTCTTGGAAAAATTAC
HAX-184066249-Fvb1-4	AX-184066249	<hkxhk>	LG 1A	66.999	Fvb1-4	5288171	AATAAAAATGGGTTGAACCAGCAAAATTTGGTTAA[A/G]GTTGCACTGCGGATTCATTTATTGGAGCACCAAAC
HAX-184369716-Fvb1-4	AX-184369716	<hkxhk>	LG 1A	67.446	Fvb1-4	5380980	CAGCATTGATTGAAAAATCTTGAAAATAAAATACT[A/G]GAGCCATCCCAACATTCATCTCAAGCTAAACAGAA
HAX-184097236-Fvb1-4	AX-184097236	<hkxhk>	LG 1A	67.893	Fvb1-4	5482929	TGTAATAGAAAATTTATTCGCATCAGCTTGGAATC[A/G]ATTCCAACCAAATTCTCTGAGGACTCTGATGATGC
AX-184402874-Fvb1-4	AX-184402874	<nnxnp>	LG 1A	69.729	Fvb1-4	3722510	ATTCTACAATCTACCTTACACAACGTATGGCCACA[A/G]AAATTTACAGACCAACTAGACAAAATACACAAATA
1792631-20:GC-2Fvb1	1792631|F|0-20:G>C-20:G>C	<nnxnp>	LG 1A	70.631	Fvb1-2	6040976	TGCAGTCAGGTATCACCTTTCTCACAACATTTTACCTCCTGCAAGATTTTAC
1810336-7:AT-7:Fvb1	1810336|F|0-7:A>T-7:A>T	<nnxnp>	LG 1A	71.532	Fvb1-4	3683315	TGCAGTGTTATAGTCCAAAGGGAACCAACCTTATGACCGTTTGAGCTCACTTGTTTTAC
1791341-20:CT-2Fvb1	1791341|F|0-20:C>T-20:C>T	<nnxnp>	LG 1A	72.433	Fvb1-2	12331	TGCAGTAACTGCATCAAAGATGCTAACACTCCCTGCATAGAAGATGGTGAGCTGAGCCGGAGCATGAGC
H12935940-7:C>T--Un	12935940|F|0-7:C>T-7:C>T	<hkxhk>	LG 1A	75.24	*	0	TGCAGGTCCATAATTTGCTACAGCTAGCTTAC
H1816199-14:A>T-Fvb1	1816199|F|0-14:A>T-14:A>T	<hkxhk>	LG 1A	76.133	Fvb1-4	5371133	TGCAGGTTGCCTCTACAAAGGACCAAACAGCCGGAAGTGTTGCCCAAAGAGGAACAACCCTGCAAGTTG
1789490-48:GC-4Fvb1	1789490|F|0-48:G>C-48:G>C	<nnxnp>	LG 1A	78.696	Fvb1-2	6988620	TGCAGCAACACCACCTGCACTAGGACCATTCTTCAAGGCCTTCTCATACTCTTCAGGCGAGTTAC
HAX-184279402-Fvb1-4	AX-184279402	<hkxhk>	LG 1A	82.613	Fvb1-4	5570433	ATACCCATAACATTATGACTAAGGCAGCCATTGCC[C/T]GGAGAGCCAATAACATAAATTACACAGTTTCAGGA
12932667-29:GA-Fvb1	12932667|F|0-29:G>A-29:G>A	<nnxnp>	LG 1A	82.837	Fvb1-4	5683892	TGCAGGAGCAAATGAGAATGGACGTGTTCAATCCCGAGTTGAAGTCCTAACAGCTGAGCTTGAAGAAAC
HAX-184424509-Fvb1-4	AX-184424509	<hkxhk>	LG 1A	83.06	Fvb1-4	5515728	AAACCAGCATTTTGAGCATTCTGTATTTTGTCCTT[A/G]AAAGTACATTCCCCTCTAACTATCAAAGCAAACCT
1854282-6:GTFvb1	1854282|F|0--6:G>T	<lmxll>	LG 1A	83.962	Fvb1-4	5371068	TGCAGGGCTCTTTGGTCAACACTTCCGGACGTTTGGTCCTTTGTAGAGGAAACCTGCACAGCTGTTTCT
AX-184902981-Fvb1-4	AX-184902981	<nnxnp>	LG 1A	84.429	Fvb1-4	5701276	ATCAAATGATTACTCGAATAATACAAGACACTCGC[A/G]GTTTCGTATTGACCATGAAATGATATGTATGAGGA
HAX-166509642-Fvb1-4	AX-166509642	<hkxhk>	LG 1A	85.798	Fvb1-4	5636570	AAAGCTATCCTGGATTTTTTCCCATTTGTCCTTGC[-/AGCT]AGCTCATGTAAGTTTAACCTTCTGGGTTTTTATTA
AX-184617034-Fvb1-2	AX-184617034	<nnxnp>	LG 1A	88.817	Fvb1-2	163250	GCAGTTATAATTTACTTGATAAAAAAAAATGTGTT[A/G]ATGATAATTCAAGGATTTATGTTAATAATTAACAT
H3399472-31:A>T-Fvb1	3399472|F|0-31:A>T-31:A>T	<hkxhk>	LG 1A	92.373	Fvb1-4	5923948	TGCAGCGAAGGATAACAGCTTCAAAGGGAGGAATGCAGAGAAGGATAACAGCTTTAC
HAX-184140039-Fvb1-4	AX-184140039	<hkxhk>	LG 1A	92.373	Fvb1-4	5924426	TGCTGTACTAGTTGCCATCCTTCAGCATCATGATC[A/C]GCCTCCTTGGTATTCTTCTCTGCTTCTTCACTCTT
AX-184204430-Fvb1-4	AX-184204430	<nnxnp>	LG 1A	92.373	Fvb1-4	6186237	CTCTTAAATAATATTTTCTTAGTTACAACATGAGT[C/T]CTCAACTGATAAAATGATGGATAAAATGAGTCCTC
1794342-44:TC-4Fvb1	1794342|F|0-44:T>C-44:T>C	<nnxnp>	LG 1A	93.274	Fvb1-3	7127687	TGCAGCAGTAGCTGAGGCACTTATGAAGAGTGATGATGCAGATGCTGTTCTTGAAGGGCTTGTCAAATT
AX-184279407-Fvb1-4	AX-184279407	<lmxll>	LG 1A	94.188	Fvb1-4	5920259	TTCTGAACATCTGATAGCATTATTACCGTATCCTA[G/T]TTTCTATCCACATAGGTAATTTTTATAGGTGATAT
3399602-18:CG-1Fvb1	3399602|F|0-18:C>G-18:C>G	<nnxnp>	LG 1A	94.638	Fvb1-4	6666945	TGCAGACTGCTGACTTTGGTATTACAGAAGAGAATGCTGTTAC
H23106599-55:G>CFvb1	23106599|F|0-55:G>C-55:G>C	<hkxhk>	LG 1A	96.002	Fvb1-4	5854373	TGCAGCAATTGCTGGGGCAGCTAATCCTGTGGAATAGTAAAAATGGAAACCATAAGCCCTATAGCTGAG
HAX-184902979-Fvb1-4	AX-184902979	<hkxhk>	LG 1A	97.368	Fvb1-4	5651133	ATTCTCCTTGCACACCAAGTCATTATTTCCTACAT[G/T]ATTGTGAGCTTCTCTTATGTCTTGCACCAACTCAT
12934056-20:CTFvb1	12934056|F|0--20:C>T	<lmxll>	LG 1A	97.368	Fvb1-4	5912703	TGCAGACCTGGGTTTATGGTCTGTGGCTAAGAGTTGGGAGAGACGAAGAAGAGGGTGATTAC
AX-184413718-Fvb1-4	AX-184413718	<nnxnp>	LG 1A	98.93	Fvb1-4	5075231	TCTAAGAGCAAGATTAACATCATTTTCATCAGTGA[A/C]GTAAATGCAATTCCCTTTGCACCCAGCTAACTCTT
H23108090-15:A>T-Un	23108090|F|0-15:A>T-15:A>T	<hkxhk>	LG 1A	101.017	*	0	TGCAGGGGTGACCTCAGTGATCTTTATTAC
1800523-31:TC-3Fvb1	1800523|F|0-31:T>C-31:T>C	<lmxll>	LG 1A	102.367	Fvb1-4	6040525	TGCAGAGGTCTCATTGATTTGTCTTCCTTACCATGATTTTGATGACTTTTATTGCTTAC
HAX-123365120-Fvb1-4	AX-123365120	<hkxhk>	LG 1A	103.718	Fvb1-4	6086359	TAACACTCCAAATATAGCCCATCCTCTTGTACTGT[C/T]ACCACCTTGGTTCTGCCTATATTCTGCAAAAATGA
HAX-184669835-Fvb1-4	AX-184669835	<hkxhk>	LG 1A	103.718	Fvb1-4	6218838	CCTCCTCCGACCTTACTCTTATCGTCGACGAGAGC[C/T]GCGGCATGGAACACAACACAATCTATGAGGCTGCC
1795884-34:CT-3Fvb1	1795884|F|0-34:C>T-34:C>T	<nnxnp>	LG 1A	104.244	*	0	TGCAGTTGATTTCCAAATGATCAAATTTATCAGTTGAATGTTGATGCTTACTTAC
23106777-16:TC-Fvb1	23106777|F|0-16:T>C-16:T>C	<nnxnp>	LG 1A	105.277	Fvb1-2	9388977	TGCAGACTGAACAGGACTTTTACATCTCTGATTCTTATATTTAC
AX-184529753-Fvb1-4	AX-184529753	<nnxnp>	LG 1A	106.309	Fvb1-4	6994140	CACTATGACTTGGAATGTTTCTTTTTTTGAAGGTT[A/G]TAGCTGAAAATGGTATATCTGGGTTTTGGTCAGTG
AX-184569572-Fvb1-4	AX-184569572	<nnxnp>	LG 1A	106.821	Fvb1-4	7119138	TCCTTGTAACAAAAAAAGAATCATCATACCTCCAA[A/G]AAACTAATTAAGAGTTTGTTAGTATGTCAAAAAAT
AX-184091302-Fvb1-4	AX-184091302	<lmxll>	LG 1A	107.333	Fvb1-4	6964049	AGTACTGGACCTCAATTATTTCTCAATATATATCA[C/T]CATCTAATTAAATTTGAGATTAGCAACTTGCAAAT
AX-123357159-Fvb1-4	AX-123357159	<lmxll>	LG 1A	107.333	Fvb1-4	6316324	CATGGACCTTGATGTTTATACTGCTGCGAAAGAAG[A/G]CAATACTGCTGCCCTGGAAAAGAGAGAGCATCTTC
AX-184702737-Fvb1-1	AX-184702737	<lmxll>	LG 1A	107.333	Fvb1-1	21123476	ATCCAAAGCTCTGAAATACTGCCTAGGTTACCGGC[A/G]GAGTCTTTGATGAGATTCCGGCAGGTATGCAAATC
H23106757-5:G>A-Fvb1	23106757|F|0-5:G>A-5:G>A	<hkxhk>	LG 1A	107.333	*	0	TGCAGGAGAAAGACAGAAAAAGGAGTTAC
H23107938-16:G>CFvb1	23107938|F|0-16:G>C-16:G>C	<hkxhk>	LG 1A	108.697	Fvb1-4	6684630	TGCAGAAGAAAGAATAGAGAACTCAGAATCAAGAAATCATAAGCAACAAAGCCTAATGCAAATTGCTTT
1809098-26:AG-2Fvb1	1809098|F|0-26:A>G-26:A>G	<lmxll>	LG 1A	110.049	Fvb1-4	7294863	TGCAGTAGAAATTCACGTACAACTTTGCAAGACTGTAGAATCTGCTACTCTGCTAGAGAAAGAAAAAAA
HAX-184369736-Fvb1-4	AX-184369736	<hkxhk>	LG 1A	111.4	Fvb1-4	6407108	CCATGGCCTCGGAATAGCCCAAATCGGAGAACGCA[C/T]GGTCCTCTTCGATTTGCGATCCAGAAACGTTCTAG
H1816193-14:C>T-Fvb1	1816193|F|0-14:C>T-14:C>T	<hkxhk>	LG 1A	111.4	Fvb1-4	7006855	TGCAGTTGCTGGAGCGTCCTTACTCTATGCTGGTGCATATGTGTACAAACGTCCAGTTCAGTACACTCA
1800926-9:AG-9:Fvb1	1800926|F|0-9:A>G-9:A>G	<lmxll>	LG 1A	112.07	Fvb1-4	7637910	TGCAGTGCAGCGTATGCTGCTACCCTACATTCTGTCAGCATGCCTTTCCGAATGGAACCTCTTGGGCCC
H1818538-43:A>G-Fvb1	1818538|F|0-43:A>G-43:A>G	<hkxhk>	LG 1A	112.74	Fvb1-4	7611614	TGCAGGCAGCTGTTAGCACAGCTGTTGAAGCAATCAAATATGAAATATGCAGCAAGTTTAC
HAX-184225003-Fvb1-4	AX-184225003	<hkxhk>	LG 1A	112.74	Fvb1-4	7199466	GTTTGAATGTTTTACCGCGACGAACTACATATCAT[C/T]TGACAATGGAGAGTTGGAGTAGATTGAAAGAGAAG
AX-184204436-Fvb1-4	AX-184204436	<lmxll>	LG 1A	112.74	Fvb1-4	6574293	AAGAATCATCAGCATTGACTGACAGTAATTCATTT[A/G]GTGGTCATAATTTATAGGCCTTGCTATGTTTGAAT
AX-123363542-Fvb1-4	AX-123363542	<lmxll>	LG 1A	112.74	Fvb1-4	6394613	ACTCGATCAGGAAGCTAAGGATGACTAAGTTGTAG[A/T]GATCATATACTCCTGTTCGGATTTTGTATAGATGA
HAX-123362775-Fvb1-4	AX-123362775	<hkxhk>	LG 1A	113.187	Fvb1-4	7484120	AATCATGTTCAGACTCAAGAACAGATGAACCTCTA[G/T]ACCATTCCAATACTCTTTTTTGCCATATCTCTATT
12942074-60:GAFvb1	12942074|F|0--60:G>A	<lmxll>	LG 1A	114.212	Fvb1-4	6577759	TGCAGCTGATACCTGTATACTGTATGACAGTGATTGGGTAAATTCTTGATCTCTGTTATCGAATCGTTC
H23107294-20:C>TFvb1	23107294|F|0-20:C>T-20:C>T	<hkxhk>	LG 1A	115.443	Fvb1-4	7743692	TGCAGCAATCTTCATTGTGGCACGTTCCATCTGTAATAATTCCTTCTAGTTTTTAC
1791482-57:CA-5Fvb1	1791482|F|0-57:C>A-57:C>A	<nnxnp>	LG 1A	119.067	Fvb1-4	8545365	TGCAGTGAGGATAAATCACCAATGTCATCAGGGATTGCTCCTTGTGTGAGGTTACATATACCTAGGTTT
H1816472-37:T>A-Fvb1	1816472|F|0-37:T>A-37:T>A	<hkxhk>	LG 1A	121.479	Fvb1-4	8194063	TGCAGCCCATGCAGCCTTAGACATAGATCCGCCCCTGTGTTTGAGTATTACTGAAAGTGACCGGAGAAG
HAX-184246539-Fvb1-4	AX-184246539	<hkxhk>	LG 1A	124.101	Fvb1-4	8380925	AACACATTCGAGTTATGTTAGATGAAATTAGTTTT[A/G]AGTTTAATGTCTATCTATTCATTTTATTTATTCTC
12930454-21:GAFvb1	12930454|F|0--21:G>A	<lmxll>	LG 1A	124.658	Fvb1-2	10426145	TGCAGATAGGGAATGTGATCCGGATGTTTGTAGGAATTGCTGGGTCAGGTGAGCATATAACTAACATTC
AX-184870676-Fvb1-4	AX-184870676	<lmxll>	LG 1A	125.742	Fvb1-4	8388460	CTAAGACTCTACGAGAGAAAACAAAGAACAAGAGA[G/T]TGAGAGAAGCTATGAAGATCTAGTTGAGGTATGGG
1838812-20:AGFvb1	1838812|F|0--20:A>G	<lmxll>	LG 1A	127.39	Fvb1-4	8557111	TGCAGCCTCTTAGAGTTATCAAAATAGGGCGTGTGAATTGCTTCATTGGTATTGGCAGATACTTTACAG
12934642-14:ACFvb1	12934642|F|0--14:A>C	<lmxll>	LG 1A	127.836	Fvb1-4	8473897	TGCAGGAAATCTGCATATTTCAGAAGCCAAATGATGCAACGGCTCATCCTCGAACCAAGAATCTTGTAG
HAX-184124521-Fvb1-4	AX-184124521	<hkxhk>	LG 1A	128.738	Fvb1-4	8573527	CTTGCTGATGAAAGATTTAGATTAAATGCCAGTAA[A/G]GTTTGGCTCAGTTGGCAAGGGTGGGTTTGTGGTGG
HAX-184584326-Fvb1-4	AX-184584326	<hkxhk>	LG 1A	129.184	Fvb1-4	8702606	ATTAAAATTCAATAAATTATCAATATAAATAATTA[A/G]CTAGCAACTTAGCATCTCCTAGGGAAGCAAAAGTC
HAX-184503736-Fvb1-4	AX-184503736	<hkxhk>	LG 1A	129.184	Fvb1-4	8603023	ATTGTTCCAAAGTGCTACACATCACTTCTGTTGCC[A/G]AGTCTCACTACACAAATCATATCTAACATGAGATA
1784964-51:TG-5Fvb1	1784964|F|0-51:T>G-51:T>G	<lmxll>	LG 1A	129.675	Fvb1-4	8632484	TGCAGAAGTATCAGAGCACCTTCTTCCTTTCTGCTTATGATGGCTCAAAAAGTGTTGATGGGAAGGGCA
3411267-7:AC-7:Fvb1	3411267|F|0-7:A>C-7:A>C	<lmxll>	LG 1A	131.69	Fvb1-4	8689402	TGCAGCACTGAAACGAGAGAACTCCGAATCAATGGAGTCCACTGCCACATTGAATGTCGCCTTCGACAT
1796802-50:CA-5Fvb1	1796802|F|0-50:C>A-50:C>A	<lmxll>	LG 1A	133.706	Fvb1-4	8607193	TGCAGATAAACGTCTGCACTTGAACGGTTCCTTCACACTTCAGAACAATGACACAACAACAACACCATC
12932253-12:GAFvb1	12932253|F|0--12:G>A	<lmxll>	LG 1A	134.196	Fvb1-4	8806944	TGCAGCCACATGGCTAACTAATTCTCAGTATAATTGGCTGAATGTTAC
HAX-184313520-Fvb1-4	AX-184313520	<hkxhk>	LG 1A	134.196	Fvb1-4	8933663	ATATTAGTTTTCATGTCAAACCCACCACTGTAACT[C/T]AGTCCTATATAAACTCTCTCTGCAACTTTCTCTTC
HAX-184629379-Fvb1-4	AX-184629379	<hkxhk>	LG 1A	134.642	Fvb1-4	9033435	GATCGGGGCTTTACATAGGTCCACGTACACTGTTG[C/T]GTAAATTTATTTGATTTTTTATTTTATTTTCTACT
3399065-32:CT-3Fvb1	3399065|F|0-32:C>T-32:C>T	<lmxll>	LG 1A	135.089	*	0	TGCAGCTAGCAACTGGCATATATTATACAGTATGTACATTTTTAC
1801082-68:AT-6Fvb1	1801082|F|0-68:A>T-68:A>T	<lmxll>	LG 1A	135.99	Fvb1-3	10131601	TGCAGAAACGCCCTCCAACCAAATAGATCCACTTGAATGGGTCCAAGCTCACACAACAAGAATTTCCCT
AX-184650907-Fvb1-4	AX-184650907	<lmxll>	LG 1A	137.509	Fvb1-4	9167315	AAGGAGTGTGAAGTTCACTCATAAATACTCTTCAC[A/G]TGGTGTGAGGCAGAGTTTTCACGTGTAATGGAATC
HAX-184455662-Fvb1-4	AX-184455662	<hkxhk>	LG 1A	138.005	Fvb1-4	9158349	CTGAACGGCAAATTGCAACAGACTCCTTGATACCA[G/T]GAGGAATTGTAGTGCCAACAATTCCTATGCAAGTA
1792153-26:TC-2Fvb1	1792153|F|0-26:T>C-26:T>C	<nnxnp>	LG 1A	141.744	Fvb1-3	11761645	TGCAGCCTCTTGTTGGTGTACTAGTCCGTGTGAAAGTTTTGGATTGGTATCAGCCTCTCTGCCCCCCTA
12935459-8:CT-8Fvb1	12935459|F|0-8:C>T-8:C>T	<lmxll>	LG 1A	142.087	*	0	TGCAGAGATGACGTCATCTGAAAAATTAC
AX-184554178-Fvb1-4	AX-184554178	<lmxll>	LG 1A	143.507	Fvb1-4	10119142	CTATCTCCCTTCAACTTCTCAAGAAGGTTAGCTCC[A/G]TCTTCTGCGTCCAATATAGTCTTACATTAGTATAA
HAX-184279494-Fvb1-4	AX-184279494	<hkxhk>	LG 1A	144.213	Fvb1-4	10560278	GCTCATGTGTTAGATTCTAACTACATAAGCATGTG[C/T]TAACATAAGAAAACTATGACAGATTTAGACCAAGT
H12929237-39:A>GFvb1	12929237|F|0-39:A>G-39:A>G	<hkxhk>	LG 1A	147.022	Fvb1-4	9857045	TGCAGGATAAGCAGACATGAGTTCACAAACAATTTCAGAACCATTACTTGTTACATCATAATGCATATG
12938820-51:CT-Fvb1	12938820|F|0-51:C>T-51:C>T	<nnxnp>	LG 1A	148.265	Fvb1-3	9139334	TGCAGCTCTGCTTCTCTTTGAAGAACTTCGACCACCTGATTTCACTGCCGCTTCTTCTACCAATGCTTC
12909007-16:GA--Un	12909007|F|0-16:G>A-16:G>A	<nnxnp>	LG 1A	148.882	*	0	TGCAGTTTTTATTTGTAGCCAAATATACTTAC
AX-184246531-Fvb1-4	AX-184246531	<nnxnp>	LG 1A	150.127	Fvb1-4	7461044	ACAGTGGTATTAGTCAAACGAGAAGCTTTAGAAGC[A/G]TCATTTCTGGCGCTGTATGATGCCATTAAGGAAGT
12924444-48:TG-Fvb1	12924444|F|0-48:T>G-48:T>G	<nnxnp>	LG 1A	150.743	*	0	TGCAGATCAAGGCTCTATCTCTTGTAGGAGCAGCCAGCAGTCTCGAAGGTAGTTGCTGCCCGTTACAGA
1786176-30:AG-3Fvb1	1786176|F|0-30:A>G-30:A>G	<nnxnp>	LG 1A	152.627	Fvb1-4	7951462	TGCAGTAGATATCTTGCCCTAAATTCAGAAGGTATTAGTTACAGATTGAAACAAACCAAATGTTGAATA
23106454-17:CT-Fvb1	23106454|F|0-17:C>T-17:C>T	<lmxll>	LG 1A	164.678	Fvb1-4	12468491	TGCAGTTAGAAGAAGGTTCCAAGAGATCGATGCTAATAGGAAATTAC
1815981-16:GAFvb1	1815981|F|0--16:G>A	<lmxll>	LG 1A	166.296	Fvb1-3	14354176	TGCAGGATTCAAGCTCGGCCAATTATTAGAACCCATATTCTTGATCGTTTCTTGGCCTTCAGAAATTAC
1786823-11:TC-1Fvb1	1786823|F|0-11:T>C-11:T>C	<lmxll>	LG 1A	169.562	*	0	TGCAGGTGAGTCGAGACGGTTCTCAAATTTCTTGCTCATCTTTATGCTAAAGTTTTAC
1791818-34:AG-3Fvb2	1791818|F|0-34:A>G-34:A>G	<lmxll>	LG 1A	171.18	Fvb2-2	6146341	TGCAGCTGATCCTAGTTATGGTTTAGGTAAAATTGTCATTGTCATGACGAACTACTCATGGATGTTTAC
H23106463-7:C>T--Un	23106463|F|0-7:C>T-7:C>T	<hkxhk>	LG 1A	172.798	*	0	TGCAGTTCCGGGTTTGGGTTAC
AX-184184707-Fvb1-4	AX-184184707	<lmxll>	LG 1A	173.245	Fvb1-4	13726734	GGGATTTAATGTTCAGATCTGAAGTTGTTTGCATT[A/G]GGTTGATGAATTTGTTGTACATGTAATTTAGAATT
HAX-184148335-Fvb1-4	AX-184148335	<hkxhk>	LG 1A	173.245	Fvb1-4	16266575	TCCTAACAAGGAGAGTTTGGGTTGTGGCTGCAGTT[C/T]CGGGTTTGGGTTAATATCTGAAATTTCTATTGTGG
1812014-26:TAFvb1	1812014|F|0--26:T>A	<lmxll>	LG 1A	173.746	Fvb1-4	13499971	TGCAGTTTGTTTATTGAGTGACTCCATAGTATGTTGGCTCTTCAACAATTTCCTGTTTTCGTTTGAGAA
1787004-39:GT-3-Un	1787004|F|0-39:G>T-39:G>T	<lmxll>	LG 1A	174.248	Fvb1-1	12980040	TGCAGACCTAAAATCTGGTTGTACATAACCAAATTTCGGTCAACAAGAAACTTTGAAATTAGATGACCT
23106404-26:CA-Fvb1	23106404|F|0-26:C>A-26:C>A	<lmxll>	LG 1A	175.259	*	0	TGCAGGTTTCTGAGAAGAAAAGAAGGAATTGCATTAC
AX-184302038-Fvb1-4	AX-184302038	<lmxll>	LG 1A	176.271	Fvb1-4	12675438	GCTCTTCTGAGATTTATGAACCAAGTGCTAGCTAC[C/T]CTGATCTCATTACTTCGATAATCTAGCTTCTTAAC
1788478-66:CA-6Fvb1	1788478|F|0-66:C>A-66:C>A	<lmxll>	LG 1A	178.333	Fvb1-3	15061698	TGCAGTTTGTTATGAGTTTTTCTACTAGATTTTTGCATGAATGGTCCTAATGTCGTAGAGAGAGAGAGC
HAX-184235657-Fvb1-4	AX-184235657	<hkxhk>	LG 1A	181.485	Fvb1-4	16920348	CAACATATCACCATTTAGATGTAGCTAATCTTCCC[A/G]GTCTACCTGCTCATGCACCAACACATAAGCAACAC
23106368-8:GT-8Fvb1	23106368|F|0-8:G>T-8:G>T	<lmxll>	LG 1A	181.485	*	0	TGCAGGAGTAGGCTAACCAGTTAC
1772886-64:GT-6Fvb1	1772886|F|0-64:G>T-64:G>T	<lmxll>	LG 1A	182.609	Fvb1-4	16808348	TGCAGCTACCGAAGGGAAAGTTATACGCCAGCTTTTTGTTACAGTGAGTCCTAAGCTATGTTTTTCTAT
1814703-12:GA-1Fvb1	1814703|F|0-12:G>A-12:G>A	<lmxll>	LG 1A	184.311	Fvb1-3	20401603	TGCAGTTGATACATATCTCCTTATTACATAACTGGCTTATAGGAACAAGTTGATTGGATGGCATTACAG
12927304-30:ACFvb1	12927304|F|0--30:A>C	<lmxll>	LG 1A	186.013	Fvb1-4	16235544	TGCAGCTGTGCCCCAAAGTCAAGGGGTAGCAGGCTAGCCCTAAATTTCTGCGATGTCTCCAGAACCATG
1799225-46:CA-4Fvb1	1799225|F|0-46:C>A-46:C>A	<nnxnp>	LG 1A	186.022	Fvb1-2	23487207	TGCAGGAGTCTTTTTTGTGGGGAAGGCTGCCACCTGTATAAAGCAGAAAGCCAAGTAATTCATAAGTTT
1815944-42:CTFvb1	1815944|F|0--42:C>T	<lmxll>	LG 1A	187.138	Fvb1-4	14360003	TGCAGGCTGAACAGCAAGCAAGAGCAACAACTTAGAATGCTCCGATCATTTGGACTAGAAATTAC
12926365-37:GCFvb1	12926365|F|0--37:G>C	<lmxll>	LG 1A	189.428	*	0	TGCAGTCCTGGATCCTTACATCTACGACAGATGGTTCGGACTTAC
HAX-184030772-Fvb1-4	AX-184030772	<hkxhk>	LG 1A	190.555	Fvb1-4	16879649	AAAATAAATGGTGCAGAAAACTAAAAACTAGTAAC[A/G]TAGTTCGAGTGATATAAAGGACTCAAAAAGAACAG
AX-184235578-Fvb1-4	AX-184235578	<lmxll>	LG 1A	192.873	Fvb1-4	11744598	ATAATTTAAAACCATTGCTTCACCATGTTAAATCC[G/T]GTTATCAAAGAACTGAATTAATTTATTTTCTTGAT
23106421-18:AT-Fvb1	23106421|F|0-18:A>T-18:A>T	<lmxll>	LG 1A	193.32	Fvb1-4	11413998	TGCAGTAGAATAACAAGGTTTCATACTAACTAGGAGAATTAC
AX-184140107-Fvb1-4	AX-184140107	<lmxll>	LG 1A	193.32	Fvb1-4	12295176	ATTCTGTTGAGTATATAAATGACCTTAGAAAACCC[A/G]TTGACTGTCAAAGTCCTCTCCCACATGCCTGGCAA
H1775812-48:G>A-Fvb1	1775812|F|0-48:G>A-48:G>A	<hkxhk>	LG 1A	195.637	Fvb1-4	16497377	TGCAGAAGAACCATCCCATATACAATAAACCAAAACCAAAACTGAATAGGCACACTGACAAAGTATTCT
1806575-64:AG-6Fvb1	1806575|F|0-64:A>G-64:A>G	<lmxll>	LG 1A	198.367	Fvb1-4	14524241	TGCAGATTTTAGATGCAGTGTCCACTCTGACATCTTGCTGATTTTGCGTTCTACCATGTGACTAGATAA
AX-166520488-Fvb1-4	AX-166520488	<nnxnp>	LG 1A	199.309	Fvb1-4	22859884	TGATGTTGAGCTTCAGTCGACGATTGACCTCATGA[C/T]GGAATCGGTCATGGGATGGTATTAGATCTGCGGGT
1809248-7:CTFvb1	1809248|F|0--7:C>T	<lmxll>	LG 1A	200.169	Fvb1-4	14360528	TGCAGGACATAAAAGCATGCCGACCACACAGTTATTTACTTACAACAACACTCACAGATACGAAATGAA
1785541-12:AG-1Fvb1	1785541|F|0-12:A>G-12:A>G	<nnxnp>	LG 1A	200.202	Fvb1-1	4878519	TGCAGATGGGACGGGATTGGTTTCTGGTGAGTTGTAGACATCAGCATTCAAGGGAACAGTAGCCTTTAT
23106157-67:TC-Fvb1	23106157|F|0-67:T>C-67:T>C	<lmxll>	LG 1A	202.897	Fvb1-3	16047101	TGCAGGTTTTACCTTTCTTTCTTACTCTTATCGATCCATCGATTCCTCTTTTACTTGATACATCATGCA
12931355-16:CG-Fvb2	12931355|F|0-16:C>G-16:C>G	<nnxnp>	LG 1A	202.93	*	0	TGCAGGAGACGGTTCTGAAGCACTTCCAAAGCCTTAC
AX-184617521-Fvb1-4	AX-184617521	<lmxll>	LG 1A	204.701	Fvb1-4	14556698	AAATCAAAGAAATTAAAGCCCATCACTCCCAGAGA[C/T]GAACTCTATCCCATGAATAGTGAAACCCATCGGTG
AX-184325046-Fvb1-4	AX-184325046	<lmxll>	LG 1A	206.505	Fvb1-4	13550258	AATTAGGGTTTTCTCAGATGCAAAGAACCATGCAT[C/T]TTTATGGAATATAATCAAATCCCTTTCAAAAATAA
AX-184381073-Fvb1-4	AX-184381073	<lmxll>	LG 1A	208.309	Fvb1-4	13804029	ACTTGGCATGTATTGATCTATTCTGATGCATTTTC[A/G]TCTCAATCAGCACTCAACAGGCTAGGCTGGAGTCT
AX-166517538-Fvb1-4	AX-166517538	<lmxll>	LG 1A	210.113	Fvb1-4	14300950	ATCAAGAACCTTGAGTGTAACAACCCCAACCAGCT[A/G]TCAATCTAGCTGGGTATCGTGGGTTAGTCTGTTTA
23107184-47:CT-Fvb1	23107184|F|0-47:C>T-47:C>T	<lmxll>	LG 1A	211.008	Fvb1-4	14245605	TGCAGTATGGAAGCTCTGATTACCCGGCAGGGTTGGATGCCTTGGAGTGGTGATTTTGCTTTAC
1795313-49:TC-4Fvb1	1795313|F|0-49:T>C-49:T>C	<lmxll>	LG 1A	212.81	Fvb1-4	14686849	TGCAGTATATTGTAATACTAAAGAGGGATACAAATATATTTCTTGATTGCATTTTTAC
12926956-7:TCFvb1	12926956|F|0--7:T>C	<lmxll>	LG 1A	216.481	Fvb1-4	14513818	TGCAGAGTCCACTCCAATTCTTCCCTGGACGAGTGCATTGAGTAACAAACATGCCAAACACCAAATTGG
1800077-17:GA-1Fvb1	1800077|F|0-17:G>A-17:G>A	<nnxnp>	LG 1B	0	Fvb1-2	2132196	TGCAGACTAAGACCACCAGATGGTTTTCTTTCAGATGATTCATAACTGTTAC
1786649-19:TG-1Fvb1	1786649|F|0-19:T>G-19:T>G	<nnxnp>	LG 1B	5.613	Fvb1-2	1778003	TGCAGCTCCTCCCTTGTCAGAGGCTTCCATGGACTCTGATAAGCCTATGTAATCATGCTTCAAGGACAT
1800406-16:TC-1-Un	1800406|F|0-16:T>C-16:T>C	<nnxnp>	LG 1B	6.506	Fvb1-2	1359230	TGCAGCAGCATCAACACCCGTATTTATATTCTTCATTGTTGCCCATCTTTGGAAAAGCTTAC
1793625-12:CA-1-Un	1793625|F|0-12:C>A-12:C>A	<nnxnp>	LG 1B	8.308	Fvb1-2	1215736	TGCAGGGTCCAGATGAATGAGAAGTAGCCCCTAAAACCCAGAAATCCCTAATCCTATGAAGTTTATGCT
23106896-14:CG-Fvb6	23106896|F|0-14:C>G-14:C>G	<nnxnp>	LG 1B	11.036	*	0	TGCAGGACTTGTAAGTAGTTAGGTACTTAC
12938606-8:AG-8Fvb1	12938606|F|0-8:A>G-8:A>G	<nnxnp>	LG 1B	13.764	Fvb1-2	2382764	TGCAGCAGGATAACCAGCTTCAGCCAAACTGTCAGTACTCAGTCCTGTAGAGTCCCCATGATTCTTTAG
23107194-11:GA-Fvb1	23107194|F|0-11:G>A-11:G>A	<nnxnp>	LG 1B	15.566	Fvb1-1	25055758	TGCAGTCTCGCAGTAACAAAGAAACGAACTTTGCACAATGACAGCTAGCCTTTGAGCCTCACTAAACTA
1792662-48:CT-4Fvb1	1792662|F|0-48:C>T-48:C>T	<nnxnp>	LG 1B	15.566	Fvb1-2	2485658	TGCAGTATAACAGTTTGGCATGTGATATCTATCAGAAATACACTTGTATGGACATGGAGTCTTCGTAAC
1786167-9:AT-9:Fvb1	1786167|F|0-9:A>T-9:A>T	<nnxnp>	LG 1B	17.368	Fvb1-2	2742511	TGCAGTTGCTTCTGTGTTTGAGATTCTTGACAGGCAATCACTGATACCAGGGTCACATAATGTAAGCAA
1801549-43:GA-4Fvb1	1801549|F|0-43:G>A-43:G>A	<nnxnp>	LG 1B	20.096	Fvb1-2	2987060	TGCAGCTGAAGCACTAGAGGAGGCCATTGCTACATAATCTCTTATTAGGAAATTAC
1823845-15:TC-1Fvb1	1823845|F|0-15:T>C-15:T>C	<nnxnp>	LG 1B	21.898	Fvb1-2	2880138	TGCAGACGACTAGATCACTGACTGAATTTGCGTCAAATGTAATCCTCACTTTTCCTTTCTGAATTATGT
1815993-35:GA-3Fvb1	1815993|F|0-35:G>A-35:G>A	<nnxnp>	LG 1B	26.531	Fvb1-2	2852543	TGCAGCCCACAGCCTACTACATGTATCCACCCCTGAGTGTCTGTAATTTGTACCTGGTTACCAGCAACA
1826785-54:GA-5Fvb1	1826785|F|0-54:G>A-54:G>A	<nnxnp>	LG 1B	29.259	Fvb1-1	25114462	TGCAGAAAGGAACCATAAAACCCTTTAGCCAATATTTGTTTGTCAGCTGCCTTTATATTAC
1789560-17:CT-1-Un	1789560|F|0-17:C>T-17:C>T	<nnxnp>	LG 1B	30.152	Fvb1-2	1215736	TGCAGGGTCCAGATGAATGAGAAGTAGCCCCTAAAACCCAGAAATCCCTAATCCTATGAAGTTTATGCT
1826280-24:CT-2Fvb1	1826280|F|0-24:C>T-24:C>T	<nnxnp>	LG 1B	31.045	Fvb1-2	1816443	TGCAGATGTCTTCAAAATAAGTAATCTTATGCAAATCCAAAAGCTCTTTATTTCCATTAC
1808596-44:TC-4Fvb1	1808596|F|0-44:T>C-44:T>C	<nnxnp>	LG 1B	33.773	Fvb1-2	4218371	TGCAGGGAGCTTGAGAATCTTGATGAACCAAAACATAACAGTTTCTTGTTTCCTATACAACAATGGTGT
1802546-20:AC-2Fvb1	1802546|F|0-20:A>C-20:A>C	<nnxnp>	LG 1B	36.501	Fvb1-2	5314751	TGCAGGCTCTCCATTTTGACCGTTGTGATGGTCTTCGGTTGAGTAATATTACGCATATTAC
12929675-10:TG--Un	12929675|F|0-10:T>G-10:T>G	<nnxnp>	LG 1B	38.303	*	0	TGCAGAATCTGCTGGGCATCTGGTCAATTGTTAC
1795003-57:TG-5Fvb1	1795003|F|0-57:T>G-57:T>G	<nnxnp>	LG 1B	40.105	Fvb1-2	4123857	TGCAGCAATACTAAACGGGGAGTATACAAACCATACGCAGTAAAGGTATGCATTTGCGTCAATACTAAA
23106886-14:CG--Un	23106886|F|0-14:C>G-14:C>G	<nnxnp>	LG 1B	42.833	*	0	TGCAGCTTGCTGCTGACTCCTCGATAGTTAC
1783394-64:GA-6Fvb1	1783394|F|0-64:G>A-64:G>A	<nnxnp>	LG 1B	44.635	Fvb1-3	1011290	TGCAGTACTATTATCCCTACTAGATTCATTATGATTACAACCAGCACTTACCGGATGAGAAATGAGCTC
1775840-42:TC-4Fvb1	1775840|F|0-42:T>C-42:T>C	<nnxnp>	LG 1B	46.437	Fvb1-3	594578	TGCAGCCTCAGCAAATCCTCCACATTTTATTCACTTGACCTACAAACCCCCTGGTGGGACTGCTAAGCT
1776317-38:TAFvb1	1776317|F|0--38:T>A	<nnxnp>	LG 1B	48.239	*	0	TGCAGAAAGTGCTCTGACAACGCATCTCAGCGACCATCTTGGTGACACTATTGGTTAC
12907366-22:CT-Fvb1	12907366|F|0-22:C>T-22:C>T	<nnxnp>	LG 1B	49.131	*	0	TGCAGATGAAGCAGCAGAAGCCTTTAC
AX-184590844-Fvb1-2	AX-184590844	<nnxnp>	LG 1B	50.025	Fvb1-2	4972263	TGATCTGCCAAAGTCTTTGAATCATCCAGTACTTC[A/G]CCAGTACTGACTAGGATCAAGCGCTGATCATTTAC
AX-184474916-Fvb1-2	AX-184474916	<nnxnp>	LG 1B	50.919	Fvb1-2	4796324	GTCTTCCCTAGCCTGGCCATCTATCTGTTGATCCA[A/C]AGCATTGGCAGACACAGTAAGAACAAAGCTTCATT
AX-184894654-Fvb1-3	AX-184894654	<nnxnp>	LG 1B	51.812	Fvb1-3	623796	TTTCTTCAAGAGTACAGTATAAATCCATGCGCTTT[C/T]TGTAAACTTCTGATTGTATATTTGGGTTTTGACTT
1792457-42:AG-4Fvb1	1792457|F|0-42:A>G-42:A>G	<nnxnp>	LG 1B	52.705	*	0	TGCAGTGTTTTCAACTCTTGCATCTATTTTTCAATGCAGCATGTATAATTGGGAAAACATTAC
3399034-31:GA-3Fvb6	3399034|F|0-31:G>A-31:G>A	<nnxnp>	LG 1B	53.598	Fvb1-2	4582586	TGCAGTACGTCTTCTCACAAAGAAGAAAAAAACTAAGAACATTAC
1786366-25:CT-2Fvb1	1786366|F|0-25:C>T-25:C>T	<nnxnp>	LG 1B	56.326	Fvb1-2	4884880	TGCAGAATAGATTAGGTGTTAGCACTACTAGAGATCTGTGTTTTATAAATCTAAGCAGTTTAC
1804159-37:CT-3Fvb1	1804159|F|0-37:C>T-37:C>T	<nnxnp>	LG 1B	57.219	Fvb1-2	4946026	TGCAGTCCTGCATTGAATATAGCTTTCTGATAGTAATTGTCATCCACCTCCTTCAAATTCTCTTTCACC
1808130-60:TC-6Fvb1	1808130|F|0-60:T>C-60:T>C	<nnxnp>	LG 1B	59.021	Fvb1-2	5002015	TGCAGAGTCAGTGTGTCACATCCGATGCGTCTCTAAGATGTCGCTAAGCATAGTAGACTCCCCCTCCTT
23106116-50:CT-Fvb1	23106116|F|0-50:C>T-50:C>T	<nnxnp>	LG 1B	60.823	Fvb1-2	4914908	TGCAGCTCGAGTTTGGAATCTGGAAACCCAAGTAGATCGACTATGTGTGATTTTAGTAGCTTGGTGTTT
1829756-20:TC-2Fvb1	1829756|F|0-20:T>C-20:T>C	<nnxnp>	LG 1B	61.716	*	0	TGCAGAATGTGGATTAGTACCTCAATCAACCACAATATCTTATGTATTTAC
3401211-38:GA-3Fvb1	3401211|F|0-38:G>A-38:G>A	<nnxnp>	LG 1B	63.518	Fvb1-2	4461702	TGCAGGCCGATGTTTCGATCAAGAATAATGTACGAGTTACAGGATTACATGTACTTTAC
AX-184245785-Fvb1-2	AX-184245785	<nnxnp>	LG 1B	64.411	Fvb1-2	4512936	GGGTCTGCAAGAAACCCTAGGGTTCTTGGGGTTTG[G/T]TGATGTGAGGTTCTTGAGAGATTGCATGTTGTTGA
3401147-28:AG-2-Un	3401147|F|0-28:A>G-28:A>G	<nnxnp>	LG 1B	65.304	*	0	TGCAGCCCTGCAAATTCAACACACACACGCTGGTTAC
12930999-48:TC--Un	12930999|F|0-48:T>C-48:T>C	<nnxnp>	LG 1B	66.197	*	0	TGCAGTGCTGGCTAGTTTACTTTCTTTTGTTTCCTTTTTCAATCTGATCTGTATACAAAGTTGCTTACA
ChFaM61-207	#N/A	<nnxnp>	LG 1B	67.09	0	0	#N/A
1824201-66:TA-6Fvb7	1824201|F|0-66:T>A-66:T>A	<nnxnp>	LG 1B	67.983	Fvb1-3	1396691	TGCAGAGGATTTTGAAAATCATTCACAAGAAATACATTAGCATCCTCCGTCGACCTGGAAAATTCAACC
1778802-41:TC-4-Un	1778802|F|0-41:T>C-41:T>C	<nnxnp>	LG 1B	69.785	Fvb1-2	3463224	TGCAGCGCCCATAGAAGCAAGAGGTTAGCTACCAATGTTTTCTTTTTTTAC
23106133-22:TC-Fvb1	23106133|F|0-22:T>C-22:T>C	<nnxnp>	LG 1B	70.678	Fvb1-4	763729	TGCAGGATTGTGATGGACACAACGGCCAGATCGAAACCTCATATAACTTCGAAAACACATTTCTAGCAA
1786930-44:AG-4Fvb1	1786930|F|0-44:A>G-44:A>G	<nnxnp>	LG 1B	72.48	Fvb1-2	3448808	TGCAGAGAAAAACCACAGCAAATGAAAAATGAAATTCATAGCAGGTGAGATTTAC
1813580-68:GAFvb2	1813580|F|0--68:G>A	<nnxnp>	LG 1B	77.113	Fvb1-2	2897089	TGCAGGCATAAAACCAAATTCAATTCCATGCTAGATAGGAAGACGGGAATTATTCGCTACCCAGTACAG
1834983-32:AG-3-Un	1834983|F|0-32:A>G-32:A>G	<nnxnp>	LG 1B	79.841	Fvb1-2	5678820	TGCAGAACTAAATCTAAGGAGGAATAATGGTCGACCTGAATGTCAATATGTGGCAAAAAATTGCCTTGG
1819004-20:GAFvb1	1819004|F|0--20:G>A	<nnxnp>	LG 1B	80.734	Fvb1-2	2071205	TGCAGCTCCGACCAAATTCGGTCTGTAATTGTGTCCACGTTCAAAAACTTTCACGTCTCCCATTACAGA
AX-184690396-Fvb1-2	AX-184690396	<nnxnp>	LG 1B	81.627	Fvb1-2	795276	TAAACATTAGATGTATTATCATAACCTAACAAACA[A/G]GAAAACTCACGCCTAAATTTTGGTTGGCAATATGT
12907312-30:GA-Fvb1	12907312|F|0-30:G>A-30:G>A	<nnxnp>	LG 1B	82.52	*	0	TGCAGATATTGCAGAGAGAGCGAGGGACGTACTCCATCCATCTACTTAC
1803863-40:CG-4Fvb1	1803863|F|0-40:C>G-40:C>G	<nnxnp>	LG 1B	83.413	Fvb1-2	611273	TGCAGCACTTGGTATGCAGTTTCGCTTAGGATCCATTCATGTTCATGCACTAGGGAAGCAAAGGTTTCC
3404063-18:CTFvb1	3404063|F|0--18:C>T	<nnxnp>	LG 1B	85.215	*	0	TGCAGCTGGTGAGTAGTGCTCCTTGTTGCTGTGTACGATCCCATTTGGGCAAAGATGAGAAATTTGATC
12929043-28:CT-Fvb1	12929043|F|0-28:C>T-28:C>T	<nnxnp>	LG 1B	88.886	Fvb1-2	133482	TGCAGCCCTTGACATGGAGAGAGAGAAATAGTCAGACTAGTTGGCTATGGATAACCAGCAGGGTGATAT
1812865-45:AG-4Fvb1	1812865|F|0-45:A>G-45:A>G	<nnxnp>	LG 1B	89.779	Fvb1-2	228682	TGCAGCCATTGAAGCTTAGGTTAGCTTGGTAGCTGGGGGCCTGAGGTTTAC
12936860-12:TC-Fvb1	12936860|F|0-12:T>C-12:T>C	<nnxnp>	LG 1B	90.672	Fvb1-2	139681	TGCAGCTAGTAGCATATAACATGATGACAATATACATTGGAGCAAGTCTCACGGAACAAAATTTTGTTT
12942198-18:TC-Fvb1	12942198|F|0-18:T>C-18:T>C	<nnxnp>	LG 1B	92.474	Fvb1-2	6568128	TGCAGTTATCATTCAATTCACTTTAGTCGAAGAGAGTGTTTCAAATGATAGCTCGTGTTACATATGAGA
12941820-14:TC-Fvb1	12941820|F|0-14:T>C-14:T>C	<nnxnp>	LG 1B	94.276	Fvb1-2	158894	TGCAGATTATAAGACAGCAACGGCTAGTATTAC
12941820-22:AG-Fvb1	12941820|F|0-22:A>G-22:A>G	<nnxnp>	LG 1B	95.169	Fvb1-2	158894	TGCAGATTATAAGACAGCAACGGCTAGTATTAC
1783503-46:AT-4Fvb1	1783503|F|0-46:A>T-46:A>T	<nnxnp>	LG 1B	97.897	Fvb1-2	32410	TGCAGTCCAGTTCTGGAGATGTGTCTAATATGGATATTCACCGTGTTCTGGAGTTACGATCTCCAATAA
AX-184583827-Fvb1-2	AX-184583827	<nnxnp>	LG 1B	98.79	Fvb1-2	6944158	TCCGATAGAAAAAAAATTACATTAAGAAGGTTCTA[A/G]AACAACCAATAACATTTACTCGTTGTACGCACACA
AX-184894598-Fvb1-2	AX-184894598	<lmxll>	LG 1B	99.461	Fvb1-2	10737880	GGGAGTTTTGGGAATGTTCTACATGAAAATATGGA[A/G]CCTAGAGATATTGTTCGCATATGGCATTACCACTC
AX-184132143-Fvb1-4	AX-184132143	<nnxnp>	LG 1B	99.683	Fvb1-4	4839978	ATTCACATTGTCCCAACTCCACTAAGTTGAATTCC[A/G]CATTTGGAAGTAATGTATGGTTCACTGTACCCAAA
1800541-24:TA-2Fvb1	1800541|F|0-24:T>A-24:T>A	<lmxll>	LG 1B	100.379	Fvb1-2	10747361	TGCAGGTGATCTTTAGTTTTACAAAAGAGTTGCACCTTGTTTTCCTTTTTGTTCCTTGTTTTGGTTATG
1813926-51:AG-5Fvb1	1813926|F|0-51:A>G-51:A>G	<nnxnp>	LG 1B	100.576	*	0	TGCAGAATAGTAGGCATTCTAACTGTAATCTAAAGAGAGATAGAGAGAGAGGGAGAGGGAGAGAGAGAG
12938029-7:GA-7Fvb1	12938029|F|0-7:G>A-7:G>A	<lmxll>	LG 1B	101.272	Fvb1-1	19069560	TGCAGTCATTCTTTCGCTTCTTCCCTTCTGCCACTGCAATATATGTTAC
1793857-6:ACFvb1	1793857|F|0--6:A>C	<nnxnp>	LG 1B	103.304	Fvb1-2	7328782	TGCAGCATGCATCACCTTCTCGTATTAGGTTGTTGCTTCATTAGAGATAATGGCAATATATTATGATCA
AX-184357863-Fvb1-2	AX-184357863	<nnxnp>	LG 1B	104.197	Fvb1-2	7382689	CCGGACCTGTAGCGACCGTACACGTGGACTCCAAG[C/T]TAACCGAACCTTATTTTTACTATTTTGTTTCGGGT
1822436-36:CT-3Fvb2	1822436|F|0-36:C>T-36:C>T	<nnxnp>	LG 1B	105.09	Fvb2-2	15238145	TGCAGTGGCTGTGCAGAGGGTGCGAGAGAGACTGAATGTGGCAGGTCTAGTTAGGGACCTGCAAGGAAC
12929797-26:GA--Un	12929797|F|0-26:G>A-26:G>A	<lmxll>	LG 1B	105.905	*	0	TGCAGATTCCCTTTATATGACAACAAAGTAAAAGGACGGTTAC
1797114-17:AG-1Fvb1	1797114|F|0-17:A>G-17:A>G	<lmxll>	LG 1B	107.707	Fvb1-4	8057723	TGCAGATGGATCTCATCGAGTTCTATGACTTTTATAACTGTAAGTTATTAC
1798844-26:CT-2Fvb1	1798844|F|0-26:C>T-26:C>T	<nnxnp>	LG 1B	107.818	Fvb1-2	7016140	TGCAGATGAAAGTAAGAAATAGGTTCTGTCACATTTTCATTTGATAATGGTGTGAACTGTATCTGATGA
1821860-23:CA-2Fvb1	1821860|F|0-23:C>A-23:C>A	<nnxnp>	LG 1B	111.49	Fvb1-2	7403363	TGCAGTTGTGCATTATATAAATCACAGTCGTCCCACCTGTTTTGTGAGAACGAGCTAAGCTTAGCTAGT
1783017-39:AG-3Fvb1	1783017|F|0-39:A>G-39:A>G	<nnxnp>	LG 1B	113.292	Fvb1-2	8427052	TGCAGAAGTGAACAAGATTTCTTCAAACACTGGCAAGAAGTTTTGTGAGTCTCGTTGCTTACGGGTAAT
3399216-8:TC-Un	3399216|F|0--8:T>C	<nnxnp>	LG 1B	114.185	Fvb1-3	6484969	TGCAGTCGTACCCCGTTCTGAAAATTACTAATTTATTTGTTAC
HAX-184224350-Fvb1-2	AX-184224350	<hkxhk>	LG 1B	114.185	Fvb1-2	8332251	TGGTTTCAATTCAAAATGGAGCTAACTTGAAGTAT[G/T]TCTTTCAGCTAATGCTATTTCCACCATACTAACAG
HAX-166511073-Fvb1-2	AX-166511073	<hkxhk>	LG 1B	115.594	Fvb1-2	8530042	AGAGACCTCCACCAAGAATGAAATAAGTTCGAATT[A/G]GACGTCCTCTTTTGGGGAGTTTTTCTTAGGTTTCT
1776949-52:AG-5Fvb1	1776949|F|0-52:A>G-52:A>G	<nnxnp>	LG 1B	116.041	Fvb1-2	8520563	TGCAGCTCCTCTCTGTTGCTGCACAAAACCAAACCCCAAGAGAGAGAGAGAGGGAGAGACAAACAGAAC
H12932382-14:C>AFvb1	12932382|F|0-14:C>A-14:C>A	<hkxhk>	LG 1B	116.487	Fvb1-2	8585419	TGCAGGATTACCCTCTCTTGCTGTTCGGCCGAAACATTGTGGGATGGATCAACAGCTGCGACAAGCTGG
HAX-184091295-Fvb1-4	AX-184091295	<hkxhk>	LG 1B	117.389	Fvb1-4	6489657	CAACACTGATTCATGTATCACAAAAATTTTGCTTC[C/T]GAGTTACTGCTGCTTTATTGCTACATACAACCGTA
HAX-184569029-Fvb1-2	AX-184569029	<hkxhk>	LG 1B	118.282	Fvb1-2	8683780	ATCTTTTAAAAAAATAATTAAGAACCAAACCACAG[A/C]AACGAGATTAAACGAAGCAGATACATATAACGAGC
23106233-11:AG-Fvb1	23106233|F|0-11:A>G-11:A>G	<nnxnp>	LG 1B	118.952	*	0	TGCAGAACATGGCATGTATTCTTGAAACCTTAC
1792972-29:AG-2Fvb1	1792972|F|0-29:A>G-29:A>G	<nnxnp>	LG 1B	119.621	Fvb1-3	7806769	TGCAGTAATCCATGCATGATCGTCTGTATGTATATGTGAATTTTTCATAGGTAAAGCTATTTCTACCAT
HAX-184042471-Fvb1-2	AX-184042471	<hkxhk>	LG 1B	119.621	Fvb1-2	8756164	GTGAAATGTTGTGTTGTCTCATATTGTGCATTTTA[A/C]CGTTTCTATCCTAAATACGCGAAAACAACATTTCA
H1811979-35:A>G--Un	1811979|F|0-35:A>G-35:A>G	<hkxhk>	LG 1B	120.068	Fvb1-2	8959109	TGCAGGAACAAGACACTAGGCTACCAGATGATAACACAAGTCGCAGGGTCAAGATTTACTACATTACAG
HAX-184920508-Fvb1-2	AX-184920508	<hkxhk>	LG 1B	120.514	Fvb1-2	8988923	TATTTTCGACCTGCTATGACGAAGGTGGAGTACTA[A/C]TGATCGAAATGATATAAAGAGGGACAAATATATTA
AX-184346572-Fvb1-2	AX-184346572	<lmxll>	LG 1B	120.514	Fvb1-2	8728017	GTTTTAAACACAAGATACAAAATACGAAATCATTG[G/T]CAAAATTGAAGCCACATGATGAAGGGTGTGATGAA
HAX-184045100-Fvb1-2	AX-184045100	<hkxhk>	LG 1B	121.862	Fvb1-2	9063140	TCAAACTAAGTGGGCTGTGTTATTGTATGTTCTTC[A/G]TTAGTCAATAGTCTCTCAATGGGCGCACAACCCCA
1856356-39:CT-3Fvb4	1856356|F|0-39:C>T-39:C>T	<lmxll>	LG 1B	121.862	*	0	TGCAGAACAAGGGAAATGTCAAACAGCGACAAGCGTGGCTCGTGGATCATCCGTGTACCGATACTGTCT
HAX-184124066-Fvb1-2	AX-184124066	<hkxhk>	LG 1B	122.309	Fvb1-2	9232623	ACAAATTAATCGTGCTTAAGACATCCTGATTATAG[C/T]TCTATCTCCCAAATTAAATTTTTATTTAAATGTTG
HAX-184423832-Fvb1-2	AX-184423832	<hkxhk>	LG 1B	122.309	Fvb1-2	9293448	CAGGGACTACCTGAGCAACACATTACTCAAAGAAA[C/T]GGACTGCCGACTTTGATGAGCTTCATGATGGTGGC
HAX-184434412-Fvb1-2	AX-184434412	<hkxhk>	LG 1B	122.756	Fvb1-2	9713016	TACCAGATCCGTACAAGACTTTAGCTTCAAGACTT[A/C]CAATTTGATCAACTTTCCGATCTCCTCAGGCAAGG
HAX-184203769-Fvb1-2	AX-184203769	<hkxhk>	LG 1B	122.756	Fvb1-2	9439391	GGCAAAATGCAGGCCATCCGCCAGATAATTTAGCT[A/C]TCGATGAACCTTTATGGTATATCTTCAACTTCACA
AX-184944786-Fvb1-2	AX-184944786	<lmxll>	LG 1B	123.203	Fvb1-2	9874666	GAATGGATCATAATCAAAGATGGATTTGTTTTAGT[G/T]AAGGAATCCTAGATGACAATGGATATGAGAGTTAT
HAX-184335317-Fvb1-2	AX-184335317	<hkxhk>	LG 1B	124.105	Fvb1-2	9125759	ATATTGCATTCCTAAACATGTGTTAGCATAGATAG[C/T]CCATTCATTAAACATCTAATTAATTTTATGTTCAA
AX-184939794-Fvb1-2	AX-184939794	<nnxnp>	LG 1B	124.105	Fvb1-2	9512811	TGAACTAAGTTGACTAGATATTGAACTATATTGAT[A/C]CTTGAACAACACATTTCTCTGTTGTTTTAGTTTTC
12931462-21:GC-Fvb1	12931462|F|0-21:G>C-21:G>C	<nnxnp>	LG 1B	124.94	Fvb1-1	19995788	TGCAGTCTGCACTGATACAAACAGTTGGAGACTCGGGTTTCCTTAC
1802191-23:CA-2Fvb1	1802191|F|0-23:C>A-23:C>A	<lmxll>	LG 1B	126.044	Fvb1-2	9029393	TGCAGGCGTTTTGTTCTTCGGCCATCAGTTACCCTATTCCTAGAATCCTAGTCCCACTAGAATACGGAT
23107383-7:GT-7Fvb1	23107383|F|0-7:G>T-7:G>T	<nnxnp>	LG 1B	126.624	*	0	TGCAGGTTCCCGCAAGACTCATCTAGATAGTTAC
1835442-9:AG-9:Fvb1	1835442|F|0-9:A>G-9:A>G	<nnxnp>	LG 1B	128.308	Fvb1-4	7688309	TGCAGAGTCGATGTCATTTAGTGCCATATATGTCTGCAACCAGCAAGATGCACAAAGAATTAGATGATA
AX-184019283-Fvb1-2	AX-184019283	<nnxnp>	LG 1B	129.993	Fvb1-2	9896629	TATTCGGCCCATGTCTTAAGCATACAGTCATTTAA[A/G]GTTTATTGCTCGTCGGTTATGATTGTATGCAACAT
HAX-184402222-Fvb1-2	AX-184402222	<hkxhk>	LG 1B	129.993	Fvb1-2	10066318	CTCAACAGCTCAATAAACCTCTTCAAAACAACGAC[C/T]CAAAGATCAGCACTAAACGAAACAAACGAAAACCA
AX-184720121-Fvb1-2	AX-184720121	<lmxll>	LG 1B	130.217	Fvb1-2	10254971	CCAACACATACACTTCCACGTTCGTGCGGACTCCT[C/T]TTCTTGCTTCTTCGCGAAGTCTCATACGCGAAGCC
HAX-184174513-Fvb1-2	AX-184174513	<hkxhk>	LG 1B	130.44	Fvb1-2	10090496	GGATGCCGATGATGAATTTAGGCACGTTGACTTAT[C/T]GGGTTGTTGATGAATTTAGGCATGTTGTCACATCC
12942162-65:AG-Fvb1	12942162|F|0-65:A>G-65:A>G	<nnxnp>	LG 1B	133.074	Fvb1-2	11426869	TGCAGTCAAAAGTAATGAAGAAACTGTTGACGCGAAGCCAGATACCAGTTCGGGTGGAAAGGTGCGGAC
12925905-14:GC-Un	12925905|F|0--14:G>C	<lmxll>	LG 1B	133.419	*	0	TGCAGCCCCAATATGTTTTCATTGGGTAAATTTTTGTCTTAC
HAX-184103131-Fvb1-2	AX-184103131	<hkxhk>	LG 1B	136.397	Fvb1-2	10467614	TTCACGTCCCATCTCAATTGTCTGAAATGTTTCTG[C/T]GTTTTGCCCATATCCACGCACCTAGATCTATCTTT
1810621-67:CA-6Fvb1	1810621|F|0-67:C>A-67:C>A	<lmxll>	LG 1B	136.397	Fvb1-2	9922271	TGCAGAAATAGTACTCTCTGCCTCTGCCTCTCTGGTGGCCCAGCTTTGACTAGTGTTGTTCAGAATCAT
1811596-34:GT-3Fvb1	1811596|F|0-34:G>T-34:G>T	<nnxnp>	LG 1B	137.627	Fvb1-2	10445651	TGCAGGCTATGAAGGAGGATGCAGAGTTCATGGATGCTTTGTTTACTAGCTGAAACTCTGAATGGCCTA
HAX-184214076-Fvb1-2	AX-184214076	<hkxhk>	LG 1B	138.332	Fvb1-2	10325020	AGCGGATAAGGATTTCACATTTCAACTGGTCAAGA[G/T]AGAAGTCATCGTCTTACCACCCCACCAAACACACT
12933633-18:AGFvb1	12933633|F|0--18:A>G	<lmxll>	LG 1B	140.759	Fvb1-2	10513200	TGCAGACATAGCAAACACAATTAGCAAGTAGTTCTAAATAGTGGTGAAATGAGGGACTAGAAATTACAG
1810715-37:CA-3Fvb2	1810715|F|0-37:C>A-37:C>A	<nnxnp>	LG 1B	141.373	Fvb1-2	10661999	TGCAGATGCCTTGGCAAAATACAGCATAATTCATGAGATTGGTTTGATCGTTTTTGAAGAGCCTCCTAT
HAX-184484601-Fvb1-2	AX-184484601	<hkxhk>	LG 1B	141.373	Fvb1-2	10501499	TTGTTTTGTGAGAAGTTCTAGCATCCTATTTGTGT[G/T]CCTGATATCTGCCTTGCTGATTTTTATACGTTTGG
AX-184103133-Fvb1-2	AX-184103133	<lmxll>	LG 1B	141.373	Fvb1-2	10596012	GGAGGAAGAAAGCAACCAGAGACTCAGTAGTAGTA[A/C]GCATCCAAAGAAGGAGAAGACCTAAAGCAAAAGCA
AX-184862734-Fvb1-2	AX-184862734	<lmxll>	LG 1B	141.82	Fvb1-2	10555868	ATATATTGTGTCAACATGATATTTTCCATTTCTTT[A/G]AAAATTAGGCTTTTCTTGAGAATCAATATATTGTG
HAX-184925292-Fvb1-2	AX-184925292	<hkxhk>	LG 1B	142.722	Fvb1-2	10621392	TTCTTCATGGAAAAGAAAAGAACTTATTCAGTAAT[G/T]GGAGTAATAGACTGTTAGATAAGGCTGCAGGTGCT
HAX-184925294-Fvb1-2	AX-184925294	<hkxhk>	LG 1B	143.169	Fvb1-2	10882405	ATTTGTTCCTAATGTCTATGATATTCTTGTCAATC[C/T]GAAACATTTGAATCATGAGCATCACGTATACCAGA
HAX-184061967-Fvb1-2	AX-184061967	<hkxhk>	LG 1B	143.169	Fvb1-2	10783276	ACAAACACAGGCTGAATTCCATGAGAGACCAACTC[C/T]AACTCTCTATGTGAGGCTGTGTACAGTGAGAGGAG
1790110-67:CG-6Fvb1	1790110|F|0-67:C>G-67:C>G	<lmxll>	LG 1B	144.071	Fvb1-4	8858349	TGCAGATTCCTCTTCCATCCCCTTATTTACTTTGGCCGCAGAGCACCATCCCCTCTTTTCTTCAAACGT
H1817249-37:T>G--Un	1817249|F|0-37:T>G-37:T>G	<hkxhk>	LG 1B	144.518	Fvb1-2	11340951	TGCAGAAACAAAGTTTGGCGGGTGCAAGTATTTTTCCTATCAATTCTAATTCACGTTGACATCTTGCTT
12927933-8:CT-8Fvb1	12927933|F|0-8:C>T-8:C>T	<lmxll>	LG 1B	144.741	*	0	TGCAGAGCTTTGTTGTACCCATAAAATTTGATTTAC
HAX-184070401-Fvb1-2	AX-184070401	<hkxhk>	LG 1B	144.964	Fvb1-2	11144028	GAGAAATAGAAACAAAATTCGCATCGAATTGAAAT[C/T]AATTATTTTATCTCATGGATAGGAGGACAGCCAAA
12938590-6:AG-6Fvb1	12938590|F|0-6:A>G-6:A>G	<nnxnp>	LG 1B	145.411	Fvb1-4	8787918	TGCAGCGCCGTTCCAATACCTGCTGATTTCTGCTGTCCTCTCTCTCTGGAGCTGATGACAGATCCAGTA
HAX-184645425-Fvb1-2	AX-184645425	<hkxhk>	LG 1B	145.411	Fvb1-2	11341836	TCCTTTATCATCACATTAATCTTTTCCAATGCTTC[C/T]TTCACCTTCTTCTTCATCACACCCCAATCAAACTT
1784411-27:AC-2Fvb1	1784411|F|0-27:A>C-27:A>C	<nnxnp>	LG 1B	146.304	Fvb1-2	11818654	TGCAGGATGACATTTCCAGCTACTAATCGCAAATACATAGTCTACCGGGACAAGTTTTCTTGTGTCGTT
HAX-184741190-Fvb1-2	AX-184741190	<hkxhk>	LG 1B	146.304	Fvb1-2	11411918	GGCCAAGCCTAGAGCTATTCTATACCTAACCTCCC[A/C]TTGCAAAGTTGCTCAAGGGCCAAATAGATGCGTGT
HAX-184934855-Fvb1-2	AX-184934855	<hkxhk>	LG 1B	146.751	Fvb1-2	11794064	CCTGTGTAATGATATATGAATTTTATAGCTATGCA[A/G]AATCACGGTTTGTACATTTTCACCTACGTATGCAA
AX-184278736-Fvb1-2	AX-184278736	<lmxll>	LG 1B	146.751	Fvb1-2	11766388	TTAATTGAGTAAACATTACCAATAGGACCATATCT[A/G]ACTATAGTATACGACATACAAGAAGATTATTGAGC
AX-184862738-Fvb1-2	AX-184862738	<nnxnp>	LG 1B	147.433	Fvb1-2	11795230	AAAAGGAAATATTATCTTGTGATTAGCAGGATCAT[C/T]ACCTAAGAATAAACTACAACTAAAAGTACAAGTTA
H12932309-12:T>C-Un	12932309|F|0-12:T>C-12:T>C	<hkxhk>	LG 1B	148.115	*	0	TGCAGGCATTGTTGAAGTGGTTCCGTTAC
HAX-184267687-Fvb1-2	AX-184267687	<hkxhk>	LG 1B	148.562	Fvb1-2	12112095	TGAATCAACACATGCTTCCGAGCAATACAAGTTTA[A/G]AGCTGTTAGGAAGTTACATAGTAGCATATAGATAG
AX-184165405-Fvb1-2	AX-184165405	<lmxll>	LG 1B	148.785	Fvb1-2	12206493	ATTTTGGCGACATACCATTTCCTAATTTCTTAATT[A/C]TGTTATATTACTCTCTATTAGAATTCTAATCAAAA
HAX-184174540-Fvb1-2	AX-184174540	<hkxhk>	LG 1B	149.009	Fvb1-2	12298346	AGTGTAGTTGAAATAATATTCTGTTCAATAGGAGT[A/G]GTCGTTTTATTGCTGAGAGGTTGAGCAAAATGATC
AX-184790841-Fvb1-2	AX-184790841	<nnxnp>	LG 1B	150.813	Fvb1-2	13407818	TTGCCGGGCTGGAGGGGAGAACGTCGATCTTCTCC[A/G]AGGCAGTGTGCAAAGCTGGGGCGGCGCTGGGGAAA
AX-184346603-Fvb1-2	AX-184346603	<lmxll>	LG 1B	151.74	Fvb1-2	11470309	CCCTGTTCTCATTCCTATTCTGTTTTAGGCCCACA[A/C]AAATTTCATAGAAAACTTGGTCGCCAACAATTTTT
HAX-184214090-Fvb1-2	AX-184214090	<hkxhk>	LG 1B	153.544	Fvb1-2	11967985	ATATATTTTGAAGTATGTTTCCTGGCCTGTACGTA[C/T]AGTTGTTCATGCAATACTTTCTCTAAACAGAAAAT
AX-184147726-Fvb1-2	AX-184147726	<lmxll>	LG 1B	153.544	Fvb1-2	12041388	AGTTCTTGCTTTAAAGTCTTTGTTCCAAGTTATAG[C/T]CTTTCTTGTCATTCATGAATATTCACTACAGTTGC
1835141-17:CA-1-Un	1835141|F|0-17:C>A-17:C>A	<nnxnp>	LG 1B	154.683	*	0	TGCAGAAACATGAAAATAATTCACTTTCATTCACACCGCACAGAGTTACAGGAATCATTAC
HAX-184357940-Fvb1-2	AX-184357940	<hkxhk>	LG 1B	156.255	Fvb1-2	12328249	TAACGATATAGGGCCAAGAAAACTTATAATTGTCT[C/T]TATGGGATAGTCTTATAAACACTTATTATATGAAC
12931776-12:CT-Fvb1	12931776|F|0-12:C>T-12:C>T	<lmxll>	LG 1B	157.294	Fvb1-2	12170715	TGCAGCAGCAATTGACATGTCGACGCCGGCTACCTATTCACACAACCCATCAAATAGCTTTGCTGCAAA
1841321-6:TG-6:Fvb1	1841321|F|0-6:T>G-6:T>G	<nnxnp>	LG 1B	160.015	Fvb1-3	13105368	TGCAGTGTGGTGGTCTTTGATTTGTTACTTTTCTAACAAGGGTTTGCTGTAATAAGCTTTCCAGTACTT
12933611-47:CA-Fvb1	12933611|F|0-47:C>A-47:C>A	<nnxnp>	LG 1B	160.994	Fvb1-2	13460256	TGCAGTTTTGCAGTCAGCATGTAATGCAGAACAAGCGAGTAGAAACCAGATATTTCGACCAGATAGATT
AX-184267713-Fvb1-2	AX-184267713	<nnxnp>	LG 1B	162.469	Fvb1-2	13647659	ATCCTATTTCCAATATGAACAGTTGAAACAAGTGT[A/C]TATCTATAATCGAACATTCAAACTTATCTTGGCTC
HAX-184915868-Fvb1-2	AX-184915868	<hkxhk>	LG 1B	162.469	Fvb1-2	12452033	GAACCCTCATGAGCCATCTATATTCATAGTTGAGA[A/G]AGTAATGTTCTTTTTGTTTGTGTGAAGAGCTTCTG
3407350-15:TC-1Fvb1	3407350|F|0-15:T>C-15:T>C	<nnxnp>	LG 1B	163.796	*	0	TGCAGGGTGTAATAACGTTCAAGCTCAATATAACCTAAAATTGCACTTGATACTACCAGGGAAAATTCG
AX-184022184-Fvb1-2	AX-184022184	<lmxll>	LG 1B	167.187	Fvb1-2	13161806	CAGATATTTGCATTGGAACCCTTATTGTTGATCTA[C/T]TGAAGTTAACACTTCATTCAAAAAACAAAAAGGAA
HAX-166517555-Fvb1-2	AX-166517555	<hkxhk>	LG 1B	167.187	Fvb1-2	12699415	TACATGGCGTGGGATTGGGATTCTCTTGTTGATTA[A/G]CTAACTAATTGAAAACAGTGATGATGATTTGTGAA
AX-184583891-Fvb1-2	AX-184583891	<lmxll>	LG 1B	167.967	Fvb1-2	13702342	ATTTGAGTTTTGACGTACTCAATACCTAATCAAGC[A/G]TAGGGTTTCCGGTGCCACCTCGCGGACGAGGAATT
1778422-37:CT-3Fvb1	1778422|F|0-37:C>T-37:C>T	<nnxnp>	LG 1B	168.494	*	0	TGCAGATTATAGAATATTTATGACATTCAAGCCCACCTCCCTCAAGGAGCACAGCAATCCACTGGTTAC
HAX-184529208-Fvb1-2	AX-184529208	<hkxhk>	LG 1B	169.541	Fvb1-2	12504977	AACCTGGTAAGAAACCATCATAAATTGTTATAAGA[A/G]CATCTGTAGGACTCACGTCAAAATGTAGTAAGAGA
AX-184380358-Fvb1-2	AX-184380358	<lmxll>	LG 1B	169.541	Fvb1-2	12649053	ACATTTGCAAATCTGCCATCAGCCTTACAGCCGCC[G/T]TTGTGATCACACTTCCTGCCAGAAGGAACAACTTC
HAX-184503156-Fvb1-2	AX-184503156	<hkxhk>	LG 1B	169.541	Fvb1-2	12401687	TGAATCTTTTTGTCACTAACTGATTAAGTGAACAT[A/G]AATATTGTACCGAGTGTTTCAATAGTCTGCATTGG
1805692-12:AGFvb1	1805692|F|0--12:A>G	<lmxll>	LG 1B	170.445	Fvb1-2	13449318	TGCAGAGAAATAACATTTGAAGAACTTCTCCAATGCTTAGATAGGCTAGAACTTGCATTGTCCTGCTTC
HAX-184962505-Fvb1-2	AX-184962505	<hkxhk>	LG 1B	171.346	Fvb1-2	12650886	CCAAAGGGAGATTTGAGAAAAGGGTTTGGAAAGAA[A/G]GACAGATACCTGGGCCTAAATAATTAGTGAAATGA
1809556-65:AGFvb1	1809556|F|0--65:A>G	<lmxll>	LG 1B	173.459	Fvb1-1	15101869	TGCAGAAAATGAGGGTGTTTGATTTGTGCGGAAATTCTCTACCACCCAGTTCACTGAGTGATACCATTG
12909624-59:GC-Fvb1	12909624|F|0-59:G>C-59:G>C	<nnxnp>	LG 1B	173.726	Fvb1-2	14722671	TGCAGGTTGTGCAGTGCAGCAAAGTCGGGGCTGCGAGATATGTCGAAAAAGGTCTTAGACACACATTGG
HAX-184042484-Fvb1-2	AX-184042484	<hkxhk>	LG 1B	174.505	Fvb1-2	13219868	CAAAACCCACTACCAACTTCACGAAACCTAAGTTT[C/T]GTCTATTCGATTCGCTCCGCAATATACAGAGCAAC
H12931177-21:A>GFvb1	12931177|F|0-21:A>G-21:A>G	<hkxhk>	LG 1B	174.505	*	0	TGCAGAGACATACTTATCCAAAGTTACCGACTTTAC
AX-184590908-Fvb1-2	AX-184590908	<lmxll>	LG 1B	174.505	Fvb1-2	13244316	TATCTCTTGTTCTCTCTAAATATTATTGAAAGTAA[A/G]TTTTTTGTGTTTTTAAATTTGGTCATGTGATATTA
HAX-184193820-Fvb1-2	AX-184193820	<hkxhk>	LG 1B	174.952	Fvb1-2	13142029	TTTTCCGAAATTAAATGGTTGTTCAGGCTCCTTTG[A/C]TTTTTGCATTGTACATGATTCTAAGTAGGATCGAC
12928750-60:TGFvb1	12928750|F|0--60:T>G	<lmxll>	LG 1B	175.853	Fvb1-2	13175416	TGCAGAATAATATAACTTGATTCCCTGCTTCTGAATTTCTGATGGACTGGTCAAAGATGTTCCTCAGCT
HAX-123363487-Fvb1-2	AX-123363487	<hkxhk>	LG 1B	176.3	Fvb1-2	13625344	ATTGAGGGTGAACAAGATGGGGTTACCTTGGAGCT[C/T]GATACTTCTGGTAAGAGTGAAGAAAATGGATCAGA
HAX-184312802-Fvb1-2	AX-184312802	<hkxhk>	LG 1B	176.3	Fvb1-2	13635027	TCGTCATCATCTTCTAGCATGGATAGGATTTTCCC[A/G]TTCAGCAATGGATTCAATGGCACTATTACTTCTAC
1796170-49:CT-4Fvb1	1796170|F|0-49:C>T-49:C>T	<lmxll>	LG 1B	176.969	Fvb1-2	13663706	TGCAGCATTTTGATAAGTTTTGCTGCCTTATTTTGGTCATGGTCGGTATTCTCGTCTCCTGAGAATATT
HAX-184301327-Fvb1-2	AX-184301327	<hkxhk>	LG 1B	177.64	Fvb1-2	14077036	ATTAATCACAAGTTGACCTCCTTCCTTGAGTATTT[C/T]ATAAGATCCTTTTTTCTTAATTGGCAAATGTTTAT
23106153-11:AG-Fvb3	23106153|F|0-11:A>G-11:A>G	<nnxnp>	LG 1B	177.64	*	0	TGCAGGTGTCGGGATCGCCATCGAGAACCCTACAGGAGACCGATTTTCTTACTCTTTCTAGCTAGACTT
HAX-184096898-Fvb1-2	AX-184096898	<hkxhk>	LG 1B	177.64	Fvb1-2	14268707	AACAAAGAATAGGTAGAAAGCAGAAAAGACATGAA[A/C]GCAATAACTCTTTCGATAGAAAGAAATTTCAGCTA
AX-184391710-Fvb1-3	AX-184391710	<lmxll>	LG 1B	177.64	Fvb1-3	12616107	GCTGAGCTGGGCCCTTTCTGGGATTAATCTCTCCC[A/G]GTCAATTACTACTGCAGATTCTGCAGTTCACGTAC
1796455-47:CT-4Fvb1	1796455|F|0-47:C>T-47:C>T	<nnxnp>	LG 1B	179.683	Fvb1-2	16070121	TGCAGATGATTGCCAAAGACAATTATTGGAGAACTGGAACTGGATGTTACTTACGGTATATACTTGTTC
HAX-184103153-Fvb1-2	AX-184103153	<hkxhk>	LG 1B	180.352	Fvb1-2	15244372	TCCCATGAAGAACTTATATGGGTAAAGAAGAAAAT[C/T]AAAGTAGGCACCTTGGGTTCTGAAATCTTAACACC
12939887-23:CG--Un	12939887|F|0-23:C>G-23:C>G	<nnxnp>	LG 1B	181.254	*	0	TGCAGTTTCTAAAACTACAGAATGAATATTATTGATTTGGTTAC
HAX-184278787-Fvb1-2	AX-184278787	<hkxhk>	LG 1B	182.155	Fvb1-2	15340242	GTTCTGGTTTACAGCTAAAAGCAATACATTAACTC[C/T]AGCACTAAATCTAGATAAATGATATTAGAATAGAA
AX-184193854-Fvb1-2	AX-184193854	<nnxnp>	LG 1B	183.992	Fvb1-2	16468531	CGAGGAGGGCGAGCGGAGAGATCGACTCTCTTCTA[A/G]TTTTGGATTTCTGGGTATCGACCAAAGAGAAAGCC
HAX-184109900-Fvb1-2	AX-184109900	<hkxhk>	LG 1B	183.992	Fvb1-2	16943618	CTGTTTATACATCTTTTCTGTTGTGGAATTCTGCT[A/G]GAGTTTGAAGTTTCAGGTTTGAATTTGAGAGCGGA
AX-184876685-Fvb1-2	AX-184876685	<lmxll>	LG 1B	184.44	Fvb1-2	16470740	CATACAACTACCCTGAAACTCGATTAAACATTCCT[C/T]AAAACTACACAATTGAACACAAATTTGATTCCCAA
HAX-184124128-Fvb1-2	AX-184124128	<hkxhk>	LG 1B	184.44	Fvb1-2	16893227	ATCCGTCATTTCTCTCTCTTACTCTGCCACTGGAG[C/T]TGTGTATTTGCTTTATAGATTGCTGATTTAGTACG
HAX-184520654-Fvb1-2	AX-184520654	<hkxhk>	LG 1B	184.44	Fvb1-2	17085774	GAAAAAATTATTTCCGTAGTCCGTAGTCCATATCC[A/G]TAAAGAAATTAGAAAACACATCGATCTGCTAATTA
AX-184911403-Fvb1-2	AX-184911403	<lmxll>	LG 1B	184.44	Fvb1-2	16673383	GACACATCAGAGCCAGAGAGTATCAAGTTTATGGC[G/T]AGGGAGATAACGATGTTAAGGAAGCTAGATCATCC
HAX-184640152-Fvb1-2	AX-184640152	<hkxhk>	LG 1B	184.44	Fvb1-2	16851081	ATGTTCGCGAAGCTCAGCAAACGGATGGATGGTTT[A/G]GACACCATTCAGCAGAGTATCACCGACATCGCTGG
12932711-64:AC-Fvb1	12932711|F|0-64:A>C-64:A>C	<nnxnp>	LG 1B	185.333	Fvb1-1	13353959	TGCAGGGATAGCCGCTAACAGGGACCACCACGCATCCACCATCACAATGCAATGTCAATCCCTTCTTCA
1794698-61:AG-6Fvb1	1794698|F|0-61:A>G-61:A>G	<lmxll>	LG 1B	185.333	Fvb1-2	16406850	TGCAGTTAGTGTATATATTTTCTCTTGGACTGCTAATTTTCAAGGAAAGGTGGAATGACTCGTTGATAA
HAX-184561541-Fvb1-2	AX-184561541	<hkxhk>	LG 1B	186.226	Fvb1-2	16143247	AAGCGAATACCTGAAGAAAATGGAGATGGAGGTCT[C/T]GCTCTATCACTGCGGCGTAAGACGGAGCGGTTTCT
H1793440-28:C>T-Fvb1	1793440|F|0-28:C>T-28:C>T	<hkxhk>	LG 1B	186.673	Fvb1-2	16089812	TGCAGGCAAAATAACCGACATTCATATACTTTGAAATGTTCATGGTCACTAGATTTAC
1795983-38:GA-3Fvb1	1795983|F|0-38:G>A-38:G>A	<lmxll>	LG 1B	187.574	Fvb1-2	16349241	TGCAGTCAAGAAAAAGCAATGCTAATTTTTTTTCCCTCAAGTCTTTCATTGAAACATTAC
H1804945-55:T>G-Fvb1	1804945|F|0-55:T>G-55:T>G	<hkxhk>	LG 1B	188.02	Fvb1-2	16788689	TGCAGTCAGCACTTGACATGAAGGAGGTCTTGGTTTCAACGAAGGAGAATTCTAATGTTGTGAAGAAGA
H1792433-35:A>G--Un	1792433|F|0-35:A>G-35:A>G	<hkxhk>	LG 1B	188.467	Fvb1-2	16708271	TGCAGGTCAGCATAAATGAGATACCTTGCTTCAACATCCAATACTACATAAAACTTTTAC
AX-184051174-Fvb1-2	AX-184051174	<nnxnp>	LG 1B	188.917	Fvb1-2	16340133	TTTGCTGTAAAGAGTCTGGCATTTCTAAGCGGAAC[C/T]CATTTGATGAACCCAACAATTCAAGAAGGATCCCT
HAX-184763256-Fvb1-2	AX-184763256	<hkxhk>	LG 1B	189.368	Fvb1-2	17306232	CTAGGAGCAATCGAGGCGCTGCCCTTAGCGTTGCC[A/G]AGTCGAGGTGGGAGAGTCGAAGCATTGCCTTTAGC
HAX-123363452-Fvb1-2	AX-123363452	<hkxhk>	LG 1B	189.815	Fvb1-2	17600459	TGGTTGCTTCTCTATCCTGATCTGGTCCCATATCA[C/T]ATGAACCAGGATGATTTGTTGAAAAGTTCAAAACC
HAX-123524172-Fvb1-2	AX-123524172	<hkxhk>	LG 1B	190.261	Fvb1-2	17905298	GGATCAAAGATATATGTCGACAAAGTCACCAATCC[C/T]GAGTATTTTGATGCTCTGACAGTCATAGCTCCTGA
H23106844-17:C>TFvb1	23106844|F|0-17:C>T-17:C>T	<hkxhk>	LG 1B	190.708	Fvb1-1	11836696	TGCAGCAGTCGGGTTTGCTTTCAGAATTTTAC
AX-184512098-Fvb1-2	AX-184512098	<nnxnp>	LG 1B	190.708	Fvb1-2	17044401	TAAACAAAAGTAATATATCATTCTACCTGAAAGTG[A/C]TGATATGACACTTTAGGGCAGTATCCACTGTTGAA
HAX-184650629-Fvb1-2	AX-184650629	<hkxhk>	LG 1B	191.675	Fvb1-2	17855731	CTTGAAAACACATCGAGTCCCTTGGTTGCCAAAAA[A/G]GACGTGACAATGATTGTTGATAAAGCATATGAAAG
HAX-166509119-Fvb1-2	AX-166509119	<hkxhk>	LG 1B	193.188	Fvb1-2	18061411	CTCAATGTCATTAAGAAGCCTTTTTCAGAATGTGT[-/GAG]GAGCAGGTGGTACGAAGCCTTTTTTTCAGAATGTG
H12932430-55:T>GFvb1	12932430|F|0-55:T>G-55:T>G	<hkxhk>	LG 1B	194.09	Fvb1-2	18095462	TGCAGAAGTGCATCAGACATAGCTGAAGCCTTCTGTAAGACTACAGTCACTACTGTAGATAATATGATA
HAX-184346696-Fvb1-2	AX-184346696	<hkxhk>	LG 1B	194.992	Fvb1-2	18193803	GCAAACTTGGACACATGATGAAATTGTGTAAAACA[C/T]AATGATATATCTGCTCTGAGAAATTTCATTACTAC
12932345-16:CGFvb5	12932345|F|0--16:C>G	<lmxll>	LG 1B	197.475	Fvb6-3	8406064	TGCAGTATCTCACATTCACAAGACCAGACATTGCATACAGTGTTAC
AX-184131787-Fvb1-2	AX-184131787	<nnxnp>	LG 1B	198.42	Fvb1-2	18464618	GTATGTTCTTTCAACAACCCCAAAACCCAGAACGT[C/T]TAGAACTCATATCTCAAACCCAAACACCTACTGTA
12931364-10:ACFvb1	12931364|F|0--10:A>C	<lmxll>	LG 1B	199.277	*	0	TGCAGGATAGAAGATGCATTACTGACCACTTTAC
1797423-57:GC-5Fvb1	1797423|F|0-57:G>C-57:G>C	<nnxnp>	LG 1B	200.223	Fvb1-2	18743799	TGCAGCCTGCAAGATCGTTATCGTGGTAAAATAACCAGCTGGTTCTTACACAATTGTCGGTGGGAGACA
3409352-30:GA-3Fvb1	3409352|F|0-30:G>A-30:G>A	<lmxll>	LG 1B	202.005	Fvb1-2	16048950	TGCAGAAATTTCCTTTATCGAAGCGAAGTCACATAAATGATGATATTGGACCAGCTAATACGTATGTAC
1818262-36:CGFvb6	1818262|F|0--36:C>G	<lmxll>	LG 1B	202.898	Fvb1-2	15341869	TGCAGCAGTGACACCGATAATGACTCTGGACTTTCTCCATTCCTTGAAGGAGGTGAACAGTTCTAATTA
3399582-7:AG-7:-Un	3399582|F|0-7:A>G-7:A>G	<nnxnp>	LG 1B	203.895	*	0	TGCAGTAGCAACTGATATTGCTACTATGTAATTTTGGCATATTAC
12940954-6:CT-6Fvb1	12940954|F|0-6:C>T-6:C>T	<nnxnp>	LG 1B	204.788	*	0	TGCAGATGACGATGATCGGGTCTTGTTAC
1794493-13:TC-1Fvb1	1794493|F|0-13:T>C-13:T>C	<nnxnp>	LG 1B	205.681	Fvb1-2	19156458	TGCAGATGCTCTCCGGTGAAAGTAAGAAGGTAGGATGTTGTGGTTGAGGGTTTAGAAAGAATTTTACAG
1814666-34:GA-3Fvb1	1814666|F|0-34:G>A-34:G>A	<lmxll>	LG 1B	206.569	Fvb1-2	12149178	TGCAGGCACGTCAAAGCTTCTCCTTGCTATCTGAATCTTACAACCTTCATGTTTAC
1792373-28:AC-2Fvb1	1792373|F|0-28:A>C-28:A>C	<nnxnp>	LG 1B	207.483	Fvb1-2	19243144	TGCAGTAAGGTACTTCTCCTCAGCAACCCTAAACCCTAAACCATTATGAAAATGTTGCTCTACTGTTGT
1796328-10:TC-1Fvb1	1796328|F|0-10:T>C-10:T>C	<nnxnp>	LG 1B	208.375	*	0	TGCAGGGTACCAAATTGGACAAGTCATCTGCTTATTATCCACAAATAGATGGACAGACTAAAAAATTAC
AX-184025849-Fvb1-2	AX-184025849	<nnxnp>	LG 1B	209.268	Fvb1-2	19489706	GACTTCGGGTTTCGATTCGATTCAGGTTTTGATTT[C/T]GCCTTTTCAATTCTTAACCTTTCAAAGTATGCAGC
1804293-66:TA-6Fvb1	1804293|F|0-66:T>A-66:T>A	<nnxnp>	LG 1B	210.161	Fvb1-2	19558483	TGCAGGCTAGCCTGCGCACCACTCTGGCATCTATCAGGACTCCTTTGCATATATTTGGTATCCACCATA
12930642-44:CAFvb1	12930642|F|0--44:C>A	<nnxnp>	LG 1B	215.775	Fvb1-2	19880925	TGCAGCCATTACTTCTGACCCGAAGTTCACTACAGCCCTAGCTGCTGCCATCTCAAGTAGTATGATTAC
12939737-33:TA--Un	12939737|F|0-33:T>A-33:T>A	<nnxnp>	LG 1B	217.577	*	0	TGCAGGGCAAAAAATGAGACGATATACAAAAATAATTTTAC
23107393-29:TG-Fvb1	23107393|F|0-29:T>G-29:T>G	<nnxnp>	LG 1B	219.379	*	0	TGCAGTAACAGCTTTAGATTGATCTATTTGCTTTTTAC
3401628-21:CA-2Fvb1	3401628|F|0-21:C>A-21:C>A	<nnxnp>	LG 1B	220.272	Fvb1-2	25723337	TGCAGAACCCACAGGGCGGGCATTGTCGATGGAGCTTTCTTGCTGTTTTCACTCGTATGGAATTTCTTT
1800500-55:AT-5Fvb1	1800500|F|0-55:A>T-55:A>T	<nnxnp>	LG 1B	221.165	*	0	TGCAGGACAAAGTAGAAAATCAACACACTCCAGTTTCCTTTATTCAAAAACTATATGCGATTAC
1825693-42:AG-4Fvb7	1825693|F|0-42:A>G-42:A>G	<nnxnp>	LG 1B	222.057	Fvb1-2	23578356	TGCAGGCAGTTACTAAAAAGAGACATACAAGAAGTCAGTTCCGAGAAAATTGTATCAACAGCTATATTA
AX-184278897-Fvb1-2	AX-184278897	<nnxnp>	LG 1B	222.72	Fvb1-2	24789992	CCCAAATTTTAGAACATGTCAATTTGATACATAAA[A/G]TTTTATTATAATATCAACAAGAAGTTTCCGTCTAA
AX-184042514-Fvb1-2	AX-184042514	<nnxnp>	LG 1B	222.948	Fvb1-2	27525887	ACATTGGATGCATCAGCAATTAGGAGTGAGACATC[A/C]ATTTTCAAATCATTGTGTGAACTAAACACTCACAC
AX-184732523-Fvb1-2	AX-184732523	<nnxnp>	LG 1B	223.841	Fvb1-2	27357036	GATCTCATAGGTGGCTTGACAAGGATCACGAATGG[C/T]GGTGGGATGCTGAGGTAATTGATGGGACTGAGGAG
1812426-7:CT-7:Fvb1	1812426|F|0-7:C>T-7:C>T	<nnxnp>	LG 1B	224.734	*	0	TGCAGAGTGGAGTGTGATCTCTGGAGAAAATCCAGGTGAAGAACCCTGTGGGTCTTTATTGTTAC
1796624-32:TC-3Fvb1	1796624|F|0-32:T>C-32:T>C	<nnxnp>	LG 1B	226.536	Fvb1-2	24381191	TGCAGTAATCATATCCTGCAAAATGCGATACACCGTTTAGTGACAATTTTAC
1804747-17:GA-1Fvb1	1804747|F|0-17:G>A-17:G>A	<nnxnp>	LG 1C	0	Fvb1-1	20761259	TGCAGAAGAAAGAATACAGAACTCAGGATCAAGAAATCATAAGCAACAAAGCCTGATGCAAATTGCTTT
3399674-40:ACFvb1	3399674|F|0--40:A>C	<nnxnp>	LG 1C	1.802	Fvb1-3	7767869	TGCAGTCACAACTCCAAACTAATGAATAGAAACTTGCCTAATTTTGATTTTAC
1810859-21:TC-2-Un	1810859|F|0-21:T>C-21:T>C	<nnxnp>	LG 1C	3.604	Fvb1-3	7269590	TGCAGAGGGTTTGGACTAGTGCCATTACCACCGAGTCATGGCGACGATCCGATCTTTAC
23106862-31:GA-Fvb1	23106862|F|0-31:G>A-31:G>A	<nnxnp>	LG 1C	5.406	Fvb1-3	6800039	TGCAGCCTCAGAATATCATATAGAGAACACTAACCATGTAATAATTAC
1785613-52:CG-5Fvb1	1785613|F|0-52:C>G-52:C>G	<nnxnp>	LG 1C	8.134	Fvb1-3	6944134	TGCAGATTCTTGGGTACTCAGAATGGTGTGAGAATCAAAACATGGGCAGATGGTAAACCGGGAACTGTT
1792308-6:AG-6:Fvb1	1792308|F|0-6:A>G-6:A>G	<nnxnp>	LG 1C	9.936	Fvb1-4	5834130	TGCAGAGCAAATGGCGAGCTTTTCTCTACAGGTATGTAAATCATTCCTGTTTCGTTTTTCTGTATTTGT
1786091-13:TG-1Fvb1	1786091|F|0-13:T>G-13:T>G	<nnxnp>	LG 1C	11.738	Fvb1-3	6557629	TGCAGTAGTGATCGGAGTCCTCGCATTGAGCTAACATTCCACAAGAAACACAAGGACAAGGTGATGGAG
1795458-50:TG-5Fvb1	1795458|F|0-50:T>G-50:T>G	<nnxnp>	LG 1C	11.738	Fvb1-1	21463324	TGCAGAGAAGGATAACAGCTTCAAAGGGAGGTATGTAGAGAAGGATAACAGCTTTAC
AX-184156650-Fvb1-3	AX-184156650	<nnxnp>	LG 1C	12.631	Fvb1-3	6397563	ATATTTGTTTGTTTTAATCTTATGTATGAATACTG[A/G]CATGCCTAATTTCTCATAGCTGTTGGAGGAGGCTG
AX-184051219-Fvb1-3	AX-184051219	<nnxnp>	LG 1C	14.435	Fvb1-3	6271838	GGTAAGTTGATTTCTAATTGAGTGGATGATTTGGT[A/G]AAATGCATTGCTGAATGTGTATGTATGGTGTAAAG
1810704-64:GA-6Fvb1	1810704|F|0-64:G>A-64:G>A	<nnxnp>	LG 1C	16.239	Fvb1-1	22683797	TGCAGCAGTGGCAGCTGATTTTGAGACCTCTACTAACTCCTCAGGTGAAAGATTAGGATCATGAAAAGT
12925602-18:CA--Un	12925602|F|0-18:C>A-18:C>A	<nnxnp>	LG 1C	18.967	*	0	TGCAGGGCTTCAAGGACTACCAACTTTAC
23107469-29:CT-Fvb3	23107469|F|0-29:C>T-29:C>T	<lmxll>	LG 1C	19.089	Fvb6-4	30339777	TGCAGAAGTGCTTACAACATTGGATGTTATAGTGACTATTGCAATGAAGTTGTTTTGATCTTTCCTAAT
1773865-27:AT-2Fvb1	1773865|F|0-27:A>T-27:A>T	<lmxll>	LG 1C	21.817	Fvb1-3	631628	TGCAGACGAGTTTGGGACTTTGGTATGTAAGTAAACTATACCTTTCCTGAACACGGGTTCTTACCTTCG
3410060-54:ACFvb1	3410060|F|0--54:A>C	<nnxnp>	LG 1C	22.638	Fvb1-1	24607515	TGCAGAAAACTCGACCTCCCCGACTTGGAGAGAACTCAGAGAAGGCATCTACTAATTATATTTCCTTTA
23107082-36:AT-Fvb1	23107082|F|0-36:A>T-36:A>T	<lmxll>	LG 1C	23.619	Fvb1-3	845437	TGCAGATGTATATGTAACATGTACAAAATCAATGAATACAACTCTCAGGTATACTAGTTTATGTCCTTC
1858381-17:GT-1Fvb1	1858381|F|0-17:G>T-17:G>T	<nnxnp>	LG 1C	24.44	*	0	TGCAGACGCTCATCCTCTTCGGGAACAACTTCTCCGGTGACATTCCTGCCTCTATTGGGAACTTACAGA
3399312-38:TCFvb1	3399312|F|0--38:T>C	<nnxnp>	LG 1C	25.333	Fvb1-3	2398883	TGCAGCCTGCATCACCTCACGACCTACTTCTGTTGAACTAGTGAAACTGACCTGAAAGATCAAGAAGTT
1812104-27:CT-2Fvb1	1812104|F|0-27:C>T-27:C>T	<lmxll>	LG 1C	25.421	Fvb1-4	2412472	TGCAGGATGCTTTTCACATAACAAGGATGGAAAGCCTTACAAAGGTAAAGGGTCTTAC
1835728-32:CT-3Fvb1	1835728|F|0-32:C>T-32:C>T	<lmxll>	LG 1C	27.223	Fvb1-1	27186780	TGCAGGAAATCAGCTTATCCCCATTTGATGAATTGAAGTGATATTCATTTTCACTTTGTCTTTCAGATT
12931346-33:GT--Un	12931346|F|0-33:G>T-33:G>T	<lmxll>	LG 1C	28.116	Fvb1-3	892971	TGCAGGAATGGTGCCCCCTAATTCAGGATTATTTGACATATTAC
HAX-184033934-Fvb1-3	AX-184033934	<hkxhk>	LG 1C	28.624	Fvb1-3	1745639	ATCAGAATAATTCATATCCAACAAACCACTCTAAA[C/T]CTTGCCTCTGTAATCAAATCAAATAAAAAATACTT
AX-184335588-Fvb1-3	AX-184335588	<nnxnp>	LG 1C	29.156	Fvb1-3	346964	CCACCCATGTAATTTATTTAATTTGGATGATCATA[G/T]ATCATGAGGTTTAATGAACTTATCAATTAGCTAGG
AX-184109977-Fvb1-3	AX-184109977	<nnxnp>	LG 1C	29.729	Fvb1-3	258144	ATGAATTATTCCCTTTTCAGAAAATGTATCACAAT[C/T]TAATTACTTCAACATAAAACAGATACCTTGACCAG
AX-184346837-Fvb1-3	AX-184346837	<nnxnp>	LG 1C	30.89	Fvb1-3	1586004	ATGCACAATCCTTACAACCATATTGATCCAAATCA[C/T]ATTGATTACAATCCTATGCACTCTCACATTTCAAT
1832179-33:GT-3Fvb1	1832179|F|0-33:G>T-33:G>T	<nnxnp>	LG 1C	32.051	Fvb1-3	1183253	TGCAGGGAAGAAGACCAATTGAAGCAGCACAAATATAATCTCTGAATATGAATCTATTATGTCTTGTAG
3399192-33:CT-3Fvb1	3399192|F|0-33:C>T-33:C>T	<nnxnp>	LG 1C	32.994	*	0	TGCAGATTAGATTTCATAAACCTCTTTTAGATGTTGTAATTTTAC
1786722-27:GT-2Fvb1	1786722|F|0-27:G>T-27:G>T	<nnxnp>	LG 1C	33.936	Fvb1-2	4398339	TGCAGGTCTTACAAAATTGACGCATCTTGATCTCTTTGGTGCTCGGATTTCAGACTCTGGAGCAAACAC
H12937888-18:T>G-Un	12937888|F|0-18:T>G-18:T>G	<hkxhk>	LG 1C	34.403	Fvb1-3	363471	TGCAGGCATACAAATCTCTTTCTGGTTTCGGTTAC
23107871-20:CT--Un	23107871|F|0-20:C>T-20:C>T	<nnxnp>	LG 1C	35.148	*	0	TGCAGAAGATTACCTTCGCATGTGTTTTAC
HAX-184402492-Fvb1-3	AX-184402492	<hkxhk>	LG 1C	35.519	Fvb1-3	1691665	CAACAGCCAGTGGTGGAAAATTTGACAAAAAATTG[A/C]CCGGTGAAAAACCTGGTAAACATAAAGGAAAGTAT
H12927783-15:T>G-Un	12927783|F|0-15:T>G-15:T>G	<hkxhk>	LG 1C	35.741	Fvb1-3	1825481	TGCAGAAAGATAGTCTTGAAGTTGAATGATTAC
12931472-10:CT-Fvb1	12931472|F|0-10:C>T-10:C>T	<nnxnp>	LG 1C	36.642	*	0	TGCAGTGTGCTTGTGCACCGCTCTTAC
1824495-12:CA-1Fvb1	1824495|F|0-12:C>A-12:C>A	<nnxnp>	LG 1C	38.478	Fvb2-4	25947740	TGCAGCCTCCACAAGTTTTCTGTTCTTTAGTCAGATATAAGCACAATGACCATAAAATTGTCTGAGATT
1841291-5:CA-5:Fvb1	1841291|F|0-5:C>A-5:C>A	<nnxnp>	LG 1C	41.284	*	0	TGCAGAAGTATTGTCACAGTGAAGAGGCATTGACCATTCCTGCTTGAAACCTAAACTCTTTAC
3409868-8:CT-8:Fvb1	3409868|F|0-8:C>T-8:C>T	<nnxnp>	LG 1C	43.12	*	0	TGCAGGAATTGGTGTTCAGGCTCAGCAAAGTAGGCCAGGCCATCGATGGTGATGACTTGTCCACAGCTA
H12933124-17:A>GFvb1	12933124|F|0-17:A>G-17:A>G	<hkxhk>	LG 1C	43.566	Fvb1-3	1796318	TGCAGCCAAGGGTGACAACAGACGTTTTTCTTGATCGTCATCAACCTCTGTTGACACGCGAGGCGTGGT
1785130-17:AG-1Fvb1	1785130|F|0-17:A>G-17:A>G	<lmxll>	LG 1C	43.79	Fvb1-3	1364260	TGCAGAGACCGTCACACGCAACAAAAGTTTCAAACTTCATAAAACAAACACAACAAAAGTATTAC
H1792856-10:A>T-Fvb1	1792856|F|0-10:A>T-10:A>T	<hkxhk>	LG 1C	44.013	Fvb1-2	5298262	TGCAGCCAATAAGCAACACCACCGGTCATATGATATAATTTACAGTAAAGCTCGCATCTTTTGCTTGTC
HAX-184174710-Fvb1-3	AX-184174710	<hkxhk>	LG 1C	44.013	Fvb1-3	1690271	GTATGAAAATATGGGTTTTTTAGCTGGTAACCGTT[C/T]TATTATATGGCATGAAAACACCTTGCTTGTTGTTA
3403075-6:GA-6:Fvb1	3403075|F|0-6:G>A-6:G>A	<lmxll>	LG 1C	45.45	Fvb1-3	1636755	TGCAGAAGACTTTCATGCGAAACAATGCGCCTGATATCTGAAGAGTCCAGATAAACGATTATTCTAATC
3399623-5:TC-5:Fvb1	3399623|F|0-5:T>C-5:T>C	<nnxnp>	LG 1C	47.374	Fvb1-3	2740534	TGCAGCGTAGACAGAATTCCTGATTTATACTAACTGAATAACTATTAC
HAX-184301503-Fvb1-3	AX-184301503	<hkxhk>	LG 1C	48.35	Fvb1-3	2066677	GCAAGCTTGTGGGTAAATTGTTCACACAGGAGAAT[C/T]CTCTACACAAAAGCAAGTTCATTCTTTAGTTACTG
1824707-21:AG-2Fvb1	1824707|F|0-21:A>G-21:A>G	<lmxll>	LG 1C	48.35	Fvb1-3	1406048	TGCAGAGTGCAGCAGAAGTAAGTGTCTTGTTGAAGTTGGACCTAGTTGCATAACCAAAACTAAACCAGA
H12942279-13:G>AFvb1	12942279|F|0-13:G>A-13:G>A	<hkxhk>	LG 1C	49.47	*	0	TGCAGTGCACAATGTGATTAGATTCTATTTGGATCGTCTTAC
1787117-21:TA-2Fvb1	1787117|F|0-21:T>A-21:T>A	<lmxll>	LG 1C	49.47	Fvb1-3	1257688	TGCAGAGAACTACACAATTGTAAGGTCTTACTCATATCATAAAGCTAGCAAGTAAATTAC
HAX-184117027-Fvb1-3	AX-184117027	<hkxhk>	LG 1C	49.47	Fvb1-3	2198105	ACAAGAGATTAGCACGGTCATACACATTATGCTGT[A/G]GTCTTGAGAATTTTACGCTTCACCTCTATATCTTA
12933408-67:TA-Fvb1	12933408|F|0-67:T>A-67:T>A	<lmxll>	LG 1C	49.47	Fvb1-3	1670072	TGCAGGGACTATTTGGGGTGAGCTCAGCCCAGTACTTCACTACTAAGCTTGCTTCTAGGAATATCCTAG
HAX-184520776-Fvb1-3	AX-184520776	<hkxhk>	LG 1C	49.47	Fvb1-3	2106942	TTGTTTCACACTCGACCACTCGTTCCTAGACAGCA[C/T]CAGAGAAATCTCCCAATCCACCACAAACACCAAAT
12932251-11:CTFvb1	12932251|F|0--11:C>T	<lmxll>	LG 1C	50.139	Fvb1-3	2102143	TGCAGCATTTCCTTGTTCTGCACAGATTGGATAATTATTAC
HAX-184569247-Fvb1-3	AX-184569247	<hkxhk>	LG 1C	50.81	Fvb1-3	1840911	ATAGGGAAAGGGAGGATTGATCTTTAAGACTGTGT[G/T]TAGACATGCACAGGCAGTTTACGATGGCTGAGAGC
HAX-184042526-Fvb1-3	AX-184042526	<hkxhk>	LG 1C	50.81	Fvb1-3	1908541	CCTGAAGCCACCGCAACGGCGACCAACCGACTTGG[A/G]ATTGTTAATCATAGCGCCAATCTTGTCTAGATTTT
AX-184763276-Fvb1-3	AX-184763276	<nnxnp>	LG 1C	51.711	Fvb1-3	107286	AGCCGAGCTGCTCCCCGTATCCCTGTATCTGGAAG[A/G]ACATCGAGCATGTGTGCGAGCCATGTGGCTGACAC
HAX-184413316-Fvb1-3	AX-184413316	<hkxhk>	LG 1C	51.711	Fvb1-3	2201790	AGAGAGAAGAGAATGACCTAAACACTTGTACCACC[C/T]TGATGTTGTGACCTGCTTCTGTTGCTGAACGTGTT
12933488-8:CT-8Fvb1	12933488|F|0-8:C>T-8:C>T	<lmxll>	LG 1C	52.613	*	0	TGCAGAAATTTGTCTCTGGATTTTTGTAACTTCGATGTAAGAATTTAGTGACTGACAGAAAATTACAGA
AX-184545710-Fvb1-3	AX-184545710	<lmxll>	LG 1C	53.059	Fvb1-3	1560838	CATAATCATGTCATGGAAAACTGAGATTATATGCC[A/C]AAGTGCCGAACTGTCACATTTCATAAGTTTTTCAA
1788064-14:GA-1Fvb1	1788064|F|0-14:G>A-14:G>A	<lmxll>	LG 1C	53.506	Fvb1-2	3999830	TGCAGGAATACAAAAAAACAATTCTTTGTACTTCTAACATAGTAACATTTTTCTATAAAAAGGTTACAG
HAX-184018526-Fvb1-3	AX-184018526	<hkxhk>	LG 1C	55.154	Fvb1-3	2479661	CTTGTGCTAGAATTTTGAAGCATTTTTGTAAAAAC[A/G]AAATTTGGAAATAGGTCACTCTGCTGTACTTGTTA
H1800201-16:G>A-Fvb1	1800201|F|0-16:G>A-16:G>A	<hkxhk>	LG 1C	56.239	Fvb1-3	2313897	TGCAGTAAATGCCCTTGTTCGGTTTACTGGGTAGCCCCAGATGTTTGCAATTGAGTTCAATGATGGATG
AX-184301518-Fvb1-3	AX-184301518	<lmxll>	LG 1C	58.075	Fvb1-3	2640887	ACTCCTCCGGAACATCTTCCGTAGTGACATACTGT[A/G]CTTGAGGGCATGCAGCTGCTTGCATGGCTAAATCA
HAX-184204033-Fvb1-3	AX-184204033	<hkxhk>	LG 1C	58.075	Fvb1-3	2605412	CAAGTCTCCAAGAGAATGATTTACAGTTTCCCAGA[A/G]TCAAGACTAGTCAAGATTGGTTTCACTCCCATGTT
H3400196-38:T>G-Fvb1	3400196|F|0-38:T>G-38:T>G	<hkxhk>	LG 1C	58.075	Fvb1-3	100933	TGCAGCAGATAGGTTGCGATAAAATATTGTTGCGAAAATATGCTTAC
AX-184484824-Fvb1-3	AX-184484824	<lmxll>	LG 1C	58.521	Fvb1-3	2583919	CCACTGAAAATTTGGAACCAAGAATCAGCATTTTG[A/G]TGCCAAGCTTCTAACTTTCTTGTTTTGACTTTTTA
HAX-184705255-Fvb1-3	AX-184705255	<hkxhk>	LG 1C	58.968	Fvb1-3	77219	CTTTAGCAGAGGAGGAGGTTAGAGAACTTGCACTA[A/C]CGCCCAATACTCCTACCCATCCAATTGAAGTAGGG
HAX-184193966-Fvb1-3	AX-184193966	<hkxhk>	LG 1C	58.968	Fvb1-3	76759	GGTCTAGTAGCAACACCCTCTGAGCTCGACTTTGC[G/T]TACAATCATCATCCAGATGGTAGACTTGATTGGTT
HAX-184246105-Fvb1-3	AX-184246105	<hkxhk>	LG 1C	59.415	Fvb1-3	2778613	ACAAAGCTGAACTATCAATGAAGAACATAAAGAAT[A/G]CATGCTTACCTCAACTGGTGAAATTCCTGGTAAAC
HAX-184085485-Fvb1-3	AX-184085485	<hkxhk>	LG 1C	59.415	Fvb1-3	2703924	TAGTGAAACTCTCTTGCCGTAAGTGATTTGGTTTT[A/C]CGAGCAAAATTTCAGTTATTTGGCTTTCATTTCCA
HAX-184278989-Fvb1-3	AX-184278989	<hkxhk>	LG 1C	59.862	Fvb1-3	3020508	GGGCCAAGAAAGTTAACAATTTTGGAGCGGGAAGA[A/G]TCGGTGTCTTAATCTAGCTGGAGTCCAAACAAGAT
AX-166518993-Fvb1-3	AX-166518993	<nnxnp>	LG 1C	59.862	Fvb1-3	2872888	TCGGATCTGGCGATCCACTTTGATATGCAATCCCG[-/GTAC]GTGGTAGACATGGCTACATTGTGTTTGCTTACCAC
H1803635-8:G>C-8Fvb1	1803635|F|0-8:G>C-8:G>C	<hkxhk>	LG 1C	59.862	Fvb1-3	2788843	TGCAGACTGATAAAGAATTGGGGATGACATGGTGACAGGATTAGATCCGTCAGATTTATTCATTTACAG
1773638-17:GT-1Fvb3	1773638|F|0-17:G>T-17:G>T	<nnxnp>	LG 1C	61.225	Fvb1-3	1999974	TGCAGAAAGCTAGGGAATAAGTGTTGGAATTGTGGGTTATCGTGGCTATTAC
HAX-184235111-Fvb1-3	AX-184235111	<hkxhk>	LG 1C	62.356	Fvb1-3	2952805	TCTTACCACAATGTGTGGCTAGCTCACCAAGTAGG[A/G]GGAAGATACAAATATCAAACTAGTTGGATGAGCAA
1825047-39:TC-3Fvb1	1825047|F|0-39:T>C-39:T>C	<nnxnp>	LG 1C	64.767	Fvb1-3	2912285	TGCAGTTCTGCATTTACTTGTCTGGCTCACTCTGACTTGCCCTGTATATGAAAGATCAAAGCTTTGTGG
1810130-44:AG-4Fvb1	1810130|F|0-44:A>G-44:A>G	<lmxll>	LG 1C	65.818	Fvb1-3	3967597	TGCAGAAGAAATTCATGATCTCCATGGCTTCTTGTTTTTGACAGGACCAGCAGTTAC
HAX-184494107-Fvb1-3	AX-184494107	<hkxhk>	LG 1C	67.673	Fvb1-3	3775150	CACAACCGGTTTACAATGTTCCTGGATTGATGGAC[C/T]GCATTCCCCAATCTAAGTACTTCTTATAAAAAGTA
1808889-56:CT-5Fvb1	1808889|F|0-56:C>T-56:C>T	<nnxnp>	LG 1C	67.673	Fvb1-3	4113348	TGCAGACTATGTCCAGTCATCCTGAAAATCTAATCAGTGTTTCCACATATAGGCTTTAGTTGTGTAATG
HAX-184313045-Fvb1-3	AX-184313045	<hkxhk>	LG 1C	71.051	Fvb1-3	4004478	TTAAGCGAGACCCTCTGTTTGTAAGACTGCAATTT[A/C]TCCATAATCATTGTAATCGTAGAATCAGCTTCAAG
AX-123365063-Fvb1-3	AX-123365063	<nnxnp>	LG 1C	71.051	Fvb1-3	3380277	CAAATGAGCCCCTGTCCGGCCATACTGCTGAAGCC[G/T]GGTCCTCACACTATCAGCTTGTCCAAGATAAACCG
HAX-184920624-Fvb1-3	AX-184920624	<hkxhk>	LG 1C	71.051	Fvb1-3	4019254	TCTTAAGGTTCAAATCATATACATCCAAGTATATT[A/G]GTTCAATATAAAGATAATTCTTCGCTTTCGTAGAC
1793609-20:CT-2-Un	1793609|F|0-20:C>T-20:C>T	<nnxnp>	LG 1C	72.415	Fvb1-2	6605969	TGCAGATGTACCTGTCTCGCTGATTCAACTTGACTGACTTTACCGGCACCGCCAACAATTATATATGCT
HAX-184324543-Fvb1-3	AX-184324543	<hkxhk>	LG 1C	73.316	Fvb1-3	4088889	CTTGTAATAACTTGCCTGGCCAGAATTACACATAC[A/C]AGCTGAAAAGAGTTAATTTGAGAAATGGTAATAAA
AX-166520314-Fvb1-3	AX-166520314	<nnxnp>	LG 1C	74.063	Fvb1-3	3713476	TTTAGGTGGAGAGGCACATTAGATTCTCCAGCGGG[A/G]GCTAAAGAGCTATGGTAATTATCTAAGCACTTGGT
HAX-184257072-Fvb1-3	AX-184257072	<hkxhk>	LG 1C	74.81	Fvb1-3	4365875	TGGAGAGGAATATGAGGTGAATATGGGCGGAAATA[C/T]AAAGGGAGGTGGGGACTGGTGGTAAGGAAGAATAT
AX-184529419-Fvb1-3	AX-184529419	<nnxnp>	LG 1C	74.81	Fvb1-3	3617407	CCTCAGATCAGCAATGTCTACGAAATGGATGTTGT[C/T]ACTGGTATGATTTAGCTCTCTCAGTGCCGTGATTC
H1832978-6:A>G-6Fvb1	1832978|F|0-6:A>G-6:A>G	<hkxhk>	LG 1C	76.241	Fvb1-3	4489784	TGCAGCATCACATGCCATGTCTCTAATTTGGTCTTATGCTTTTGTTTGTTTATTAC
3408217-6:AGFvb1	3408217|F|0--6:A>G	<nnxnp>	LG 1C	76.241	Fvb1-4	3557083	TGCAGAAGCAGAGCATAATCCCTCCTCTAGTCCTCATCAACAAGTCTCTGATCCTGCTTGTCCAAATGC
HAX-184520799-Fvb1-3	AX-184520799	<hkxhk>	LG 1C	76.688	Fvb1-3	4367818	GGCAGCTGAAAAGATCTTTCCACCTCTAGTACGTA[C/T]AAACTGAAAATTTCTATTTAGTATCAGCATATCAC
HAX-184424100-Fvb1-3	AX-184424100	<hkxhk>	LG 1C	77.591	Fvb1-3	4469889	TCTTCGAAGCAGATTCTTCGGCCTGAAGGAACTCA[A/G]GTTCTGACTCCAAGCTACACTTGCTGCGCTCAATG
1794568-49:AG-4Fvb1	1794568|F|0-49:A>G-49:A>G	<nnxnp>	LG 1C	80.946	Fvb1-1	24147865	TGCAGCAGGACAAGCAGCCTACTTCCTAGTTGGTCCTTCTATACCAATCGGTGTACAATTTGCCTGGTG
HAX-184042536-Fvb1-3	AX-184042536	<hkxhk>	LG 1C	83.138	Fvb1-3	4110529	GTATGATATGCAAACAAATTGTAACGTAAAAGAAC[A/G]TGAAGTGATTAAGATTTTAATACCAAAGGGACATC
AX-166503047-Fvb1-3	AX-166503047	<nnxnp>	LG 1C	83.82	Fvb1-3	5774045	GAGGATGAAGATGCTGAAGCAATTGATTTCAAAGT[C/T]TATAAGCTGGATCAGGAATGGGGTAAATGGGTGGA
HAX-184313058-Fvb1-3	AX-184313058	<hkxhk>	LG 1C	84.503	Fvb1-3	4622306	ATCAGGCCGTTTGAGACATGAGGCATGCACTTATA[A/C]ATGTACGTATTTTAGCTTGTATATGATCAAGTATC
1792930-38:GA-3Fvb1	1792930|F|0-38:G>A-38:G>A	<nnxnp>	LG 1C	85.06	Fvb1-1	22589418	TGCAGAAGTCGGATGAGGAAACAAGCCAAGGGAATGATAGGAATTACCGTCAACTAAGAAGAAGTTTAC
H12932218-5:A>T--Un	12932218|F|0-5:A>T-5:A>T	<hkxhk>	LG 1C	86.76	Fvb1-3	5112362	TGCAGATTATAAGATAGCCACAGCTAGGATTAC
1835455-32:GT-3Fvb1	1835455|F|0-32:G>T-32:G>T	<nnxnp>	LG 1C	87.207	Fvb1-4	3500003	TGCAGGATGGAAATCATGATAAAGAAAATGCATCTGTTTTGTTTTCTGTATTATACGATTGTCCGTTTT
HAX-184725791-Fvb1-3	AX-184725791	<hkxhk>	LG 1C	87.207	Fvb1-3	5123593	TAGTCCTATGAATCTTAGAATTCGGCGTCACCGGA[A/G]TCCCAGCCATCATCTTCTTCACTCACTAGCCTCAA
HAX-184645569-Fvb1-3	AX-184645569	<hkxhk>	LG 1C	87.207	Fvb1-3	4754814	TTGGTACCATATGCCCACAGTGATGAATACACCCA[G/T]ATTACTTACTATAGAATGTTTATTTTTGTAAAGAT
1824896-27:TC-2-Un	1824896|F|0-27:T>C-27:T>C	<nnxnp>	LG 1C	88.108	Fvb1-3	4373797	TGCAGAAATGGAATGACGACACCATGACGTCAAAATTCAATGAAAAGAACTAACTGAATCATGATGTAA
HAX-184235146-Fvb1-3	AX-184235146	<hkxhk>	LG 1C	89.009	Fvb1-3	4506411	AGCACTATACAACTTGCAAGAAGGACTAATATTAC[A/C]AAAGAGCCAATATAGAAGAATACACATCATATAAT
12929800-11:AG--Un	12929800|F|0-11:A>G-11:A>G	<nnxnp>	LG 1C	89.544	*	0	TGCAGATTGCCGTACAATGTGCAAAATTAC
12929800-5:GA-5-Un	12929800|F|0-5:G>A-5:G>A	<nnxnp>	LG 1C	90.079	*	0	TGCAGATTGCCGTACAATGTGCAAAATTAC
HAX-184569289-Fvb1-3	AX-184569289	<hkxhk>	LG 1C	91.713	Fvb1-3	4618513	AAGAAATTTTATGGGTGTCGTTATTTTTCATTGTC[C/T]GGGGGTCTAACCTAGATTATGACCCAAGTCTGACT
1791078-41:TC-4-Un	1791078|F|0-41:T>C-41:T>C	<nnxnp>	LG 1C	92.159	Fvb1-3	3644801	TGCAGTGCCAACATCTTGTTTTCTTCGGCAATATGAAGCTCCTTATCAGGACATCTACAATCTTCACCT
HAX-184879974-Fvb1-3	AX-184879974	<hkxhk>	LG 1C	92.606	Fvb1-3	4767823	ATTGAGAAAATGATACTTATGACAGAAGTGACATG[A/C]AACTAAAAAGAATGTGATGGATTTAAGTTCTGTAT
AX-184346876-Fvb1-3	AX-184346876	<nnxnp>	LG 1C	92.606	Fvb1-3	3735522	TACCGGAAGACATAGCTCACAAATTAGAAATTATG[A/G]AACTGCCATTAGAGGCCTCGAGGGCCTGCAGTTAG
HAX-184165620-Fvb1-3	AX-184165620	<hkxhk>	LG 1C	93.053	Fvb1-3	4813215	TGGAACTTCTAGTTTCCTTCCAGAACTTTGGATTT[A/C]CTTACCCTTCTACTTCATCACTATTTGGATTTTAA
AX-166503037-Fvb1-3	AX-166503037	<nnxnp>	LG 1C	94.864	Fvb1-3	5529067	AGTGCTTCTATCAAAGAATTTATCATTTCTCAAGG[C/T]GTGTTTATATATAATCAATTGGAAGGTTTGGAGGA
HAX-184091084-Fvb1-3	AX-184091084	<hkxhk>	LG 1C	94.864	Fvb1-3	4902801	GGGCAAAGCTTATTTCTGCATCAGGACTAGCCTCG[A/G]TGTTAGTTTGTTTATTATGCTGAGGTTTGGGGACA
H3406529-65:A>G-Fvb1	3406529|F|0-65:A>G-65:A>G	<hkxhk>	LG 1C	95.311	Fvb1-3	5470864	TGCAGAGGATCCATGACAAATGGCTTCTCAAAAGTCCTTGTACTTCACAAGGAGCAAACTTAC
12938028-11:AT-Fvb1	12938028|F|0-11:A>T-11:A>T	<nnxnp>	LG 1C	97.511	*	0	TGCAGTCGTTCTGGAATGTTTTACTTTTCATACCATTAC
H12927847-20:T>C-Un	12927847|F|0-20:T>C-20:T>C	<hkxhk>	LG 1C	99.06	Fvb1-3	6026838	TGCAGAATAGAATTCTTTCTTTTTGTAATGTATTAC
H1825510-48:G>T-Fvb1	1825510|F|0-48:G>T-48:G>T	<hkxhk>	LG 1C	99.961	Fvb1-3	6143516	TGCAGGTTGCCTCTACAAAGGACCAAACAGCCGGTAGTGTTACCCAAAGAGGAACAACCCTGCAAGTTG
H1798910-16:A>C-Fvb1	1798910|F|0-16:A>C-16:A>C	<hkxhk>	LG 1C	100.407	Fvb1-3	5842591	TGCAGAGAGTATATGTAACTCAAAATCAACAGCAGTTCAAATAAACATTCTTTCATATACCATAATGTT
AX-184858287-Fvb1-3	AX-184858287	<lmxll>	LG 1C	100.631	Fvb1-3	6138239	AGAACTTTTATATTTCTAAAGATCAGGGAATATGC[A/G]CTGAAATGGTGGATGTTTAAATGTTTGAAATGGCA
H23107257-13:C>T-Un	23107257|F|0-13:C>T-13:C>T	<hkxhk>	LG 1C	100.854	Fvb1-3	5721424	TGCAGACACCTCACGCTCAATGCAAGACCATTTAGGGTTAC
HAX-184246137-Fvb1-3	AX-184246137	<hkxhk>	LG 1C	101.348	Fvb1-3	5732790	GACATATCAAACGAACAAATTAGCTACCAAAATGT[A/G]CCACAAGTAAATACATAGAATCTCCTTTTCTTACG
HAX-184475271-Fvb1-3	AX-184475271	<hkxhk>	LG 1C	102.349	Fvb1-3	5616597	GTTCCAAAGAAATCTAGGCTCTGCCTGTGGCATAA[C/T]ATTTGGAAGTCAGATCGTATCTTAGGACGAAATAT
23106775-33:GT-Fvb1	23106775|F|0-33:G>T-33:G>T	<nnxnp>	LG 1C	105.812	Fvb1-3	7260931	TGCAGACGATATTCTAATTTATCTGGATGAGTCTCTTTAC
1803000-33:GA-3Fvb1	1803000|F|0-33:G>A-33:G>A	<nnxnp>	LG 1C	107.908	Fvb1-4	5641052	TGCAGGACCAAGTCGGTGGACTTCAGGCCACCAAGGACGGCGGAAAGACGTGGATCACCGTTCAACCTG
23107429-30:TC--Un	23107429|F|0-30:T>C-30:T>C	<nnxnp>	LG 1C	109.292	Fvb1-3	6494741	TGCAGTTGAGAAGAAAAAGGTAACTTTTGGCAAGGAAGAAATTAC
1824896-28:AGFvb1	1824896|F|0--28:A>G	<lmxll>	LG 1C	109.761	Fvb1-3	4373797	TGCAGAAATGGAATGACGACACCATGATATCAAAATTCAATGAAAAGAACTAACTGAATCATGATGTAA
12939792-25:TC-Fvb1	12939792|F|0-25:T>C-25:T>C	<nnxnp>	LG 1C	109.978	*	0	TGCAGTAGAAGATTGTGTAGACCACCAATTCCTTAC
1822951-9:AG-9:Fvb1	1822951|F|0-9:A>G-9:A>G	<nnxnp>	LG 1C	112.799	Fvb1-2	8220827	TGCAGCGTCGACATTGGTTCATCTGAATCCTTCCTGCATGGAGGGGAACTTCCAACTCTTATTGTTCAG
12937008-16:AG-Fvb1	12937008|F|0-16:A>G-16:A>G	<nnxnp>	LG 1C	116.358	Fvb1-3	7489327	TGCAGGCACTCCAACCGTGCTCAATTGACAGTAAATTTCTGGTGCACCGTTCGATCAATGCTTATTGTA
1772878-35:AG-3Fvb1	1772878|F|0-35:A>G-35:A>G	<nnxnp>	LG 1C	117.743	Fvb1-3	6909011	TGCAGCCTCTCTCTGGCTGGGACTAGTGCCAGTGGGAAACACATAGCTTGTAGAAGCCGGAATCAAAGC
3399901-7:TC-7:-Un	3399901|F|0-7:T>C-7:T>C	<nnxnp>	LG 1C	118.429	*	0	TGCAGTCCTTCTCTTACCAAAATGTCATGATTCTACTTAC
1800043-8:CA-8:Fvb1	1800043|F|0-8:C>A-8:C>A	<nnxnp>	LG 1C	119.814	Fvb1-2	8854438	TGCAGGTTATGCAATCTAATCTGTTCTATGATCTGTGGCTGTAGACAATCAAGAGTGAATTTCAAACTC
AX-184465327-Fvb1-3	AX-184465327	<nnxnp>	LG 1C	120.613	Fvb1-3	8506285	GACTTAACAAACTAACCATGCAAGAGTAGTGCTTA[A/G]GCCCAGGTAGGATACCATTCTCCTTCATACAATTC
AX-184434722-Fvb1-3	AX-184434722	<nnxnp>	LG 1C	121.412	Fvb1-3	8110310	GAGCTCTTCCCAAACACTAGGGACCTGCCCTTGTA[A/C]CAGCAGCATCCATGAGAGTGAGTATTGAAAGGGGT
1786323-19:AG-1Fvb1	1786323|F|0-19:A>G-19:A>G	<nnxnp>	LG 1C	124.73	Fvb1-3	8543926	TGCAGTTTCTGAAAGAGAAGCATTGCTTGTCATCCAAGCATTCCTCTAATTCTGGTACTACTCCCGCCT
12940219-33:TAFvb4	12940219|F|0--33:T>A	<nnxnp>	LG 1C	127.551	Fvb1-3	8517977	TGCAGCAAATCTTTGCATTTGAACTGGGTTTTGTGGAATCCAGTTCAGACTCGAGCAAGAGTGAGGCCT
1809205-28:TA-2Fvb1	1809205|F|0-28:T>A-28:T>A	<nnxnp>	LG 1C	128.935	Fvb1-3	8415347	TGCAGACTCAAAAATGAAGAGATGACCAAATTATCCATGAAATCAACTGGTGAATGGTTAC
12929704-15:AT--Un	12929704|F|0-15:A>T-15:A>T	<nnxnp>	LG 1C	129.621	*	0	TGCAGACATGTTCAATGTGCATGTTTAC
1800926-10:TC-1Fvb5	1800926|F|0-10:T>C-10:T>C	<nnxnp>	LG 1C	133.181	Fvb1-1	19970449	TGCAGTGCAGCGTATGCTGCTACCCTACATTCTGTCAGCATGCCTTTCCGAATGGAACCACTTGGGCCC
1810534-51:TC-5Fvb1	1810534|F|0-51:T>C-51:T>C	<nnxnp>	LG 1C	137.493	*	0	TGCAGCTCATCGGGACATGACAACTGCATGCCTTTCCCGGCTCCCAGGTAACGGAGAAAAACTTTTGTT
1789868-53:CA-5Fvb1	1789868|F|0-53:C>A-53:C>A	<nnxnp>	LG 1C	138.878	Fvb1-3	9155690	TGCAGATAGGGAATGTGATCCAGATGTTTGTAGGAATTGCTGGGTCAGGTGAGAGTATAACTAACATTC
AX-184553884-Fvb1-3	AX-184553884	<nnxnp>	LG 1C	140.975	Fvb1-3	9609407	TGGAACTTGGAGGGATGATGATGTTTTCTTTTAGT[C/T]ATTTTTGCTTTGTTTAGGAGAAAATAATAATTTCG
AX-184066149-Fvb1-3	AX-184066149	<nnxnp>	LG 1C	142.361	Fvb1-3	10874256	TTCAACAGCCGCAACAAATTTTCCCAGGTTAGTTG[C/T]AGCAGATCTTTTAACCACGGGCATATCATCTTGGC
1788725-23:AT-2Fvb1	1788725|F|0-23:A>T-23:A>T	<nnxnp>	LG 1C	143.047	Fvb1-3	10010231	TGCAGACGATCAGCGTCAAATGCTGATTTGTCATTTAGTAAAGCTTCCTTTAGACCCGCTGCCAAATTG
12929909-10:AG-Fvb1	12929909|F|0-10:A>G-10:A>G	<nnxnp>	LG 1C	144.432	*	0	TGCAGCGAAAGGCACTGGAGGTGCTAAAGGGGTTAC
1788133-19:TC-1Fvb1	1788133|F|0-19:T>C-19:T>C	<nnxnp>	LG 1C	145.816	Fvb1-3	10614748	TGCAGGATGACATTTCCAGCTACTAATAGTAAATACATAGTCTACCGGGACAAGTTTTCTTGTGTCGTG
1786892-53:CT-5Fvb1	1786892|F|0-53:C>T-53:C>T	<nnxnp>	LG 1C	147.912	Fvb1-3	10323898	TGCAGAATATTCATGCTTGTATTCCTTCTCTTCCATTGGTTTACTACGACAATTTCATCTCCATGTTCC
1789755-13:GT-1Fvb1	1789755|F|0-13:G>T-13:G>T	<nnxnp>	LG 1C	150.008	Fvb1-3	9635721	TGCAGATTTTCAATAATTACTCTCATTTGCTCCTTTGAAGTTTGCATCATTCCCATAAATGAAGCAGCA
3399343-21:GAFvb1	3399343|F|0--21:G>A	<nnxnp>	LG 1C	150.694	Fvb1-2	11202031	TGCAGACAGTTACTTATGGATGAAATCTTTATTTATTGCACAATTAC
AX-184032269-Fvb1-3	AX-184032269	<nnxnp>	LG 1C	152.079	Fvb1-3	10100990	AACTGCACATTTATCCCTTGGTTAGATACTGACAT[A/C]TTTTCAAATGAAGTTTTTAGTTCTGTTGTTATGTG
AX-184335757-Fvb1-3	AX-184335757	<nnxnp>	LG 1C	153.114	Fvb1-3	11174163	ACCTCTGGAGTAGATTTTGTGATCTAGGAATGATC[A/G]AACATAAGAGTCAAATAATGATATATTTTACATAT
AX-184174824-Fvb1-3	AX-184174824	<nnxnp>	LG 1C	154.148	Fvb1-3	10998191	TAGAGTTAGATCTGGCCAACAACATAGACTTGCAG[C/T]TTCATTAGCAACGCCATATTTTCAGGGATGAGGAC
23106283-7:CT-7-Un	23106283|F|0-7:C>T-7:C>T	<nnxnp>	LG 1C	154.835	Fvb1-3	11261106	TGCAGATTCCTATTTTATTTAGAAATTAGGTTTGTCGTCTCTTAC
1833711-26:AG-2Fvb1	1833711|F|0-26:A>G-26:A>G	<nnxnp>	LG 1C	156.219	Fvb1-1	17078909	TGCAGCAAAAACAACAGCAACTTCATGCTATTACAAGAAAGTGAAAATTCATGATCCCATTTAC
AX-184139814-Fvb1-3	AX-184139814	<nnxnp>	LG 1C	157.604	Fvb1-3	11737055	ATTGGTCGGCTTGGGCTCGTTCTTTGGAGTTCTGG[A/G]CTTGCTAAGGTTTATATGTCTGGACTTAAATTTTG
1824727-37:TC-3Fvb1	1824727|F|0-37:T>C-37:T>C	<nnxnp>	LG 1C	158.989	Fvb1-3	11527552	TGCAGAGGCAGATGAAAAAGATTATAGAATCAAAACACTTGCAGAGCTGTTTAC
12933611-13:TC-Fvb1	12933611|F|0-13:T>C-13:T>C	<nnxnp>	LG 1C	163.302	Fvb1-2	13460256	TGCAGTTTTGCAGCCAGCATGTAATGCAGAACAAGCGAGTAGAAACCCGATATTTCGACCAGATAGATT
AX-184279120-Fvb1-3	AX-184279120	<nnxnp>	LG 1C	166.864	Fvb1-3	11958327	ACAATAAGGACATCAGATGTGATTTGACACACAAA[C/T]GGGGAAAGATGGAGGAGGGCGGGATGACAAGAGCA
AX-184040138-Fvb1-3	AX-184040138	<nnxnp>	LG 1C	166.864	Fvb1-3	12566901	ATCAATCTTAATTGTTGAATTAGCTAGAATCAATC[C/T]TGTAGATGAAAAATTGAATGGTGGATTAACTTAAT
AX-184124302-Fvb1-3	AX-184124302	<nnxnp>	LG 1C	166.891	Fvb1-3	11920975	AAAAGCAGGAAATTAGGCTAATAAGAGAGGGACAG[A/G]TCCAGTGGGGGCGACATTTTGCCAAATTTAGCTAA
AX-184584119-Fvb1-3	AX-184584119	<nnxnp>	LG 1C	167.551	Fvb1-3	11820094	CCACTAGAAGTAAAGCAACTTGTGTTTATCCGGCT[A/G]AAGTAGCAACTGCCAAGCAGAAAACTGGCAAAGAT
AX-123363471-Fvb1-3	AX-123363471	<nnxnp>	LG 1C	169.413	Fvb1-3	12449870	GGACGGCAAACAAAGCTCAAAGACCTCCTGATGGG[A/G]GCAATCAAAGACAAGGCCTCCCAGAGCAAAGCAGC
1795072-68:GC-6Fvb1	1795072|F|0-68:G>C-68:G>C	<nnxnp>	LG 1C	170.33	Fvb1-4	10826802	TGCAGAGCTCAACGTTGTATATGGATGAAGAAATATTTGGAAGGTCTAGAAAACTGCACAAAAATCAAC
1786847-39:AC-3Fvb1	1786847|F|0-39:A>C-39:A>C	<nnxnp>	LG 1C	172.426	Fvb1-4	10743986	TGCAGCCAGAACCTGTAAGAGAGATTACATGTGCACATCCAACTTGAATAATAACGAATTACCAATATG
1819275-61:GA-6Fvb7	1819275|F|0-61:G>A-61:G>A	<nnxnp>	LG 1C	175.246	Fvb1-3	12382874	TGCAGGCCTTGCTCGTCTGCTGGTGCTGCTGTTGTTGCTGTAGCTGACTCGCAGCCGAAGCAGCCGCAG
23107686-28:GA-Fvb1	23107686|F|0-28:G>A-28:G>A	<nnxnp>	LG 1C	176.631	*	0	TGCAGCCACCACATCCTCCATTGCAGGCAAGCTTAC
3407506-22:ACFvb1	3407506|F|0--22:A>C	<nnxnp>	LG 1C	177.317	*	0	TGCAGTGTTCTCTACAATCAAAAAAGAACAAACTACCCCGGCTTTGTAGCCCATTTAC
1792350-60:TC-6Fvb1	1792350|F|0-60:T>C-60:T>C	<nnxnp>	LG 1C	180.138	Fvb1-1	15019725	TGCAGGGCAAGAGAGATTTAGGAGTCTCATTCCAAGCTACATCAGGGATTCTTCTGTTGCCATAATCGT
1785612-49:GT-4Fvb1	1785612|F|0-49:G>T-49:G>T	<nnxnp>	LG 1C	181.523	Fvb1-3	13164319	TGCAGCAAAACGTTTTCTTCAGATATCAGACATTGCCCCAGTTGCAAAATTTTTAC
AX-184156714-Fvb1-3	AX-184156714	<nnxnp>	LG 1C	182.21	Fvb1-3	13640879	TCCAACGTAACACTATTAATTTTAGTACCGAGAGA[A/G]ACCAAACATAGGATTAGCCTTAAATAACTCTTTAT
AX-123359837-Fvb1-3	AX-123359837	<nnxnp>	LG 1C	182.898	Fvb1-3	13420036	AGCTTTGTGAGGAAATGGTCTCAAAAGATGAGGAA[A/G]AGATGAAGGGTCTGTATGATTCTGACCCGGACCCG
AX-184324697-Fvb1-3	AX-184324697	<nnxnp>	LG 1C	183.585	Fvb1-3	13162871	TGGGTAAGATTTGTGTCTCGTGTTAGTTTTAGTAT[C/T]AGGCATGAGCAAGAGAGGTAGGGAAATAAAAGGTT
AX-184023479-Fvb1-4	AX-184023479	<nnxnp>	LG 1C	184.972	Fvb1-4	12433353	GTATCTACAAGTTGAAAGGAAGTTAACCGTGTTAC[A/C]TTTTCTTAAATAATCCACAAGAATCATTTCTTGGC
AX-166510470-Fvb1-3	AX-166510470	<nnxnp>	LG 1C	185.66	Fvb1-3	14359126	CTCTTCTCTCACTTCTCTTTCTCTTCATAAACTCC[A/G]GCGTCTCTACTGCAGTCATGACTTACAATGTGGCC
AX-184424257-Fvb1-3	AX-184424257	<nnxnp>	LG 1C	186.002	Fvb1-3	14421347	AGGGGAGACTGGTACAGGAGCAATAATTATCTTGG[A/C]GCAATAATTTCTACATCACTTACATTCGCCCAACA
AX-184967688-Fvb1-3	AX-184967688	<nnxnp>	LG 1C	186.344	Fvb1-3	14468628	TGAATCATATATGTGTCTCGAGGTTCTCAAAGATC[A/G]ATTACATCGTGTATTGTATGAATTAGACTTCTGCG
AX-184494227-Fvb1-3	AX-184494227	<nnxnp>	LG 1C	187.032	Fvb1-3	14554392	ATCATGTATATATCTGTGGGCATATGCTTGGTATA[C/T]ATATGCATTAAAACTTATTGCATGAATACTAATGA
12940915-13:GA--Un	12940915|F|0-13:G>A-13:G>A	<nnxnp>	LG 1C	191.351	Fvb1-1	13358316	TGCAGAACTCCACAAACCCCAGAAACATGCAACACAAAACTTAC
1774292-15:CG-1Fvb1	1774292|F|0-15:C>G-15:C>G	<nnxnp>	LG 1C	192.736	Fvb1-4	13055168	TGCAGTGAAGTGTAAGATAGAAAAGTATCATTTAGAGATGCCCCACCTGTTATCTTTAC
12942613-14:CT-Fvb1	12942613|F|0-14:C>T-14:C>T	<nnxnp>	LG 1C	193.422	Fvb7-2	4234461	TGCAGACCCGACACTGTTGGTCTTGATGAAATTAGTATCCGGGGTGATATTAGAATCATTAC
HAX-184048074-Fvb1-3	AX-184048074	<hkxhk>	LG 1C	193.422	Fvb1-3	15215721	GGTAAAATCTTAATAAATGAATGTCTCGCTCGTAA[A/G]TTAGTAACTACGTACGATTACTCATTGGAAAACAA
HAX-184032277-Fvb1-3	AX-184032277	<hkxhk>	LG 1C	194.363	Fvb1-3	15313628	CTGACAGATAGTGTTGGATGAATTATCTTTTTTTG[A/G]TACCACCTATATTTCATCTTATGTACAGAGTAAAA
HAX-123363477-Fvb1-3	AX-123363477	<hkxhk>	LG 1C	194.363	Fvb1-3	15287108	CCTGCAAATGCTCCAATTACAGCATTCTCCGGATC[A/G]TTGAGCTCTCTCTTTGCCTGATATAAAGAGAAGAC
HAX-184290437-Fvb1-3	AX-184290437	<hkxhk>	LG 1C	194.81	Fvb1-3	15420765	GGATAAAATTCGGGGCGAGTCCTGACATGAATGGT[A/C]TGGGTGAACGAAGATTCTCAATTTTAACCTTTCTT
HAX-184045204-Fvb1-3	AX-184045204	<hkxhk>	LG 1C	195.257	Fvb1-3	15824327	ATTGTTGCTTATTAAATTTTGGTATATCCGATTTC[G/T]TTTGTAAGTGAGATAGATTGTAGCTATTTCACTAT
1807127-13:TC-1Fvb1	1807127|F|0-13:T>C-13:T>C	<nnxnp>	LG 1C	196.743	Fvb7-2	4234461	TGCAGACCCGACACTGTTGGTCTTGATGAAATTAGTATCCGGGGTGATATTAGAATCATTAC
1788574-45:AC-4Fvb1	1788574|F|0-45:A>C-45:A>C	<nnxnp>	LG 1C	197.229	*	0	TGCAGCTTCCTTCTTTTGATCCAGTAGACTGTAGATAATTCCCTGCCAAATATTCTCAACATTTACAGA
HAX-184235286-Fvb1-3	AX-184235286	<hkxhk>	LG 1C	200.832	Fvb1-3	16051462	GCAAAAGATCCTGAAGAGATGCAAAAAGAAATACT[A/C]GAGAATTATGCCAAGGACCTCCCACCTATATACTT
1835648-23:TC-2Fvb1	1835648|F|0-23:T>C-23:T>C	<lmxll>	LG 1C	200.832	Fvb1-3	16057583	TGCAGATTGTTCGTATATAAATTCTTGTGTATATGAAGCCTACACATAGACCAGAAACAGAAAGAACAT
HAX-123363451-Fvb1-3	AX-123363451	<hkxhk>	LG 1C	201.278	Fvb1-3	16296954	GACGATCGATGTGTATGAAATAAATTTGAAAGAGT[A/G]CACGACGACTTGAATCAGTTGCTGTACGACATAAC
HAX-184347067-Fvb1-3	AX-184347067	<hkxhk>	LG 1C	201.278	Fvb1-3	16308229	TCCCATAAGCTCTCATTTCTCGTTTCGGATCACAA[C/T]ACTATGCCCTCTTCTTCCGTTTTTAAGATTCACTG
1817130-20:CT-2Fvb1	1817130|F|0-20:C>T-20:C>T	<nnxnp>	LG 1C	202.571	Fvb1-3	16115504	TGCAGTGAAGCCAAGAGAAGTAAGCATTGTAGGCCAGCAATGACGCGTAATGGTGGCGATGGCTATGCA
1838137-13:AG-1Fvb1	1838137|F|0-13:A>G-13:A>G	<lmxll>	LG 1C	202.754	Fvb1-3	18631553	TGCAGATGAAGAAGTAAAGGTCTGTCAAACTACGAGAGAAGTGGCTGAGGCACAACTAAGATCTGTTCA
12939605-14:GA--Un	12939605|F|0-14:G>A-14:G>A	<nnxnp>	LG 1C	203.863	*	0	TGCAGCCATATCTAACTAGCTAGCTGCTGGTACCAGTTTAC
HAX-184048083-Fvb1-3	AX-184048083	<hkxhk>	LG 1C	206.496	Fvb1-3	17856825	CTGTTGATATGTGTAAATTGGAAGACATATAAGAT[A/G]TTATTGTAATGGTGCTTATAGGATTTTGTTATGAT
1804950-20:GA-2Fvb3	1804950|F|0-20:G>A-20:G>A	<lmxll>	LG 1C	207.628	Fvb1-3	16927296	TGCAGGTTGATCTCTCTCTTAGGGCAAGGAGTAAACCCAATCTCCCCGTTTCCTATATTGTCCTCCCAT
HAX-184591202-Fvb1-3	AX-184591202	<hkxhk>	LG 1C	208.758	Fvb1-3	17018023	TCAGTGTGAGAAAGCTATTAGTCACACTACACTTT[C/T]GTGCTCTTCGGAGGGAAGGGCTCATGCTCAACACA
AX-184665228-Fvb1-3	AX-184665228	<nnxnp>	LG 1C	208.758	Fvb1-3	16515379	CCATTTTTCGTGGAAAAGAAAGAAAAAAGAAGAGG[A/G]CATGACTATCCTTCAACAAATTTCAAACATACACC
AX-184268127-Fvb1-3	AX-184268127	<nnxnp>	LG 1C	208.758	Fvb1-3	16454094	GTTCGCTATCATTGGAAAATTGACAGAGCAAGACA[A/G]AGGTTTTGGGATCTCTACCCCCTGTATAAGCACTA
HAX-184716176-Fvb1-3	AX-184716176	<hkxhk>	LG 1C	208.758	Fvb1-3	17720333	ATCTTCGGATTTCGGCTACGACGACGAGCACGACT[A/G]GTATAGATAGCTTCATCTCGTCCTCCCCGATGTCG
23107305-6:AT-6-Un	23107305|F|0-6:A>T-6:A>T	<nnxnp>	LG 1C	209.205	*	0	TGCAGCTTGTATTTGTCTTTGCAATTATGTTAC
1811092-53:TC-5Fvb1	1811092|F|0-53:T>C-53:T>C	<nnxnp>	LG 1C	209.651	Fvb1-4	14455218	TGCAGATCCCTTGAGGTTGTCTTCACTGATGGCCTTGTCATGACATTTTTTTTCTCTTAC
1815397-62:GA-6Fvb1	1815397|F|0-62:G>A-62:G>A	<nnxnp>	LG 1C	211.015	*	0	TGCAGCTGCAATATAGGTGTGCCCGCAATATATTGCAGCGGCAGACTAGTGAAGAAGGGAGTAGTTCCT
3399590-17:TCFvb1	3399590|F|0--17:T>C	<nnxnp>	LG 1C	211.916	*	0	TGCAGAATTTCTTGACGTAGACTCTCAACTCTGAAAAATCATATATTAC
1798331-41:GA-4Fvb1	1798331|F|0-41:G>A-41:G>A	<nnxnp>	LG 1C	212.363	Fvb1-3	15044838	TGCAGTTCATTTATGGATTTACCCATTATGTCTCAATTCTGACTGTTAGTTCTTGTACAAGTCACAGTT
HAX-166502564-Fvb1-3	AX-166502564	<hkxhk>	LG 1C	212.363	Fvb1-3	16706621	GCTGACTTATCCGAGGGCACTAGATATGTGTTGAA[C/T]GCCCCAGGTAGAGACTGGAACCGGGATCTTAGCAT
AX-184485004-Fvb1-3	AX-184485004	<nnxnp>	LG 1C	212.81	Fvb1-3	16444495	TTGTTGTTGAATAAATTATGATGTTTTTGTACTTC[C/T]TGGAATTTTGATGATTATGATTGAATGGGGTTTGA
HAX-184576882-Fvb1-3	AX-184576882	<hkxhk>	LG 1C	213.257	Fvb1-3	17192761	CTGCTGCAGTAATTCCACCGTGTGTCCTCCAAACT[G/T]ATCAACGCTCACACTTCCAAAGACACGTTCAAAAG
AX-184455441-Fvb1-3	AX-184455441	<nnxnp>	LG 1C	214.726	Fvb1-3	18898750	TAAAAGCTTAAGCTGATAGATGGAGAGACTTAATA[A/G]GTTGGCATTGCCTTGTTACATGGTTGCCCCAACCA
AX-184669751-Fvb1-3	AX-184669751	<lmxll>	LG 1C	216.183	Fvb1-3	20370546	GGGCCGGGGGCAAAAGATCCGGCAAGATCATCAGA[C/T]CAGTGAGTTGAGTTTATAGAAGGGTCAGCACTGCT
H12930050-27:C>T-Un	12930050|F|0-27:C>T-27:C>T	<hkxhk>	LG 1C	216.199	*	0	TGCAGGGAACCTAGTCTAGTCAAACAACTTCATAATTAC
12937855-34:GA-Fvb1	12937855|F|0-34:G>A-34:G>A	<nnxnp>	LG 1C	218.226	*	0	TGCAGGAAATTCTAAACCAAAAGGATAAATTTCAAAGTTTAC
AX-184062136-Fvb1-3	AX-184062136	<lmxll>	LG 1C	220.708	Fvb1-3	22550767	AATAACTGGAATAGTCTCTCGACCCTTCTCCTTAT[G/T]TCCTGTCCTAAAAGAACGTAGTCATTTTTTTTTGT
HAX-184156752-Fvb1-3	AX-184156752	<hkxhk>	LG 1C	220.794	Fvb1-3	16775586	GCCCATCCATCTCTGAGAAACTAATATATTTTAAA[G/T]TGTATTTGTAGTAGAGGATACTTGTTTTACACTTT
AX-184224842-Fvb1-3	AX-184224842	<lmxll>	LG 1C	221.245	Fvb1-3	22285518	TTGCTGCGAGTAATTTTTGAGATTATTCAGTATAA[A/G]TGAATGTCAAAAAAGCATCATATTTTTAGTACAAG
HAX-184604792-Fvb1-3	AX-184604792	<hkxhk>	LG 1C	221.696	Fvb1-3	20412423	AAACTAATTAAACAACCAAACATTTGGCAGCAATT[C/T]AGTCATCAATATTTTCAAATTGTCTCATATATGAA
AX-184665270-Fvb1-3	AX-184665270	<nnxnp>	LG 1C	221.696	Fvb1-3	20611013	TCAAACAATGTGCATTACATTTCAGGAGTCGGTTC[C/T]TTTTTTGGACTCAAAGCGCACAATAGTGTGGCCAG
AX-184553992-Fvb1-3	AX-184553992	<nnxnp>	LG 1C	222.825	Fvb1-3	19474312	TATACAATTGAAGTATCTGATATCTATAGACTCAT[A/G]ACCAATCAAGAACCTTAATTTGAGCAACAATTCAT
H1831685-41:A>C--Un	1831685|F|0-41:A>C-41:A>C	<hkxhk>	LG 1C	223.955	Fvb1-3	20178743	TGCAGAATCAGTTCCCTCCTTTCTAGGCCCAATGGCATGAAATCAAAGCTCTCTCATTATTCGGTTGCT
AX-184091196-Fvb1-3	AX-184091196	<nnxnp>	LG 1C	224.857	Fvb1-3	18158162	GTAGATCATCGGTGATTGTTGGACATTTATATGAG[A/G]TAAAAGCTTACGAGGGAATCCAGATCCTATAAGAG
HAX-184591225-Fvb1-3	AX-184591225	<hkxhk>	LG 1C	224.857	Fvb1-3	20231333	TGTGGCTTTAATGTGAGCGAGTGTAGTAAGCCATT[G/T]ATGCAATGCCTTGTGGTCAATTCTGTTGTCCAAAT
AX-184907217-Fvb1-3	AX-184907217	<nnxnp>	LG 1C	224.857	Fvb1-3	18289775	TGGGTTTTGGTACTTTAGTGACTTATCCATAACTA[G/T]GTTGTTTGAGTTGGCACTTTCTACAAGGAAATTTT
AX-184545934-Fvb1-3	AX-184545934	<lmxll>	LG 1C	226.057	Fvb1-3	23708112	GACCGAGTTTGACCGCTGATGATTCATCTCCCTAC[A/G]TGAGACATCAGTGCAATTGAACCACCGAAGATTCA
HAX-184148034-Fvb1-3	AX-184148034	<hkxhk>	LG 1C	226.652	Fvb1-3	18265981	TCTTCATTTGAATCCAATATAAGCAGTTTGGGTAA[A/C]CAATGTTATTTGTTGAAGTTTTTAGATTGCTTGCT
HAX-184124346-Fvb1-3	AX-184124346	<hkxhk>	LG 1C	226.652	Fvb1-3	16929280	ATGTTGGTCCTGCTTTTTTGGGTTGTCATTTTATA[A/G]GTTGCTGTGTTCGGCCTCAGCCCAACTCTATGTTT
AX-184313285-Fvb1-3	AX-184313285	<lmxll>	LG 1C	226.876	Fvb1-3	19548929	ATATCGGTAATTAATTAGTTTATACTTTCCTTGGT[G/T]TTCCATTACAGACTAATCTGGATGTTATCTTGCAA
HAX-184279174-Fvb1-3	AX-184279174	<hkxhk>	LG 1C	227.099	Fvb1-3	16919298	AAACATTTTTTCGGGGGTCATAAAAAATTGTAGAG[A/G]AATTTGATTAACACATATATTAATATATATGGTAA
AX-184080408-Fvb1-3	AX-184080408	<lmxll>	LG 1C	228.229	Fvb1-3	26616490	TTGGTGATTGTCTTTCAGGTAGAGTTACCCATTAT[A/C]AAGGGAGGTTATGTCAAATATTTTTTGTGTAATTT
HAX-184117176-Fvb1-3	AX-184117176	<hkxhk>	LG 1C	229.359	Fvb1-3	19574663	ACGACTACAACCGATCTTTTGGTCCTTATATAAGA[A/G]AAACTAAACCCTAGGGCAACTAACAACCAACCCTA
1784394-51:GC-5Fvb1	1784394|F|0-51:G>C-51:G>C	<nnxnp>	LG 1C	230.726	Fvb1-3	20238240	TGCAGGGGATAACCCTGAATCAACTAATTCATTGAAAAATCTTGAGGAGCACTCAAGTTATACCCAAAG
1802316-18:AT-1-Un	1802316|F|0-18:A>T-18:A>T	<nnxnp>	LG 1C	231.627	Fvb1-3	19910192	TGCAGCGAATAACATGAGTGATTTGCTTGCGTGATAGATATCAATAGATGGAGGATGTGTTAC
12932010-27:GA--Un	12932010|F|0-27:G>A-27:G>A	<lmxll>	LG 1C	231.845	Fvb1-3	18754888	TGCAGTAAAAGCTTTGGCAAAATGATCAAAACCCCATCCTGTCGGTTTCTTGATTACTGATTACCTAAA
23108037-10:GA--Un	23108037|F|0-10:G>A-10:G>A	<nnxnp>	LG 1C	232.528	*	0	TGCAGCCACAATTCAACATCACTAACATTAC
1790774-8:GA-8:Fvb1	1790774|F|0-8:G>A-8:G>A	<nnxnp>	LG 1C	233.429	Fvb1-1	12611607	TGCAGATCATCATCCTTTGCATTGCACAGTTCCCTAGGACAAGTGGAGCTTCTTTCTTTTTTGGTCCAT
HAX-184165773-Fvb1-3	AX-184165773	<hkxhk>	LG 1C	234.33	Fvb1-3	19368700	ACTTTTACCAACTCAATTATATTTGTACCAATCCA[G/T]GTCATTCTCCCTTGGCTAAGTTTTTCATGGTCAAA
HAX-184139895-Fvb1-3	AX-184139895	<hkxhk>	LG 1C	234.33	Fvb1-3	19496087	TTGTGTGGGACTTTTGTTTTGCAACTACAACTATA[G/T]AGACAAAAGCCATGCACTAAGGACGCATAGCTTGA
1811780-11:CA-1Fvb1	1811780|F|0-11:C>A-11:C>A	<nnxnp>	LG 1C	235.34	Fvb3-2	15671113	TGCAGGAATTGATTGAAGTTTATGCTTGCTAAGTTACTGTTTTGTGCTATTTAC
AX-184313288-Fvb1-3	AX-184313288	<lmxll>	LG 1C	238.485	Fvb1-3	19689558	AGTTGTGTGGCTTATTGGTTAACTAGCCTAATTGA[C/T]ATCATAGAGATAATGTGTTTAAATCTCACCAAATC
HAX-184611276-Fvb1-3	AX-184611276	<hkxhk>	LG 1C	238.485	Fvb1-3	22520675	AATGATGACTAATGAGTTATATATAAACACATATT[G/T]TATGTATTTAATCTTGATGATGGGTTTTGGTTTAA
HAX-184686738-Fvb1-3	AX-184686738	<hkxhk>	LG 1C	238.592	Fvb1-3	25672282	GTCACGCACGGAAAGCTAAAATCTTCTTCTTCTTC[A/G]CAACCCAACCGAACAATCAGCCATGGCCGTTTCAG
AX-184697890-Fvb1-3	AX-184697890	<nnxnp>	LG 1C	238.93	Fvb1-3	22612003	TAAAGAATAAGCGAAAGCAGCCTCTGACTATGTCT[C/T]GACTCTGTGTACGCTCAACCTCAATAAACTTAGCC
HAX-184028080-Fvb1-3	AX-184028080	<hkxhk>	LG 1C	238.93	Fvb1-3	23136174	CGACATATAATGAGACCACAAGCTCTTTTTCCTTG[C/T]TGTCATTTTCAAAGAGAGTTCTTTCTCTCGCTCTC
H23107794-10:G>AFvb1	23107794|F|0-10:G>A-10:G>A	<hkxhk>	LG 1C	238.93	Fvb1-3	22332815	TGCAGATCCCGTAAGCCAATCTTGAAACACCACCGCAAACCCTTGAATCTCTCACAGGAGGCAGCCAGA
HAX-184604814-Fvb1-3	AX-184604814	<hkxhk>	LG 1C	238.93	Fvb1-3	22040762	GAAAATTCGATATAACCTCCCTTGAAAATTGACAA[C/T]CCTTCTTAATAAAACCTGCAAGCACTTCGGAAAAA
AX-184335954-Fvb1-3	AX-184335954	<nnxnp>	LG 1C	239.827	Fvb1-3	26342361	CAGCAGACACGTGCTAAGTATCTGTATACCTTACG[A/G]CATCACTTATAAACATTTGGCACCGTTTGTGGGAA
HAX-184246380-Fvb1-3	AX-184246380	<hkxhk>	LG 1C	240.723	Fvb1-3	25834463	AGTAAGAACTTCATAGTCTCTTTACAGGGCCAACC[C/T]TGTGTTAGTCGAGACCCTGGATGTGAAAGTTAAAA
12933564-16:TCFvb2	12933564|F|0--16:T>C	<nnxnp>	LG 1C	240.946	*	0	TGCAGCCAAACTCCAGTGACCTCCAATGCTTCCCAAATTTTAC
HAX-184091213-Fvb1-3	AX-184091213	<hkxhk>	LG 1C	241.17	Fvb1-3	23229229	TATATGTTACTCTAGTGCCAAAAATTTAGCGAGTT[C/T]CACCTCTTGTTATATGACATCCTTCTTTTATTCCC
12908348-25:AGFvb1	12908348|F|0--25:A>G	<nnxnp>	LG 1C	241.679	*	0	TGCAGGTACAATAACCCCAACTGCGAACTTAC
AX-184767579-Fvb1-3	AX-184767579	<nnxnp>	LG 1C	242.19	Fvb1-3	27160189	TGATTGGACGAACGTCTCTAAGTGATTGATCCTCT[A/G]CTCTAGCTCCTCGCGAGTCTTGGGACTCATAGGTT
1801188-42:TC-4Fvb1	1801188|F|0-42:T>C-42:T>C	<nnxnp>	LG 1C	243.219	Fvb1-3	24867235	TGCAGAACATTATAAATTGTTACCTAGTAAATAATTGCACTTCACCTTTTAC
3398995-22:AG-Un	3398995|F|0--22:A>G	<nnxnp>	LG 1C	244.248	*	0	TGCAGAAGCCCTTTACTGTTAGAAGTTTGAAGCTTTAC
HAX-184174995-Fvb1-3	AX-184174995	<hkxhk>	LG 1C	244.759	Fvb1-3	26881669	ATCTAATAACAAGGGAAATGCATTCATTTTATAAC[A/G]GTAAATACTCAGAAATATGCTGGAAAACCCTTAGG
1799464-33:CT-3Fvb1	1799464|F|0-33:C>T-33:C>T	<lmxll>	LG 1C	245.66	Fvb1-4	20372384	TGCAGAACAACATGAAAATAATCCTATCTTAGATTATTGTTGACCCATTATGTTAC
HAX-184097168-Fvb1-3	AX-184097168	<hkxhk>	LG 1C	247.024	Fvb1-3	26317980	CTAAAAAAGATAAAGACTTAACGCCGTTAAAGACA[A/G]CAGGTATTGGTAGTAGGTCGAATTTTTATGTTGGG
AX-184434882-Fvb1-3	AX-184434882	<lmxll>	LG 1C	247.918	Fvb1-3	19803967	AATTTAATTTTCATTGACTTACCTAGGAGTGCATT[C/T]GTTCCGCACCTTCCATTTCTTGTTATCCACAAGGT
HAX-184358443-Fvb1-3	AX-184358443	<hkxhk>	LG 1C	247.918	Fvb1-3	24438235	AACAGTGCGTATAATTTAGCTCATCATGCATGGAT[A/G]CCTCATCAATTATTATGACAACATTAAGAGTACAT
AX-184598121-Fvb1-3	AX-184598121	<lmxll>	LG 1C	249.051	Fvb1-3	20178414	TTAACCGCTTTTTAGAAGAAGAAACAAAATGAAGT[A/G]CCCCTCTTAACCGGTGACTAGTAATTGACATGGGT
1793707-14:AC-1Fvb1	1793707|F|0-14:A>C-14:A>C	<nnxnp>	LG 1C	249.282	Fvb1-4	21632654	TGCAGAGCATAGGACCACAGATTGCATGCAGCTTTTGACTTCATTCGCTGACATCCAGCGTTTATGCTC
HAX-184184462-Fvb1-3	AX-184184462	<hkxhk>	LG 1C	250.184	Fvb1-3	21591455	TACTGCAGAAAAGAAGACACACTCGTCCAGAGTTC[C/T]TTAGTAGGTCCAGCCCACTAGAGGCATGGAACAGT
HAX-184413582-Fvb1-3	AX-184413582	<hkxhk>	LG 1C	250.63	Fvb1-3	20942413	CTGAAAATGTTGATAAATTGTTCTCCTCTTGATGC[C/T]GCAGTGCTTGGACAGTGATGTGGTTGATGATATTC
1794804-24:CA-2Fvb1	1794804|F|0-24:C>A-24:C>A	<nnxnp>	LG 1C	251.524	*	0	TGCAGGTTCAGTTTTTCAGATAATAAGTTTCTTTGTTAGGTTAGGATTTTGGAGGTTTGTGTTTACAGA
AX-184503605-Fvb1-3	AX-184503605	<lmxll>	LG 1C	251.524	Fvb1-3	24471877	AGTTTTGTTGACACTTACATTTCCAACATTTGAGT[C/T]TAGTTTGGGAGATGTTGAGCAGGTTTTGGGAGTGA
1803061-24:TA-2Fvb1	1803061|F|0-24:T>A-24:T>A	<lmxll>	LG 1C	251.524	Fvb1-3	19640663	TGCAGCCTATTAGATGGTTCTGTTATACAAGCTCATATTTCACATGATATGATTAC
1785810-14:TC-1Fvb1	1785810|F|0-14:T>C-14:T>C	<lmxll>	LG 1C	252.417	Fvb1-2	18934313	TGCAGTGCAAGTTTCTTCTGTTCCCTATGTTTCAATTTTATCAGTTTATGATTTACGATTATAGAACGC
1815397-22:TC-2Fvb1	1815397|F|0-22:T>C-22:T>C	<lmxll>	LG 1C	252.76	Fvb1-3	16513364	TGCAGCTGCAATATAGGTGTGCCCGCAATATATTGCAGCGGCAGACTAGTGAAGAAGGGAGTGGTTCCT
1830473-27:AT-Un	1830473|F|0--27:A>T	<lmxll>	LG 1C	253.306	Fvb1-3	15044838	TGCAGTTCATTTATGGATTTACCCATTATGTCTCAATTCTGACTGTTAGTTCTAGTACAAGTCACAGTT
12927960-9:CG-9-Un	12927960|F|0-9:C>G-9:C>G	<nnxnp>	LG 1C	254.252	*	0	TGCAGAGTTGTCATTTTCCAAGTTCTTGGAAATTACATGCTTAC
1788574-55:CA-5Fvb1	1788574|F|0-55:C>A-55:C>A	<lmxll>	LG 1C	255.108	*	0	TGCAGCTTCCTTCTTTTGATCCAGTAGACTGTAGATAATTCCCTGCCAAATATTCACAACATTTACAGA
3399707-27:GA-2Fvb4	3399707|F|0-27:G>A-27:G>A	<lmxll>	LG 1C	258.779	Fvb1-3	15625010	TGCAGGATTGAATCAAATGATCAATCTATAGGATTATGATAACTTAC
1806788-47:GA-4-Un	1806788|F|0-47:G>A-47:G>A	<nnxnp>	LG 1D	0	Fvb1-3	1332410	TGCAGAGGCTCACCGGAATCAAAGAGAATTCCAAGTTTCAAAACAAGAAGGATGGGATTAC
1789076-46:CA-4Fvb4	1789076|F|0-46:C>A-46:C>A	<lmxll>	LG 1D	0.891	Fvb1-1	27372478	TGCAGTAAACGATGTCTGCCATCTCCACAAATTGACTAATTCCAAAAATATCATAATCATCAATTACAG
ChFaM61-200	#N/A	<nnxnp>	LG 1D	1.802	0	0	#N/A
12937667-10:TC--Un	12937667|F|0-10:T>C-10:T>C	<nnxnp>	LG 1D	2.695	*	0	TGCAGATTCACCGCATTCATCTTTAC
1785874-66:AC-6Fvb1	1785874|F|0-66:A>C-66:A>C	<nnxnp>	LG 1D	3.588	Fvb1-4	1538023	TGCAGCTTCTAAGTTCCCAACCGACACAAGCCTAGATTATCAAGAACATAAATAAGTTGACTTCATCTC
1799483-31:GC-3Fvb1	1799483|F|0-31:G>C-31:G>C	<lmxll>	LG 1D	3.619	Fvb1-1	26916104	TGCAGGGTCCTGAAATTTGAAGATAAAGTACCTAAGAATAAAAAATGATTATGGACGTAGCTCATTACA
AX-184774952-Fvb1-1	AX-184774952	<lmxll>	LG 1D	5.421	Fvb1-1	26837281	GCCTTGGATCGCCTTGACCTTCTTAAGGCAGCCAA[A/G]GGGACGCCATGACTCGCCTAGGGCCTCCATGACTC
12931219-21:GA-Fvb1	12931219|F|0-21:G>A-21:G>A	<lmxll>	LG 1D	6.315	Fvb1-1	27146195	TGCAGCAAAGCACTCAAACACATAAGAGAACCATTTGATACTAAAGACCTGGTTAC
1788890-55:TC-5Fvb1	1788890|F|0-55:T>C-55:T>C	<nnxnp>	LG 1D	6.316	Fvb1-2	3965455	TGCAGCCATTTCTCTGTGGGAAAAATGTGTAGGGTGCTCCGGGATATTTAGGACTCTTAC
AX-123540636-Fvb1-1	AX-123540636	<lmxll>	LG 1D	8.117	Fvb1-1	26388377	AAAAACTGAGATTTCCAAACCTGACCATTTGGAAG[A/C]ATCTTTTCCCCCATGAAATTTGTCTTGCAATGAGA
1783552-37:AG-3Fvb1	1783552|F|0-37:A>G-37:A>G	<nnxnp>	LG 1D	8.118	Fvb1-3	1595294	TGCAGCCTAATTAGTAATGCTGGCAGTTATGATTCTGGGAAATGAAAAACGTTTAC
H1794765-26:G>A-Fvb1	1794765|F|0-26:G>A-26:G>A	<hkxhk>	LG 1D	9.011	Fvb1-1	25923591	TGCAGTAGTGTGTGCTTACTTGTGAGGCTGAGAATATAAAGATGCAATATCTGAGGCTTATCCTAGCAT
1807435-27:TC-2Fvb1	1807435|F|0-27:T>C-27:T>C	<nnxnp>	LG 1D	10.375	Fvb1-1	25871700	TGCAGAGGATTTTCATGCGAAACAATGCGCCTGATATCCGAAGTGTCCAGATAAACGATTATTCTAATC
12930284-33:GTFvb1	12930284|F|0--33:G>T	<lmxll>	LG 1D	13.183	Fvb1-1	25950864	TGCAGAAAATTCTAATATGTGCAATTCGGCACGGTAGATAGAACCCCACATGCAGTAATGGACCAGAAA
HAX-184568909-Fvb1-1	AX-184568909	<hkxhk>	LG 1D	13.183	Fvb1-1	25634953	GCAATGGTACCTTTTATCAGAGTATCGAGTTCTTC[A/G]TCACCACGGATTGCAAGCTGCAAATGCCTGGGAGT
12935513-6:TG-6Fvb1	12935513|F|0-6:T>G-6:T>G	<lmxll>	LG 1D	13.853	Fvb1-1	26201819	TGCAGAGAGAGAGAGAGTCACACTTTTAC
HAX-184640020-Fvb1-1	AX-184640020	<hkxhk>	LG 1D	14.523	Fvb1-1	25792888	CATCAAAAAAGAAAAGTAGTCTCATCATTCTCGAC[G/T]TGGTGCTCAGAATAATTGGTTTCAGTTCTCTATCT
12942318-30:CT--Un	12942318|F|0-30:C>T-30:C>T	<nnxnp>	LG 1D	14.97	Fvb1-1	25740065	TGCAGTATCACCAATGTCTGGATGGGGGGATGTGACTTTTGTTAC
HAX-184851023-Fvb1-1	AX-184851023	<hkxhk>	LG 1D	15.714	Fvb1-1	25689148	ATGCACGCATTGATAATAAAAATCCACTCTTATCC[C/T]GTTTGATTCATCAAAACTAACCGGCATAACATTTA
AX-184545430-Fvb1-1	AX-184545430	<lmxll>	LG 1D	16.478	Fvb1-1	25974620	GCTCGTCAAAAAGTAGATCTAAAAGTTCATACAGT[C/T]GATTCGCACAGGTGGCAACGTTCAGCATACAACAT
HAX-184583739-Fvb1-1	AX-184583739	<hkxhk>	LG 1D	17.242	Fvb1-1	25914138	CTTGTTTAAGCTTGTAAGCCACTCTAAGCGTCTCC[A/G]TGTCCCCTCCTGGCCACCCTTCAAGACGCTCGAAG
AX-123363498-Fvb1-1	AX-123363498	<lmxll>	LG 1D	17.242	Fvb1-1	25871521	TCGCCAGGAAATTTGGCAGGAATGAGTCCATTCTC[A/G]GCAAGATCGACTCTGAGCTTTTAGGCTGCAATGCT
1799667-45:GT-4Fvb1	1799667|F|0-45:G>T-45:G>T	<nnxnp>	LG 1D	19.279	*	0	TGCAGAAACTTGTCTCTGGAATTTTGTAACTTTGATGTAAGAATTTAGTGACTGACAGAAAATTACAGA
23108020-27:ATFvb1	23108020|F|0--27:A>T	<nnxnp>	LG 1D	21.314	Fvb1-1	26472740	TGCAGGGATACTCTAGACCAATATACCAGTAAGTTACAGGTGATAACAGAAACAGTCCTTAC
23107632-15:GA--Un	23107632|F|0-15:G>A-15:G>A	<nnxnp>	LG 1D	23.35	Fvb1-1	26721326	TGCAGAAAGTGCTCCAAAATGCTTCTCAGCTACCATCTTGGTGACACTATTGGTTAC
12937536-15:TC-Fvb1	12937536|F|0-15:T>C-15:T>C	<nnxnp>	LG 1D	24.348	*	0	TGCAGAATGCTACAACATCAATCAGTCTTCTTTTAC
HAX-123614523-Fvb1-1	AX-123614523	<hkxhk>	LG 1D	27.64	Fvb1-1	27552660	TCAATAATGGAGCAAGTTAATTAATTGGTTGAACA[-/ATAT]ATACTGATAATTTCACAATACAGAAATTTAATATC
1803699-24:CT-2Fvb1	1803699|F|0-24:C>T-24:C>T	<lmxll>	LG 1D	28.578	Fvb1-1	25232568	TGCAGAAGAAGCAGCAGCCACCGGTGATTTTGCACCGCCAAGTCTCTGTGTGCAACCAAAGACACTCCC
HAX-184617026-Fvb1-1	AX-184617026	<hkxhk>	LG 1D	29.179	Fvb1-1	27017531	GTTATGGTCGCTGCCTCCAAATCCATATCTTACTG[G/T]TATAGTCGACATCCTCATTGAAGATTAGGTATTTC
1792832-13:GA-1Fvb1	1792832|F|0-13:G>A-13:G>A	<nnxnp>	LG 1D	31.962	Fvb1-1	26656874	TGCAGAGATTGGCAGTGCAAGGAGCTGAGATTGAGGCCAGAGATGTTATTGTTTCTAGGGCACCAGTTA
1775084-59:CA-5Fvb1	1775084|F|0-59:C>A-59:C>A	<nnxnp>	LG 1D	32.507	Fvb1-1	27212651	TGCAGAAGGTGTTGCTGAGACTTCAGTGCTTCGGTTAGCGCTGTTATATCAGTCTCAGGAGTCCCAAAT
12926889-38:CG-Fvb1	12926889|F|0-38:C>G-38:C>G	<nnxnp>	LG 1D	34.172	Fvb1-1	26524910	TGCAGACAGTTTTGGATACACATTGATGTCATTCATCAGGGATCCTGCCTGAGACAACCTCAAAAAATG
1812857-66:CG-6Fvb1	1812857|F|0-66:C>G-66:C>G	<lmxll>	LG 1D	34.408	Fvb1-1	25277271	TGCAGGGAATGGGATGAGAATGAGCTCGCAGAACTTCTTAGGGAGATGAAGACGGAGACGGTCGTAGGT
H1801287-39:A>G--Un	1801287|F|0-39:A>G-39:A>G	<hkxhk>	LG 1D	42.667	Fvb1-1	25471113	TGCAGATAAAAACAAAATGCACTTTTGTACAGCATTTCAAGTGTTTTTTAGCGATTAC
12936299-62:TC-Fvb1	12936299|F|0-62:T>C-62:T>C	<nnxnp>	LG 1D	43.147	Fvb1-4	765853	TGCAGCTTGTGTACGGCATTCTGCAAGGCGTCGACCACGGATGAGTCAGGTAAAATTTTACTCACCAAG
12939688-20:CA--Un	12939688|F|0-20:C>A-20:C>A	<lmxll>	LG 1D	44.431	Fvb1-1	25519900	TGCAGGAACAAGAAGTCTTCAGATTAC
1805129-27:CG-2Fvb1	1805129|F|0-27:C>G-27:C>G	<nnxnp>	LG 1D	44.478	Fvb1-1	25582522	TGCAGTAACCACTATCTAGATTTTTAGGCAACTTCTTTTCAACTGGTTTTAC
H1807032-34:A>C--Un	1807032|F|0-34:A>C-34:A>C	<hkxhk>	LG 1D	45.811	Fvb1-1	25433062	TGCAGTGATGTGCATACGTAGTCTTTACCACAGCAGGCCATGGCAGTCAATTAC
1813624-29:CA-2Fvb7	1813624|F|0-29:C>A-29:C>A	<lmxll>	LG 1D	46.937	Fvb1-1	25660638	TGCAGAAGAGTGAAACATTTTAGAAGACAACGTCTTGCTTTGTCCTTGGTTTAC
H3402634-5:T>G-5Fvb1	3402634|F|0-5:T>G-5:T>G	<hkxhk>	LG 1D	48.062	Fvb1-1	25433213	TGCAGTCCGGCAACGCCAGAGTGGGATACTTTTGAGTCGACTTGTCCATACACTTAC
12936920-48:CT-Fvb1	12936920|F|0-48:C>T-48:C>T	<lmxll>	LG 1D	50.191	Fvb1-1	25212570	TGCAGCTTCCAGTAAGTCTAATAACAAGCGTTCCTATGGTAGTGGAGATGGCGGCGGCCGTGGAGGAGT
H1804903-30:A>C--Un	1804903|F|0-30:A>C-30:A>C	<hkxhk>	LG 1D	51.246	Fvb1-1	25202484	TGCAGCCTGCATCACTTGACGCCCAACCTCAGTGGAACCAGTAAAACTTACCTAAATTATGAAATTACA
1808133-14:TG-1Fvb1	1808133|F|0-14:T>G-14:T>G	<lmxll>	LG 1D	51.246	Fvb1-3	100716	TGCAGACTGTAGCCGAAGATTGGCCGCGTAACTCTTGGTCACCTACATTTTATTAC
1783475-9:GA-9:Fvb1	1783475|F|0-9:G>A-9:G>A	<nnxnp>	LG 1D	55.084	Fvb1-3	2891351	TGCAGTGACAATTATACATGTCATACATATCTCCTTTGTACATAAGTGCAAACAGGCGTTTTGCTTATG
12932742-31:GT-Fvb1	12932742|F|0-31:G>T-31:G>T	<nnxnp>	LG 1D	56.455	Fvb1-2	2239253	TGCAGTAAACCTCCCAAAACAGCCACTGCTCTAACATCCCGAAGCTGCAAACTTGAAGAGGAGAGGTAG
AX-184289776-Fvb1-1	AX-184289776	<nnxnp>	LG 1D	57.362	Fvb1-1	24390199	TATTAGATATGAAATTCTCCAACATCAAGCTGCAT[G/T]AAGAGTTTCTACTGATGATGTTGACGGGGATTGGA
HAX-184962410-Fvb1-1	AX-184962410	<hkxhk>	LG 1D	58.999	Fvb1-1	24956158	CATGACAAGACGAGAGCATCTCACACGTCCATAAC[A/C]GAAGATGGCTCTACCGCTGAAAATGAAGACGTGGC
12928477-21:TC--Un	12928477|F|0-21:T>C-21:T>C	<nnxnp>	LG 1D	60.628	*	0	TGCAGTGAGATTGGACTTGTTCTTTTAC
1796243-46:GA-4Fvb1	1796243|F|0-46:G>A-46:G>A	<nnxnp>	LG 1D	62.04	Fvb1-1	24586524	TGCAGCACCTGCATTTTCAGGACAGCCTAAACTCCTTCCCCCTGCCAGAAGAAGCAGGACATAATTACA
1793011-10:GA-1Fvb1	1793011|F|0-10:G>A-10:G>A	<nnxnp>	LG 1D	63.941	Fvb1-1	24146715	TGCAGGAGGCAATGTTGTACTCCTATATGCTTCCAAGTATCATGACATTCCTACTATTGTCAATGTTTC
1794664-15:TC-1Fvb1	1794664|F|0-15:T>C-15:T>C	<nnxnp>	LG 1D	65.353	*	0	TGCAGGAGTTGATACCGCGGATGTCGTTGCTAAGATGAATGAAGGTTTGAGTTCGGGGAAGGTTACAGA
1790862-9:GC-9:Fvb1	1790862|F|0-9:G>C-9:G>C	<nnxnp>	LG 1D	65.815	*	0	TGCAGGGAGCCATCAAATAGATGCTGTAGAGTGTAGACCTAAGGTACTTGAGAAAGGCATTAC
AX-184669496-Fvb1-2	AX-184669496	<nnxnp>	LG 1D	66.278	Fvb1-2	2284831	CTAGGGGCAGTCCCAGTGGCAAAGAAACTTGCACA[G/T]AATTGAATCTTTTTGCATTTGTTTTTTTCTAGATG
12937586-24:AC--Un	12937586|F|0-24:A>C-24:A>C	<nnxnp>	LG 1D	67.211	*	0	TGCAGAGAGAACAGCCATGACAAACAAGTTAC
1799655-68:AC-6-Un	1799655|F|0-68:A>C-68:A>C	<nnxnp>	LG 1D	71.163	Fvb1-1	25091778	TGCAGCACAAGTCATGACAACTGATTTGTAAGAGGATTTTGTGCATGAGATGTTGGAGATAACTAAAAC
12942193-36:AG-Fvb1	12942193|F|0-36:A>G-36:A>G	<nnxnp>	LG 1D	73.066	Fvb1-2	3198681	TGCAGTGTTGCCACTTTTTGGAGAATTGATTGACACGCTCATTTTATTGTTACCATGCTCGTGGGATGC
HAX-184616999-Fvb1-1	AX-184616999	<hkxhk>	LG 1D	75.296	Fvb1-1	24885391	AACAACCTTGTAAGCTGTTGCCTCACAAAGTTGAC[A/G]GATCCCTTCCACACAAGAAGATGCTGACAGCTCAA
H12929546-9:G>A-Fvb1	12929546|F|0-9:G>A-9:G>A	<hkxhk>	LG 1D	76.191	Fvb1-1	24795221	TGCAGTTGCGGTTGTCCTATCTGGTTGCCAGATTATCACATCCAACTGTGGTGACTCTAGGGCGATTCT
HAX-184335146-Fvb1-1	AX-184335146	<hkxhk>	LG 1D	78.499	Fvb1-1	24687688	AATACCAAGAGGAAATAATGCTCTTTCTCTCTATT[A/C]AACAGAGGCATTAAGGGAGTCGGTTTTTGACCTGG
1804999-52:CA-5Fvb1	1804999|F|0-52:C>A-52:C>A	<nnxnp>	LG 1D	79.229	Fvb1-3	2863427	TGCAGAAGAAAGTGCAAGGAAATTTTGGTCACAACTTACAGATAACAGCAGAATCATGTTTTTGAAGCA
23108074-14:TC-Un	23108074|F|0--14:T>C	<nnxnp>	LG 1D	80.573	*	0	TGCAGCTGCTGCTGTAAGGAGTGCGATTAC
1783508-21:CT-2Fvb1	1783508|F|0-21:C>T-21:C>T	<nnxnp>	LG 1D	82.099	Fvb1-2	1215801	TGCAGTCCCTAATTTTAGTGTTTGGTCGTTCAATTTCTGGGTCACACTCGTCAAAATAGAATTGAAGTA
HAX-184090851-Fvb1-1	AX-184090851	<hkxhk>	LG 1D	83.112	Fvb1-1	24618327	GGATTTCGGAATTGATCTATAGATGATTGTTCTCT[A/G]TTGCGGATGTATTTATAATATCAAGAAACCGTATT
23106990-12:TG-Fvb1	23106990|F|0-12:T>G-12:T>G	<nnxnp>	LG 1D	86.253	Fvb1-4	3330640	TGCAGTTCACTCGGCATTTTTATCACAGAAATAACCAAATTTAC
3410043-42:CTFvb1	3410043|F|0--42:C>T	<nnxnp>	LG 1D	87.278	*	0	TGCAGTAGATTGGAGCAGTGGAGGCATCAAGGACGAGTAGTTCTGGAACTCCAGAAAGATGTTGATAAT
AX-123363522-Fvb1-1	AX-123363522	<nnxnp>	LG 1D	89.346	Fvb1-1	23671872	AGGAAAACCCGGGCAGTTTTGATCTGCCTGACCAT[C/T]CGTTGCAGCAAGTCACGGATCTTGATCTTTCAGAT
1799770-12:CG-1Fvb1	1799770|F|0-12:C>G-12:C>G	<nnxnp>	LG 1D	90.371	Fvb1-4	3733385	TGCAGAATCATCGCATCGCTCAACAAGTTCTTTGCTACGTTTATACGCTTGCAATGCAACTGAGTCAGC
1824195-62:AG-6Fvb1	1824195|F|0-62:A>G-62:A>G	<nnxnp>	LG 1D	92.44	*	0	TGCAGCTTGATGTTCATATAAGTAAAGCGATTTCAGTATAATTTGTCATACGCATGTTCCACGTTACAG
H1793118-46:G>T--Un	1793118|F|0-46:G>T-46:G>T	<hkxhk>	LG 1D	95.934	Fvb1-1	23427181	TGCAGAATTGGAATGACGAAACCATGATGTCAAAATTCAATGAAAAGAACTAACTGAATCATGATGTAA
HAX-184939699-Fvb1-1	AX-184939699	<hkxhk>	LG 1D	96.978	Fvb1-1	23259920	CTTTTGGATTGACTGTTTATAAAAGTGAAACATGT[G/T]ATCTTTGAAACTTGTTGAATCAACTTTGAAGAACT
AX-184289763-Fvb1-1	AX-184289763	<nnxnp>	LG 1D	97.752	Fvb1-1	23674629	AGAATCATAGCCAAAATATCTCTCCCTTTCTCATG[A/G]ATCGAGTATTTTAATACCTCAAACGCCCATCTTTC
1805615-16:CT-1Fvb1	1805615|F|0-16:C>T-16:C>T	<nnxnp>	LG 1D	98.463	Fvb1-1	23902745	TGCAGGGATTGTAGCTTGCAGCATGAATCAGTTGTTGGGCAGGATGTACTAGATGCACGAACGAGAGTT
1805176-15:GT-Un	1805176|F|0--15:G>T	<nnxnp>	LG 1D	99.118	Fvb1-1	23594399	TGCAGACAATCAGGTGTGTTTGGGTTTTTGTTAGAATCTAACTGCATGTGTTAC
1813898-26:AT-2Fvb1	1813898|F|0-26:A>T-26:A>T	<lmxll>	LG 1D	100.683	Fvb1-1	23431185	TGCAGCTGTTGATAGCCTTGAGGTTCTTGACGTTGTTGTTGCTCCCGTTGCTGCTGTTGCTGCTGAGAG
1786497-42:GT-4Fvb1	1786497|F|0-42:G>T-42:G>T	<nnxnp>	LG 1D	101.119	Fvb1-1	24003665	TGCAGAAGCAGTGAAAGAGTTGGAGAGGGTTTCACAGATGTTTGAAGACACAAACTCAGTGCTCCAGTT
1796959-27:AT-2Fvb1	1796959|F|0-27:A>T-27:A>T	<nnxnp>	LG 1D	103.12	Fvb1-1	23677380	TGCAGTCCATACAAAATATACAGCTGCTATTATTGAAGACCTTCTTCTTGTAGGTGATAATTTCTACAT
12929949-22:TG-Fvb1	12929949|F|0-22:T>G-22:T>G	<nnxnp>	LG 1D	103.775	Fvb1-2	6390439	TGCAGTTGCTGCTGTTGGGGAAGATTTTGCTGCTGTTGGTTCAAAGGAGTGTGCATTAC
3408716-10:GTFvb1	3408716|F|0--10:G>T	<nnxnp>	LG 1D	104.43	*	0	TGCAGCTAGCGAGCTATAACCTGATATCATCTTTTAC
1809430-46:AG-4Fvb1	1809430|F|0-46:A>G-46:A>G	<nnxnp>	LG 1D	105.085	*	0	TGCAGTACTTGAACTCTTTGAGCACATATCCAAGGTTTGCGAGCACGGTATTAC
1806952-56:AC-5Fvb1	1806952|F|0-56:A>C-56:A>C	<nnxnp>	LG 1D	107.086	Fvb1-1	22598310	TGCAGAGGCAAACTCCACGTATGCCTCTCCGGTAGCTTTTCCATCTGGGCGGCAAGCAATATGTATTCT
1774191-47:AC-4Fvb1	1774191|F|0-47:A>C-47:A>C	<nnxnp>	LG 1D	108.408	Fvb1-1	22708583	TGCAGAGGATCCATGACAAATGGCTTCTCAAAAGTCCTTGTACTTCACAAGGAGCAAACTTGGAAGTGG
AX-184256583-Fvb1-1	AX-184256583	<nnxnp>	LG 1D	109.063	Fvb1-1	22485676	TCGTTTATTTATCATTTTCTTTTCAGCTTTGACGT[G/T]TGAATTGGAACCCATCACTCATTGCCTCATCAACG
1801137-9:CT-9:Fvb1	1801137|F|0-9:C>T-9:C>T	<nnxnp>	LG 1D	109.718	Fvb1-1	22443759	TGCAGTTCCTATCCTATTGGTCCAAATATACCATATAATTAGGATTCTAGCTCATTGTTCAAATTACAG
1824401-8:CT-8:Fvb1	1824401|F|0-8:C>T-8:C>T	<nnxnp>	LG 1D	110.373	Fvb1-1	22388015	TGCAGCTTTCATATTTGGTTTTGCTGCATTTTCTATTCTCCCACCTCCAAAAACACCACATGGTATATT
1833028-30:CT-3Fvb1	1833028|F|0-30:C>T-30:C>T	<nnxnp>	LG 1D	111.695	Fvb1-1	22333767	TGCAGCACATGTGAATATAAAGATGCAGATTACATATTCCCATGATCTATAAACTGCAATCTGATTATC
12938310-23:CA-Fvb1	12938310|F|0-23:C>A-23:C>A	<nnxnp>	LG 1D	113.696	Fvb1-1	22442931	TGCAGAATTCATATATCAAATGCAGCAGGCGGCGAAGCATGATCGAATTCTGACCGTGATGAACAGTGT
1788289-11:AG-1Fvb1	1788289|F|0-11:A>G-11:A>G	<nnxnp>	LG 1D	117.095	Fvb1-1	22149197	TGCAGTTGGAAGGTTGAGGTTAGTTTACCTGAAAGAGCCACCAGGTCGTTCAAGGACAGGCCTCTTTGA
3400942-5:CT-5:Fvb1	3400942|F|0-5:C>T-5:C>T	<nnxnp>	LG 1D	119.096	Fvb1-3	6091009	TGCAGTAGTTGGGAATGAAACAACAGCCACTATACTGTCGAAAAGCTTTTTTGTTCTTTCTGTGGGAAG
3400585-61:AG-6Fvb1	3400585|F|0-61:A>G-61:A>G	<nnxnp>	LG 1D	121.789	Fvb1-1	21735377	TGCAGCTCACAGAAGTCACTATTGAAATTTGAAACCAAATGGGGCTTTCTCTGCTTTACCAGTCCAAGT
1826078-29:CT-2Fvb1	1826078|F|0-29:C>T-29:C>T	<nnxnp>	LG 1D	123.79	Fvb1-3	5177585	TGCAGCATATAGGTTTCTGCATGTTCATGTAAGTTTATAAAGATGCATCAGCCTATTTAC
1791958-35:TC-3-Un	1791958|F|0-35:T>C-35:T>C	<nnxnp>	LG 1D	125.791	Fvb1-1	21396539	TGCAGGAACTAGTGGTACTCATCCATCCTATTCTACTCCATGAACAGTGTGTGTAGCAAGCGGGAAATT
1786382-8:TC-8:Fvb1	1786382|F|0-8:T>C-8:T>C	<nnxnp>	LG 1D	126.446	Fvb1-3	6573404	TGCAGTAGCAGTACATTGTGGATAACTCAACAGAACCATTCAACTTCTTATTATGTATCATTTAC
1788031-44:TC-4Fvb1	1788031|F|0-44:T>C-44:T>C	<nnxnp>	LG 1D	128.448	Fvb1-1	19927051	TGCAGGATTTATTCGCAGGCAACATTCTACGAAATTCTTGCCCTCTGATGACAATGTTCCCGGAAGCTT
1784026-46:AG-4Fvb1	1784026|F|0-46:A>G-46:A>G	<nnxnp>	LG 1D	130.449	Fvb1-3	7666000	TGCAGTAAAGAATCAAAACATCAAGGTGCATACAAGAAGAAAACACGATTGAAACAGTACTCCCATAAA
1823315-27:CT-2Fvb1	1823315|F|0-27:C>T-27:C>T	<nnxnp>	LG 1D	132.45	Fvb1-1	20258293	TGCAGAATGAGGACAATCCCATAGATATAAGATGTTTTATACCATCCGAGTAACGTTTTGATTTCCTAG
23106315-27:CT-Fvb1	23106315|F|0-27:C>T-27:C>T	<nnxnp>	LG 1D	133.772	Fvb1-1	18739301	TGCAGCAGTGAGCACAAGCATTGTTACTGTCTCATCTTTAC
AX-184035719-Fvb1-1	AX-184035719	<nnxnp>	LG 1D	134.427	Fvb1-1	20016674	GCTCTGTACGTCGTTCTAGATGCTTCCCAAAATAT[A/G]GTTCATTAAGCATTATTCTAAGTCTAGAGAATTGT
1804665-8:GA-8:Fvb1	1804665|F|0-8:G>A-8:G>A	<nnxnp>	LG 1D	134.427	Fvb1-1	18748813	TGCAGCTCACTTTGCCAGCTTCACATTTCCATGAATTCTGCAACCCCCAATTAC
12935629-9:AC-9-Un	12935629|F|0-9:A>C-9:A>C	<lmxll>	LG 1D	134.991	*	0	TGCAGCAGCCCTATGGCTGCCCAAGCTTTTAC
AX-184537342-Fvb1-1	AX-184537342	<nnxnp>	LG 1D	135.414	Fvb1-1	19838146	CTTGTCTTCAGTCTCTTTTGTTTTGAGTTGGAGAA[G/T]GCTCGACTGTTATATATTTGTCGCCTTTGTTGGCT
HAX-184545358-Fvb1-1	AX-184545358	<hkxhk>	LG 1D	136.403	Fvb1-1	20796111	TGGGGTTGCTGGAGTCCCATCAATTGCCTTGGCTA[C/T]TGGGATTTTCAAAATGCCAGAGTCCCCGAGGTGGT
HAX-184035721-Fvb1-1	AX-184035721	<hkxhk>	LG 1D	138.218	Fvb1-1	21027174	AAGACTGGGGAGTGTGTGTAATCACAATTCGATCA[G/T]TACGAAGAGAGCAGCAAAGAAAAAGAAGCCAAAAC
3399641-25:TC-Un	3399641|F|0--25:T>C	<nnxnp>	LG 1D	146.325	*	0	TGCAGCATTGAGAGACTGTGCCCTGTGTCTCTATTTGACATTCTTAC
AX-184203494-Fvb1-1	AX-184203494	<lmxll>	LG 1D	148.202	Fvb1-1	18317092	AGAGCACGTCCAATTGTGAAAAAAATTCTTACTTA[A/G]CTATAGCTATAGGCAAAGCTTTAAAGTCCAGTACG
HAX-184412794-Fvb1-1	AX-184412794	<hkxhk>	LG 1D	148.202	Fvb1-1	19176427	AACAATTATGCCTAGAAAATAAACGAAGAATGTAC[A/G]CACAACCATATAAAAACAGAATAATGCACTAGCTA
H1802236-8:A>G-8-Un	1802236|F|0-8:A>G-8:A>G	<hkxhk>	LG 1D	148.649	Fvb1-1	19200180	TGCAGTGAAGTCAACCAGAAGAGCCTATCATGAATTTTTTTTGGTAGACCACACCTACGTAGATTTACA
1772595-27:AGFvb1	1772595|F|0--27:A>G	<nnxnp>	LG 1D	150.932	*	0	TGCAGAAAGAAGGACCTTGCAAAAGATAGGGGAAGGTTTGATGGTTTGTTAC
H23106876-15:C>A-Un	23106876|F|0-15:C>A-15:C>A	<hkxhk>	LG 1D	150.932	*	0	TGCAGCTCTCTCACGCGTACGTTTTAC
12926826-32:TG--Un	12926826|F|0-32:T>G-32:T>G	<nnxnp>	LG 1D	152.296	Fvb1-1	19082804	TGCAGAAATCTGCATGACAATAGTATGGTACTGGAGACAAAAAGTACCTCAAATGTATTTACATTACAG
12929721-16:AC-Fvb1	12929721|F|0-16:A>C-16:A>C	<nnxnp>	LG 1D	152.296	*	0	TGCAGAGTTGTGCTGCCCTCACTCACATGTCCGTTAC
AX-184520408-Fvb1-1	AX-184520408	<nnxnp>	LG 1D	153.197	Fvb1-1	19088994	CTGACGTCCCTGATATTTCTCATTACTGATATTTT[A/G]TTATCGCGCTTTATAGACATTTTCTTAGGCTGTTA
23106767-14:TC-Fvb1	23106767|F|0-14:T>C-14:T>C	<nnxnp>	LG 1D	153.643	*	0	TGCAGAATCATTCCCAGGTCTTATGCTGATGTTAC
1791238-5:GA-5:Fvb1	1791238|F|0-5:G>A-5:G>A	<nnxnp>	LG 1D	154.544	Fvb1-1	19469959	TGCAGATCAACGCATGAAGCTTCCAATTCTTCACAACAGTTGTATTTGTTCTCAAGCTCATCTTCTAGA
12932949-25:GAFvb1	12932949|F|0--25:G>A	<nnxnp>	LG 1D	154.991	Fvb1-1	19470024	TGCAGCTTCAGCTTGAAAGGTACCTGCACAAACAAATTAC
AX-184700230-Fvb1-1	AX-184700230	<nnxnp>	LG 1D	154.991	Fvb1-1	19696090	TTTTCGCTGACGGAGCGTTGCTTTTTGACGATGCA[C/T]GGGTCGGAGTCGGATTTACGGAAAACCGACTCGCG
H12931002-47:G>AFvb1	12931002|F|0-47:G>A-47:G>A	<hkxhk>	LG 1D	156.827	Fvb1-1	18200530	TGCAGTGGATCAAGGGGGTACTCTGCTTCAAGCTTGTACTCTTGAACGCACCCAACAACAGCCTTCAGA
12929001-16:CT-Fvb1	12929001|F|0-16:C>T-16:C>T	<nnxnp>	LG 1D	157.443	Fvb1-3	9737934	TGCAGCAGCTAGTTGGTAGCAAGTGCCCACAGGTCAATGCTTCAAGTCTTCCCTCGAATATTTATTCGA
1773799-11:GA-1Fvb1	1773799|F|0-11:G>A-11:G>A	<nnxnp>	LG 1D	158.696	Fvb1-1	18199270	TGCAGGGATCCAAGTCGCCTCAGCGCCCCAACGCCAGGATGAGTCTCTACGACGATCTCCTCCGCAACG
1805072-12:GC-1Fvb1	1805072|F|0-12:G>C-12:G>C	<nnxnp>	LG 1D	160.108	Fvb1-2	11085848	TGCAGGGTGGGGCTTGAAGAGGGAAGAAGATGATCTTGTGCTTACTTGGAAGGGACACAATGTGGTTTT
12935498-29:TG--Un	12935498|F|0-29:T>G-29:T>G	<nnxnp>	LG 1D	161.04	*	0	TGCAGAGTTCCAAAAAAAAACTCACTACTGATTAC
12931312-25:CT--Un	12931312|F|0-25:C>T-25:C>T	<nnxnp>	LG 1D	162.452	*	0	TGCAGCTAGGAATAACCAGGAATAATAATCTGATTAC
1786306-25:TA-2Fvb1	1786306|F|0-25:T>A-25:T>A	<nnxnp>	LG 1D	164.352	Fvb1-1	17586028	TGCAGAATATTCATGCTTGTATTCCATCCTTCTCTTCCATTGGTTTACTACGACAATCTCATCTCCACG
12937463-33:CT-Fvb1	12937463|F|0-33:C>T-33:C>T	<nnxnp>	LG 1D	164.814	Fvb1-1	17253395	TGCAGAAACATACTGTTATGCATGCTGTGAAATTGATTGTGTTTAC
1795965-17:AC-1Fvb1	1795965|F|0-17:A>C-17:A>C	<nnxnp>	LG 1D	165.277	Fvb1-2	11882557	TGCAGATAGAAAGATCACTTTCAATATGTATAAAAGACGCGGGGAGAGGGACTTGAACGAAAAAGTTAC
12930198-10:AG-Fvb1	12930198|F|0-10:A>G-10:A>G	<nnxnp>	LG 1D	166.209	*	0	TGCAGTTCATGCCCTCATAAGATTGAAACATAGACATTGATCATGCCTTTTAC
12933161-49:TA-Fvb1	12933161|F|0-49:T>A-49:T>A	<nnxnp>	LG 1D	167.142	Fvb1-1	17208344	TGCAGGACTTGGCAACTGAGTCTCCAGAATACGTTCGAGATTATCCAGAAATTTTGTGTCTCGTCCCCC
12932767-29:AG-Fvb1	12932767|F|0-29:A>G-29:A>G	<nnxnp>	LG 1D	167.831	Fvb1-1	17610634	TGCAGTCAAAAGTAATGAAGAAACTGTTGGCACGAAGCCAGATGCCAGTTCGGGTGGAAAGGTGCGGAC
AX-184553390-Fvb1-1	AX-184553390	<lmxll>	LG 1D	169.993	Fvb1-1	17965328	TCATACTTGTATCATACCGACGACATAACCGCAAA[C/T]ATATTTCATTTCATGAAGACGGTATATATCCAGAA
HAX-184484344-Fvb1-1	AX-184484344	<hkxhk>	LG 1D	169.993	Fvb1-1	17850823	CGCAGGCTACAGATTCTCGGACACATCCGAGTATC[C/T]GAAGTTCGGACCTTCTTGAAAGAGTTGTACAAAAC
AX-184312451-Fvb1-1	AX-184312451	<lmxll>	LG 1D	170.217	Fvb1-1	18168780	GTGATTTCATGGTTGGGTGAAGAGAAGTTGGAGCT[A/G]AGCTCTGTTAGGTATTTTGAAATGGTATCAGAAAG
HAX-184876604-Fvb1-1	AX-184876604	<hkxhk>	LG 1D	170.441	Fvb1-1	17759025	AGCCAATAACATATCGAGTGAGGGTAGACTCCTTC[A/G]GATCAAGTAAATGTGAATCGAGCAATGAGTTTATG
1811781-51:CA-Un	1811781|F|0--51:C>A	<lmxll>	LG 1D	171.806	*	0	TGCAGGAATAAACAAGTAATCATACATATCAAGTAAATGATCAACAAGTCTCATAACAAAATAATTACA
1806807-28:CG-2-Un	1806807|F|0-28:C>G-28:C>G	<lmxll>	LG 1D	173.17	Fvb1-4	9187609	TGCAGAAACAAAGTTCGGCATACCTTTTGATACAGAGGGTGCAAGTATTTTTCCGATCAATTCTAATTC
HAX-184454744-Fvb1-1	AX-184454744	<hkxhk>	LG 1D	174.071	Fvb1-1	17735536	GGGAAGACTACATTGGTCTGGTTGGCTGTTTATTA[G/T]CAGATGAAACAGAATAGCTAAGCGTCTCCTGTTGA
HAX-184174275-Fvb1-1	AX-184174275	<hkxhk>	LG 1D	175.439	Fvb1-1	17583783	AATACTCAAAACTGAAAAACCAATCTAATAAACAC[A/G]TAGGATACAATCTTGATTGGAAAAGGCAGAACTGA
AX-184762329-Fvb1-1	AX-184762329	<lmxll>	LG 1D	175.662	Fvb1-1	18107064	GTAGAGAAGAAGCCAGCGAAGGCTGAGAAGGGAAG[G/T]GACGCGAAGCTAGAGCAGGCAATGAAGGACAGTCC
HAX-184697669-Fvb1-1	AX-184697669	<hkxhk>	LG 1D	175.886	Fvb1-1	17409253	ATCGTATAGTTCTTTAGAGCTTTCTGCAGGGGCTC[A/C]AATCTTGAGAACACCTTTGCCTGTTATATCAGAAT
HAX-184502877-Fvb1-1	AX-184502877	<hkxhk>	LG 1D	175.886	Fvb1-1	17356435	GGGCATCTAGTACAGATTTTACATGTTGATTGAAC[A/G]AGGACAGCAATAATGGGCAAGGCTAACTAACAATG
12932767-30:TC-Fvb1	12932767|F|0-30:T>C-30:T>C	<lmxll>	LG 1D	176.786	Fvb1-1	17610634	TGCAGTCAAAAGTAATGAAGAAACTGTTGACACGAAGCCAGATGCCAGTTCGGGTGGAAAGGTGCGGAC
HAX-184035708-Fvb1-1	AX-184035708	<hkxhk>	LG 1D	178.321	Fvb1-1	16945117	GATTTGGTAAGTTTTTCAACATATGGGTCAAATAG[C/T]TATGTCATAGAGTTTCTTATAGTCTGTTTGTGTAA
1798023-34:TG-3Fvb3	1798023|F|0-34:T>G-34:T>G	<nnxnp>	LG 1D	181.447	Fvb1-1	16768930	TGCAGCTTTATGATCTGAACTGAGTACAAACAGTGTATTTCAAGTTAGATTAGTTTAC
12925553-34:GA-Fvb1	12925553|F|0-34:G>A-34:G>A	<nnxnp>	LG 1D	181.918	*	0	TGCAGAGAAACAAACTTTGTAAATTGAAGCATAAATTAC
AX-184346271-Fvb1-1	AX-184346271	<nnxnp>	LG 1D	182.868	Fvb1-1	15916275	TTGTTTTCCATCTAATGATCAAATTGGAACCAATT[G/T]TTCTCACCATTATGCATGCCCATAATTTATAATCC
12939051-40:GA-Fvb1	12939051|F|0-40:G>A-40:G>A	<nnxnp>	LG 1D	184.306	Fvb1-2	13497695	TGCAGTTACAAATGAAATTGAACGCAAATTCGACCCAAATACAATTTCTTTCGGCTCCTTACCGAGTTA
1785959-12:GA-1Fvb1	1785959|F|0-12:G>A-12:G>A	<nnxnp>	LG 1D	185.256	Fvb1-1	16373041	TGCAGCTTCACAACCAGATTTGACAACAGGACCATGGACCAACTTACCATTATTTAC
AX-184335038-Fvb1-1	AX-184335038	<nnxnp>	LG 1D	185.256	Fvb1-1	16122461	AAGGGCTTGCCTTTTAATTTGCTTGGCACATTAAC[G/T]CATCTAGCTTGCTTTACATGTTCTATAGATGATTT
1828559-40:TC-4Fvb1	1828559|F|0-40:T>C-40:T>C	<nnxnp>	LG 1D	185.726	*	0	TGCAGCTCCTCTGCCAAAAATGAGATCTGTTTCCAGAGTTCCTCCTGGTTAGAGGAGAGCTTAC
1775462-37:AG-3Fvb1	1775462|F|0-37:A>G-37:A>G	<nnxnp>	LG 1D	187.164	Fvb1-1	13744836	TGCAGATGTGTGCTTCAGCTCTCAGAGAATCTTTAGCGAATGTAAGCCAGATTTAC
1789677-21:GT-2Fvb1	1789677|F|0-21:G>T-21:G>T	<nnxnp>	LG 1D	188.602	Fvb1-1	12059652	TGCAGAAGTGCATCAGACATATCTGAAGCCTTCTGTAAGACTACAGTCACTACTGGAGATATTATGATA
3399889-32:TC-3-Un	3399889|F|0-32:T>C-32:T>C	<nnxnp>	LG 1D	189.551	Fvb1-1	12686736	TGCAGACACACTTATGGTGTTACTAGCGTTCTCCAAATTAGAAACTTAC
1783773-11:GT-1Fvb1	1783773|F|0-11:G>T-11:G>T	<nnxnp>	LG 1D	190.501	Fvb1-4	13782198	TGCAGGGAAATTGTCTGGAGATCCTGATGATAAAGGTAATGCTAAGCACACACTTGCTTATTTAGCTAC
1785525-8:CT-8:Fvb1	1785525|F|0-8:C>T-8:C>T	<nnxnp>	LG 1D	191.939	*	0	TGCAGTGGTAGCCAACCCCAGTCAGATTCTAACCCCAATTCTGACCCAAGTTGGCTTTATTTAC
1810612-6:CT-6:Fvb4	1810612|F|0-6:C>T-6:C>T	<nnxnp>	LG 1D	192.889	Fvb1-1	13330506	TGCAGATGAAAGAGATTTAGATTTCTCTGGGATGTTGTAACCGTAGGGAATTCATTGAAACGTACAACA
AX-184278361-Fvb1-1	AX-184278361	<nnxnp>	LG 1D	193.838	Fvb1-1	13021894	GGGAATCCATTATTATAAATTATTAAGCTCTTACC[C/T]ATGAAATCATGATTAATCCTTGACCAATTCGGTTA
3410515-13:CGFvb1	3410515|F|0--13:C>G	<nnxnp>	LG 1D	193.838	*	0	TGCAGTTTCAATGCGCATGTCTTTGAGATGTTTCAACACATGAAAACTTTTAC
3404273-30:TG-Un	3404273|F|0--30:T>G	<nnxnp>	LG 1D	194.309	*	0	TGCAGAAGTGATTTTTTGTTGCCGTAATTGTAGAGTTTAC
1839704-38:TA-3Fvb4	1839704|F|0-38:T>A-38:T>A	<nnxnp>	LG 1D	195.259	*	0	TGCAGACAACCATTATTGCGCGAACAAGAGTGAAGAAGAGAGAAAGGTGGTATTAC
3399325-19:AG-1-Un	3399325|F|0-19:A>G-19:A>G	<nnxnp>	LG 1D	195.729	*	0	TGCAGCTTTCCGCTTGCTTGTCTACTCAGCACTTTTAC
1832370-44:TA-4Fvb1	1832370|F|0-44:T>A-44:T>A	<nnxnp>	LG 1D	196.2	*	0	TGCAGGATTCAAGCTCAGCCAATTATTAGAACCCATATTCTCGTATCATGGATATCAGAAATTAC
12927339-47:GC-Fvb1	12927339|F|0-47:G>C-47:G>C	<nnxnp>	LG 1D	196.2	Fvb1-1	15026633	TGCAGGAAATGTAAGCCTTATAGAATGGTACATATAGCAATGTTATGCCTCCATTGGATATTTGGATAC
AX-184096713-Fvb1-1	AX-184096713	<lmxll>	LG 1D	198.647	Fvb1-1	16651449	AACTCACCCGGATCACTCGTACTGACTAGTAAGTG[A/C]TCTAGTTGCCAGCTTTATTTTAAGAGAGAAAATGG
HAX-184454718-Fvb1-1	AX-184454718	<hkxhk>	LG 1D	198.647	Fvb1-1	15711499	GTTTAGAATCGCCTTCAACTATAAGATTAGAATAT[A/C]TACGCAAATTAGATGCAAGAAGGCTAGCATGTAGA
AX-184346294-Fvb1-1	AX-184346294	<lmxll>	LG 1D	198.871	Fvb1-1	17169277	GCGCATGCTTTGCTTACTTTACGAGAACTGTGGCA[A/G]ATGCATTAAATGTCTATCGCCACATTTATGGTGAT
HAX-184234582-Fvb1-1	AX-184234582	<hkxhk>	LG 1D	199.095	Fvb1-1	16293321	TCGTGGACGAGTGGCGTACATGCTTTTGTGATCTT[C/T]CTTCGAACAACTGGTCAAAAACAACGTGGATCGGA
HAX-184213793-Fvb1-1	AX-184213793	<hkxhk>	LG 1D	199.998	Fvb1-1	16722064	TCAGCCATTGTATACTAATAAGTTATATTTGACTC[G/T]GGCATTAGATAGAATGGAGAGAATGAATATATTTC
HAX-184368746-Fvb1-1	AX-184368746	<hkxhk>	LG 1D	200.445	Fvb1-1	16832649	TATTGGTTTCGGTGTTGAAAGCATTGTGTACCTGA[G/T]AAGTGGACCATATGGTGGTTTGTGCTCAGATTCCT
1816091-48:AT-4Fvb1	1816091|F|0-48:A>T-48:A>T	<lmxll>	LG 1D	201.288	Fvb1-4	9840207	TGCAGCCATTGAGTGGGTTTGGAGTGGCTAAAGTATTGGATTCCGGGCTTCCGGAGTTTAC
HAX-184873408-Fvb1-1	AX-184873408	<hkxhk>	LG 1D	202.729	Fvb1-1	16881485	GGTGAAGATCTGCTCATGCAGAACAGGTTTTTGGA[A/G]AAGGATTGATTCCCCTATCACTCGAACTTGATCTA
1790706-14:TC-1Fvb1	1790706|F|0-14:T>C-14:T>C	<lmxll>	LG 1D	205.683	Fvb1-1	15449944	TGCAGAGCAAGAACCGCATGACTCTGGAAGCGCAGATCAGTCTGCAAACACAAGAACCAATTGGTTACA
HAX-184590656-Fvb1-1	AX-184590656	<hkxhk>	LG 1D	206.818	Fvb1-1	15516606	TAGGAACTACTAACTCTGTGTGTATATTGCTTGTC[A/G]CAGGATACGTTGTTGAACAATGAAGGGGCTATTTC
1813266-9:CG-9:Fvb1	1813266|F|0-9:C>G-9:C>G	<lmxll>	LG 1D	207.627	Fvb1-1	15017092	TGCAGACATGCGAGTCACTCACATGTCTGGGTGCGAAAATCTGCTGTTGAACCTGCCTGTGATATTACA
1788473-51:TC-5Fvb1	1788473|F|0-51:T>C-51:T>C	<lmxll>	LG 1D	208.888	Fvb1-3	12659845	TGCAGATATGACTGATCCAAGTTTACCTCCAAATCCAAGGAAAGCAGTTATCTATCGTCCCACGGTGAC
AX-184109635-Fvb1-1	AX-184109635	<lmxll>	LG 1D	209.514	Fvb1-1	15256553	TCAAACCTACAACAACATTGTGTCAGCTCGAATAG[A/C]AAATGATACTGACAATGTGCTTGCCACAAAAATTA
AX-184537294-Fvb1-1	AX-184537294	<lmxll>	LG 1D	209.514	Fvb1-1	15323372	AGCATCAGAGTTTAAGAAATACAGGAGTGCATGAT[G/T]AGCTTCTTGAGCTACAATTTCAGCACATATTTAAA
H12929787-27:C>T-Un	12929787|F|0-27:C>T-27:C>T	<hkxhk>	LG 1D	209.514	Fvb1-1	15449746	TGCAGATGGAAGGGAGGTGGTGTTTCGCTTGTTGTCTTTAC
12927339-19:GA-Fvb1	12927339|F|0-19:G>A-19:G>A	<lmxll>	LG 1D	210.183	Fvb1-1	15026633	TGCAGGAAATGTAAGCCTTATAGAATGGTACATATAGCAATGTTATGGCTCCATTGGATATTTGGATAC
HAX-184502838-Fvb1-1	AX-184502838	<hkxhk>	LG 1D	210.853	Fvb1-1	15117458	GACTGACGAAACTGAAGTAGATGGTACATGTGCCA[A/G]GCGAGTGAGGCGATTAATACCGATTCTTTACTCCC
AX-184434085-Fvb1-1	AX-184434085	<lmxll>	LG 1D	211.3	Fvb1-1	14478396	CAATAGCACCGTGGTCGATGTCCTACCAGAGATAA[A/G]AGTGCCGCCGCCTATTGAAACTCTAGGTTTCCCTA
H1773560-25:A>G--Un	1773560|F|0-25:A>G-25:A>G	<hkxhk>	LG 1D	211.3	Fvb1-1	14420185	TGCAGGAAATAAAAACGTCAATGAAAAATAGTTACAAACCCCTTCAAGCAATTAC
12927644-51:GT-Fvb1	12927644|F|0-51:G>T-51:G>T	<lmxll>	LG 1D	211.746	Fvb1-1	14409515	TGCAGTGTTTGAGTTTCATTGGTTTCTTCGTTGCTGTTCGAATTTGAGTATTTTGTAATTAC
HAX-184047874-Fvb1-1	AX-184047874	<hkxhk>	LG 1D	213.113	Fvb1-1	15026628	TTCTTAAATGAAACGAGTCAAACGATCGTCTAAAG[A/C]CATAGTATCCAAATATCCAATGGAGCCATAACATT
12927087-55:TC-Fvb3	12927087|F|0-55:T>C-55:T>C	<nnxnp>	LG 1D	214.702	Fvb3-2	15993431	TGCAGCCAGATATTACAGGACCTGGGGTAAATATCTTAGCAGCATGGTCTCCGGTCGCAACTACAGCCA
1801618-34:TC-3Fvb1	1801618|F|0-34:T>C-34:T>C	<nnxnp>	LG 1D	215.752	*	0	TGCAGCAGACATAGGTTTGAGAGACGACCCTCTTCCTCCTTGCATCTCTTCAACTGTTTCTATTGTTAC
23106254-15:AG--Un	23106254|F|0-15:A>G-15:A>G	<nnxnp>	LG 1D	216.802	*	0	TGCAGACATATATAAGCTACGAAGGAAATTAC
AX-184939636-Fvb1-1	AX-184939636	<nnxnp>	LG 1D	217.852	Fvb1-1	12915585	TAAGGATGCAGGAACATTGCTGCAGCTTAGAAAGT[C/T]TTCAATGGGAAAATTAGAGCTGAAAGCTTCTAAGC
23107426-28:TG-Fvb1	23107426|F|0-28:T>G-28:T>G	<nnxnp>	LG 1D	218.372	*	0	TGCAGTTCCGGCATCAGTACGTATTAGCGTGTTAC
1785385-43:AT-4Fvb1	1785385|F|0-43:A>T-43:A>T	<nnxnp>	LG 1D	218.892	Fvb1-2	14892839	TGCAGATTCTACATAACAGTTCTACTAGAATCATATACATCTTTGTGTTGACAACTAGACATTCCATGA
12939429-5:AT-5-Un	12939429|F|0-5:A>T-5:A>T	<nnxnp>	LG 1D	221.031	*	0	TGCAGTATTCAAAAGATGGTAAAGAGAAACTATTATTAC
12929732-5:GA-5Fvb1	12929732|F|0-5:G>A-5:G>A	<nnxnp>	LG 1D	225.479	*	0	TGCAGAGCCTTACAATCTTTAGGATTAC
1805753-20:GC-2Fvb1	1805753|F|0-20:G>C-20:G>C	<nnxnp>	LG 1D	227.068	*	0	TGCAGCACAAAGAACATCCTCACTGTAAACGGCCAGTTTCCGGGACCGACGCTGTACGTTTACAAAGGA
AX-184139275-Fvb1-1	AX-184139275	<nnxnp>	LG 1D	228.118	Fvb1-1	11418018	ATTCTTTAAATAAAACTGATAATGAATATCATTAA[A/G]TTACTGAATTAATTGCCATGATACTTAGGAGACGA
1797112-58:AG-5-Un	1797112|F|0-58:A>G-58:A>G	<nnxnp>	LG 1D	229.168	Fvb1-1	12059717	TGCAGCAAGGGTTGTCTCACTGAAGGCTTCAGCTGTTTGTGATGCAGAAAACGGAAAAGTAAGTAAATA
AX-184528870-Fvb1-1	AX-184528870	<nnxnp>	LG 1D	230.218	Fvb1-1	11251439	CTCATTCTCCTCCTCATTGGATATTCAAGACTCTT[C/T]GTCCTCATCCAACATACAACAGTCGTCGCCCTCCA
1784622-6:AT-6:Fvb1	1784622|F|0-6:A>T-6:A>T	<nnxnp>	LG 1D	230.739	Fvb1-2	18890868	TGCAGTTACTAAACCAATATCACATAGAAAGATCTTTGCTTCAGCTCTAGGTGCAATGAATCCATTGAT
AX-184156138-Fvb1-1	AX-184156138	<nnxnp>	LG 1D	230.739	Fvb1-1	10903863	AATTTGTCACTTTCCTTTTGCAAAACAAATAGAAA[C/T]GCAGCCCCATATTTCATCAATCCAATTAATCAGCT
1803521-49:CT-4Fvb1	1803521|F|0-49:C>T-49:C>T	<nnxnp>	LG 1D	231.259	Fvb1-2	18874093	TGCAGAACAGACCTGGGAAGGCATGTGCAAGTAAATTTAGAATCTAAAATGATCAATTTTGTCATTACA
1798738-55:TA-5-Un	1798738|F|0-55:T>A-55:T>A	<lmxll>	LG 1D	232.379	Fvb1-1	5890264	TGCAGTATTATCAAGCTAAATCACAACTAGGGTCTAATTCCACCTGATCAAACTTATTGGCCTCATTTG
1798529-12:AG-1Fvb1	1798529|F|0-12:A>G-12:A>G	<nnxnp>	LG 1D	233.398	*	0	TGCAGACTCTAGGTGGCAAAATTTTAGGTAATGAGCAAAGATTAGGGTAAATAAGAAGAGGGTTACAGA
1794804-53:GA-5-Un	1794804|F|0-53:G>A-53:G>A	<nnxnp>	LG 1D	234.448	*	0	TGCAGGTTCAGTTTTTCAGATAATATGTTTCTTTGTTAGGTTTGGATTTTGGAAGTTTGTGTTTACAGA
1825937-25:CT-2Fvb1	1825937|F|0-25:C>T-25:C>T	<nnxnp>	LG 1D	234.968	Fvb1-1	9101586	TGCAGCTACTGAAGGGAAAGTTTTATGCCAGCTTTTTGTACAGTGAGTCCTAAGCTATGTTTTGCTATC
AX-184742543-Fvb1-1	AX-184742543	<nnxnp>	LG 1D	235.488	Fvb1-1	3662432	GGGTTAGGTTTAGGGATTGCTTTGCTTTCCCTTCA[A/G]GATCGTCCCGGGGGTCATCAATGGGTTCCGAAGGG
23106956-20:GT-Fvb1	23106956|F|0-20:G>T-20:G>T	<nnxnp>	LG 1D	236.008	Fvb1-1	8563785	TGCAGTCACGTTTTTTGACATTTGTTTGAAACTTTTAGTTTAC
1838718-58:TA-5Fvb1	1838718|F|0-58:T>A-58:T>A	<lmxll>	LG 1D	236.037	Fvb1-1	8276126	TGCAGAAAAAAGAGTTCATACAGAGTAAGCAGACAACCTGTAGAACAAATATAGGAAAATACATTCAAC
1800726-38:GC-3-Un	1800726|F|0-38:G>C-38:G>C	<nnxnp>	LG 1D	237.597	Fvb1-1	3048427	TGCAGCTAAAGCATTGGCTAATGCTTTCCTATATAACACCAAAGAAATAATTAC
HAX-184673800-Fvb1-1	AX-184673800	<hkxhk>	LG 1D	239.188	Fvb1-1	9098812	TACCAGCTCTTTCATACTCCCCCAAATCAGAAAAA[C/T]ATATTGCCGCAGAATCAGCTTTGCCTATAGCATCA
1798529-17:AC-1Fvb1	1798529|F|0-17:A>C-17:A>C	<lmxll>	LG 1D	239.634	*	0	TGCAGACTCTAGATGGCCAAATTTTAGGTAATGAGCAAAGATTAGGGTAAATAAGAAGAGGGTTACAGA
12937458-21:AC-Fvb5	12937458|F|0-21:A>C-21:A>C	<lmxll>	LG 1D	240.535	*	0	TGCAGAAAAGAAAAAGAAAATCTAATCGGGATTAC
AX-184645182-Fvb1-1	AX-184645182	<lmxll>	LG 1D	240.982	Fvb1-1	7549015	CTTGACAGAAGCCTTAGAGAATGGATGGTTTGGAT[C/T]AAAGGACAACATGCCAGGGTCAATCAGATGGACTT
HAX-184686373-Fvb1-1	AX-184686373	<hkxhk>	LG 1D	240.982	Fvb1-1	7491052	GAAGAAAGTCTCCATTATTGACTTGGCAGACACTA[A/G]ACAAAAAGCTGGAGAAAGTTCAACCGAATTCATCA
1792333-35:CT-3Fvb1	1792333|F|0-35:C>T-35:C>T	<nnxnp>	LG 1D	242.465	Fvb5-4	16030330	TGCAGCAAAGATATTCAGCCATCCCAATGTTGTTGTGGAAGTGCCCTGGTATTCAGCCATCCCGATCCT
1793308-39:GT-3Fvb1	1793308|F|0-39:G>T-39:G>T	<nnxnp>	LG 1D	243.947	Fvb1-2	24177075	TGCAGACGGATAGTGCAGTTTCCATTTTTTTCCCTTCCCTGATAGATTTCTACCTATAGTTGAGGACTT
1805829-6:AC-6:Fvb1	1805829|F|0-6:A>C-6:A>C	<nnxnp>	LG 1D	244.925	Fvb1-1	8746506	TGCAGACGAACATATATATCAACAAGAAAACAAAAGGTCCAGATTCATGGCAAAGATTTGTGTGTTTCT
12940410-10:GA-Fvb1	12940410|F|0-10:G>A-10:G>A	<nnxnp>	LG 1D	245.904	Fvb1-1	9819920	TGCAGCTCAAATCATCTAAAGAATTTCTTTGATTTGTTTTATAAGAGAAATACAAGAAATTGTTTACAG
1792755-32:TC-3Fvb1	1792755|F|0-32:T>C-32:T>C	<lmxll>	LG 1D	246.601	Fvb1-1	1044226	TGCAGGCTCAGTGGAAAGGGTAGGAGTAGGTGCGACACTCAGTATGACAAATGCATCATGAAATGCATT
1810322-40:CG-4Fvb1	1810322|F|0-40:C>G-40:C>G	<nnxnp>	LG 1D	246.883	Fvb1-1	5058060	TGCAGACTTGTGGCATAGGAGACTAGGCCACATTTCAAAAGAAAGACTTAC
1795467-44:TC-4Fvb1	1795467|F|0-44:T>C-44:T>C	<nnxnp>	LG 1D	247.862	*	0	TGCAGACAACATTACAGTGAAGTTGAAAGGTGTACATGTAACTTCCTCTATGAGGCCTGATGAGCTAAA
12931531-27:GA-Fvb1	12931531|F|0-27:G>A-27:G>A	<nnxnp>	LG 1D	248.347	*	0	TGCAGACAACATTACAGTGAAGTTGAAAGGTGTACATGTAACTTCCTCTATGAGGCCTGATGAGCTAAA
1800889-62:TA-6Fvb1	1800889|F|0-62:T>A-62:T>A	<nnxnp>	LG 1D	249.325	Fvb1-1	3032369	TGCAGGCGTAAATCACTTTTCTATTCATGATCAATTTATTCTGTGATGATTTTGTGTATTTTATTTTTT
12928742-26:GA-Fvb1	12928742|F|0-26:G>A-26:G>A	<nnxnp>	LG 1D	249.81	*	0	TGCAGAAGGCATAAGGTGGAAACAATAAACTATTGATTCTCGAGAGCAAACATCACAATTAC
23107466-40:CTFvb1	23107466|F|0--40:C>T	<nnxnp>	LG 1D	249.81	*	0	TGCAGAAGGCATAAGGTGGAAACAATAAACTATTGATTCTCGAGAGCAAACATCACAATTAC
12931596-33:AC-Fvb1	12931596|F|0-33:A>C-33:A>C	<nnxnp>	LG 1D	250.296	Fvb1-2	20187850	TGCAGACGCCATGAGGAGCTGCTCTTCTTCTCCCTTGCACAACTCGAACCCCAGAGACTGGAGCAACCG
12907581-12:CT-Fvb4	12907581|F|0-12:C>T-12:C>T	<nnxnp>	LG 1D	251.274	*	0	TGCAGCAGCAGTTGAAAAATAAAAGAAAAACTTAC
1772754-47:GA-4Fvb1	1772754|F|0-47:G>A-47:G>A	<nnxnp>	LG 1D	251.759	Fvb1-1	3146013	TGCAGTTCTGAGTCTCCCGGTTTGCCTCACTCTTGTGGTGATTTTTCACTCGTAGTAGTGAGTTCTCAC
HAX-184444449-Fvb1-1	AX-184444449	<hkxhk>	LG 1D	252.247	Fvb1-1	5416156	TGTGAAGAAGAGAGCAGGAGGTAGAGACAACAAGG[C/T]GGTCTGCACAGAACAGATAACGAATTAATGAAATG
HAX-184312225-Fvb1-1	AX-184312225	<hkxhk>	LG 1D	252.693	Fvb1-1	993726	GAACTTGTCTATGGATCCAACTCCTCTAAAGTAAG[C/T]TAGTCATAAAGTTCGTGAAGTTCATAAAATCTCAA
H12933399-18:C>AFvb7	12933399|F|0-18:C>A-18:C>A	<hkxhk>	LG 1D	253.594	Fvb1-1	418509	TGCAGGAATGGGTGCAGTCGGCTTTCCAAAATCAGAAACAAATTCCAACACCTTGGCACCGATTGAGTT
HAX-184061806-Fvb1-1	AX-184061806	<hkxhk>	LG 1D	254.049	Fvb1-1	2485676	GTTCATCAAACCACTGGGCTAAGATTTGTCGTACA[A/C]CCAAGCATTTGGTGGATCTTTACCAAACCTCCCTA
HAX-184065842-Fvb1-1	AX-184065842	<hkxhk>	LG 1D	254.049	Fvb1-1	2397035	AGAGTATAGTATAGAAAAGGATTATCCAAATTCAG[C/T]GGTATTTTTACAGTTTAATAGTTATTTGGGTAGTT
HAX-184289466-Fvb1-1	AX-184289466	<hkxhk>	LG 1D	254.503	Fvb1-1	463862	TACGCTCGGTCTTTACTTGCTTTGACGTAGACCTC[A/G]GCTTCTGCAAGTCCTCTAAACTTGGTTCAGGACTT
23106325-22:CT--Un	23106325|F|0-22:C>T-22:C>T	<nnxnp>	LG 1D	256.299	*	0	TGCAGCCCAAAGTCCCAAACTGTCATTCTTTAC
AX-184682330-Fvb1-1	AX-184682330	<nnxnp>	LG 1D	258.103	Fvb1-1	9222956	AAGAAGATGAACTAATGGGCAGAGAGAGAAGAGAT[C/T]GAATAGGCAGTAGCTTGTTTTCGTCCTTTTCTTCA
1803346-43:TC-4Fvb1	1803346|F|0-43:T>C-43:T>C	<nnxnp>	LG 1D	258.103	Fvb1-1	3216621	TGCAGTGTCCTAACAATGAATTATCCATTTGTGGCCAAGCCCACCTGATCATCAAATCTGTCTAACAAT
AX-184096633-Fvb1-1	AX-184096633	<nnxnp>	LG 1D	258.103	Fvb1-1	2581786	AAGTTGAGCTAAACTAGAGACACATGAGAGGATGA[A/C]TAATACCCCAAATATTTCAAGAATAGAAGCAGTTG
AX-184906875-Fvb1-1	AX-184906875	<nnxnp>	LG 1D	258.103	Fvb1-1	3030879	CTGGTTTAGTCTTCAGACAAGATATGAATTTAATC[G/T]AGACTTGCCGACATCACTGTGAGATGGCATGTAAA
1801122-13:AG-1Fvb1	1801122|F|0-13:A>G-13:A>G	<nnxnp>	LG 1D	259.905	Fvb1-1	1768387	TGCAGACCTGGCAGGCCGGGTAGTGACATACTTGGAGGAGAAGGGCTTTCTTCAAGTTGAGTGATTCAC
1792755-36:AG-3Fvb1	1792755|F|0-36:A>G-36:A>G	<nnxnp>	LG 1D	259.905	Fvb1-1	1044226	TGCAGGCTCAGTGGAAAGGGTAGGAGTAGGTGTGACGCTCAGTATGACAAATGCATCATGAAATGCATT
1785156-40:GA-4Fvb1	1785156|F|0-40:G>A-40:G>A	<nnxnp>	LG 1D	260.798	Fvb1-2	28330929	TGCAGATTGCAGCTTTGTTTGTCCCCATATGGCTTTGGATACATTTGTTCTGTTGTACATTTTTTCTTC
1805278-13:TC-1-Un	1805278|F|0-13:T>C-13:T>C	<nnxnp>	LG 1D	264.47	Fvb1-1	9336562	TGCAGAAAATAGGCGAAAACTCTCTAATGTTATCCAAGTCCTCAAAGGCCAAGCACATGGAAAATCAAT
1789220-35:AG-3-Un	1789220|F|0-35:A>G-35:A>G	<nnxnp>	LG 1D	270.083	Fvb1-1	5542806	TGCAGGAGTTTACCATGATAGTGAAAACTACCATGGTAGCTAGACTATCAATAATCCTCTGAGTTGAAT
AX-184125270-Fvb2-2	AX-184125270	<lmxll>	LG 2A	0	Fvb2-2	23011011	AAGTGGTTCAATTTTTTTTTATCAAGTCTTCCTCT[A/G]GCTACATGTATCTGTAGATTTTTGGCTTATATTAA
AX-184381998-Fvb2-2	AX-184381998	<lmxll>	LG 2A	1.835	Fvb2-2	23078277	ATGACTAAGAGCAATATTATATTCTCATAAAATAA[A/C]GTTTGCAAGCTCTTGTGCTTAAGTCCATTCCTCTT
AX-184849848-Fvb2-2	AX-184849848	<lmxll>	LG 2A	2.744	Fvb2-2	22881641	AGCTATCTCATTCGATTAAACTAGATGGGACAGAG[A/G]TCACTTTGACAAATTATAGTTGTCTACCCTGGGAA
1814606-38:GA-3Fvb2	1814606|F|0-38:G>A-38:G>A	<lmxll>	LG 2A	3.654	Fvb2-2	22961035	TGCAGTGCAGCATATGTGCATCATCAAGTGCATTCTCAAATAGTCAGATTAC
3401621-20:ACFvb2	3401621|F|0--20:A>C	<nnxnp>	LG 2A	3.655	*	0	TGCAGCAGCAGCAGCAGCAGAAGAAGAAGAGGAGAGTTAC
HAX-184617990-Fvb2-2	AX-184617990	<hkxhk>	LG 2A	4.547	Fvb2-2	22595946	CTCTTCAAATTTTGCCCTAATGTCTTTATTTTCTT[G/T]CTCCCATTTTCTGCAATCCTTTTTATAAGTTTTAA
HAX-184027076-Fvb2-2	AX-184027076	<hkxhk>	LG 2A	4.547	Fvb2-2	23235880	GAGTATATATAGGAATAATGACCGAAAGAGAAGTA[G/T]AAAACTCACAAAGACAAGTACTGATCCACCAATTA
AX-184021226-Fvb2-2	AX-184021226	<lmxll>	LG 2A	4.994	Fvb2-2	22752520	TATTATACCTTTATTGCTAAATTACTATTCAAATC[A/G]ATCGTGAGAATTTTAGAGCGGGGAGTTCACAAAAT
HAX-184907722-Fvb2-2	AX-184907722	<hkxhk>	LG 2A	4.994	Fvb2-2	22458743	CTTATGCTTTCAAGGCTAGCTATCTCCTTCAACAA[C/T]GTTCATCGTCTTAATAATAACACATTTAGATCGCA
1803050-40:CT-4-Un	1803050|F|0-40:C>T-40:C>T	<nnxnp>	LG 2A	5.44	Fvb2-2	22602911	TGCAGGGCTAGGAATTACTAATGTCAGATAGTGTAAAAATTCGACAGCCCAACTAGATTGTGAAGTTTA
12938174-37:GC-Fvb2	12938174|F|0-37:G>C-37:G>C	<nnxnp>	LG 2A	6.341	Fvb2-2	22547100	TGCAGCAAGTTGGTAAAGGATTTCCTATATGATGATGCCAGACAATCTTGCTATTATATGGGCTAGCAG
HAX-184080973-Fvb2-2	AX-184080973	<hkxhk>	LG 2A	7.243	Fvb2-2	22343921	GGTCTAATAATTTTCCGATGTCATATATAAGCATG[A/G]TCATGCCGCAAAGTTACAATTTCCGAGACAAAGTA
1804489-31:CG-3Fvb2	1804489|F|0-31:C>G-31:C>G	<lmxll>	LG 2A	7.243	Fvb2-2	22547318	TGCAGCAGCGCGTGCCCCTCCTAACCAAAGAGACAGCAGAATAATCAGTGTCACATTTTTGAAAGTACA
HAX-184337191-Fvb2-2	AX-184337191	<hkxhk>	LG 2A	8.592	Fvb2-2	22277566	CAACTTTTAGAACTCTAATTTTATGAATGTGTTCC[A/C]AATGGATTGATAGATAGCCTGATGTTCTATTGATT
1841142-44:TC-4Fvb2	1841142|F|0-44:T>C-44:T>C	<lmxll>	LG 2A	9.792	Fvb2-2	20801281	TGCAGACTGTAAGAAAGACTTGGCGAGCGCGCTGTAATTAGTTTCGCAAATGGTTTCTAATTACATTTG
HAX-184195376-Fvb2-2	AX-184195376	<hkxhk>	LG 2A	10.387	Fvb2-2	21994063	TCCTTTTGTGCAAAGTACCAACCTTACCTAAAGCT[G/T]CTTTGTATTTCATATTCACAAAATTATATTTTACT
HAX-184348321-Fvb2-2	AX-184348321	<hkxhk>	LG 2A	10.834	Fvb2-2	21747781	ATAAAACGTTTTAGCAATTGCAACTCTCAGTGGCT[A/G]CACACATTAATGACACAGGTAAGTCTTGATTATCA
H1807021-60:C>A-Fvb2	1807021|F|0-60:C>A-60:C>A	<hkxhk>	LG 2A	12.198	Fvb2-2	21745551	TGCAGAATCTCCACTAGTGATCTTAGTTCATTCTTTCCGCTCAGGAAAAATTCAAATGAACCCAGTGAA
H23106440-25:G>TFvb2	23106440|F|0-25:G>T-25:G>T	<hkxhk>	LG 2A	13.099	*	0	TGCAGTCTCATCCATCAGCTAAAGCGAATGTTTAC
HAX-184844198-Fvb2-2	AX-184844198	<hkxhk>	LG 2A	14.464	Fvb2-2	21669147	TCAACTATTTCTGCCACATGAAGAAGACTAACAAT[G/T]TGTTCAGAGTTATAATCACATTCTAATTTAAGAAG
AX-166512042-Fvb2-2	AX-166512042	<lmxll>	LG 2A	15.045	Fvb2-2	21608711	AAACCCTAAGCTTTTTCAGCATCTCCGATGGCAAA[A/G]TTGTGGATTTGAAGCTACCCAGGCAAGTTCAAGGA
AX-184291775-Fvb2-2	AX-184291775	<lmxll>	LG 2A	15.625	Fvb2-2	21425143	GGATTTGCAAGGATTGTAGATTATTTGGGCATGGA[A/G]GAGGTACTTGTGACAAGGGCTTGATTTGTGGGTTA
12929187-25:GAFvb2	12929187|F|0--25:G>A	<lmxll>	LG 2A	17.397	Fvb2-4	1420720	TGCAGGAAAAGTATGGTATAATCCAGAGGGACCCTGAGGTTTTGTTTACTGCATAAAATTAC
AX-184538810-Fvb2-2	AX-184538810	<lmxll>	LG 2A	20.404	Fvb2-2	20912364	AGAAGATCCAGTCGACTCTATCACTCAGTTGCCAC[C/T]ATCAGAGGCATCCAAGAAGAGAAAATCCCCAGACG
H23107397-14:G>TFvb2	23107397|F|0-14:G>T-14:G>T	<hkxhk>	LG 2A	20.404	Fvb2-2	21200157	TGCAGTACCAATTTGTACACATTAGAATGAACCTCAAGTCAAGCAAATAATTAC
H1814333-51:A>C-Fvb2	1814333|F|0-51:A>C-51:A>C	<hkxhk>	LG 2A	20.851	Fvb2-2	21115568	TGCAGCAACGAAAGAGTAAGGTGAGGTTGCAGGTAACTCGGGCAAATAAAGATCCTCTTACTGGTGCTG
1806995-64:TG-6Fvb2	1806995|F|0-64:T>G-64:T>G	<lmxll>	LG 2A	21.297	Fvb2-2	20902867	TGCAGCGAGAATAGTTTCCACTTTCCAGAGAGCTAGAAAACTGTGAGAGAAAAAGAGAGAGAGAGATGT
HAX-184042881-Fvb2-2	AX-184042881	<hkxhk>	LG 2A	21.744	Fvb2-2	20937098	AGAACAAGAAGAAACGTAACCCCCACCACTCGATA[A/G]GCTTGAAGCAACTTCGATTCAAAGCTCTAGCTATA
1806995-65:TG-6Fvb2	1806995|F|0-65:T>G-65:T>G	<nnxnp>	LG 2A	22.264	Fvb2-2	20902862	TGCAGCGAGAATAGTTTCCACTTTCCAGAGAGCTAGAAAACTGTGAGAGAAAAAGAGAGAGAGATGTGT
AX-184530439-Fvb2-2	AX-184530439	<lmxll>	LG 2A	22.398	Fvb2-2	21050419	CGCTGGCTCAGCTGTTATAACTGCATTTGAAGTTT[G/T]TTACATAATCATATGTTTAAGGCCAAGAAACTATG
1796808-8:CA-8:Fvb2	1796808|F|0-8:C>A-8:C>A	<nnxnp>	LG 2A	23.314	*	0	TGCAGAATATTGTACCTAATGGAACAAAGGTAAATTGCATAGGATATATAATGAGGTGATTTTTACAGA
1796577-35:GA-3Fvb2	1796577|F|0-35:G>A-35:G>A	<nnxnp>	LG 2A	24.364	Fvb2-2	20861892	TGCAGATAAAGCATTTCCCTTCACCCAATCGTGTGAGTTTTCTCTCTTTGAGACCAATCCTAAATTAGC
HAX-184554869-Fvb2-2	AX-184554869	<hkxhk>	LG 2A	24.885	Fvb2-2	20859017	ACAACTGACTCGAGCAAAGTCTTTAAAGGGTAGGA[A/C]GGAGAATATGTGTTCCAGAGCTTCATCTGGAAGAT
HAX-184935628-Fvb2-2	AX-184935628	<hkxhk>	LG 2A	25.779	Fvb2-2	20593161	AAGACTCCTGAAGGGCTTAAAAATCGCTAGGGATT[A/C]CCATTGGAGGATTGTTGAAGTGTACCTTGACTCAT
1775295-47:TAFvb2	1775295|F|0--47:T>A	<lmxll>	LG 2A	26.679	Fvb2-2	20454507	TGCAGTCTTGTTTTTGTATTGTGTTTTCTAATTCTTCTAGTCTCCCTTACACATGGGTTCTTAC
23106629-24:GA-Fvb2	23106629|F|0-24:G>A-24:G>A	<lmxll>	LG 2A	27.579	Fvb2-2	20119138	TGCAGCCTTAGCCAGCAAGTAACAACTTTTGATCAATGAGAAGCTGCCACGTCAGCATCTCGAACCAAT
23107371-16:GA-Un	23107371|F|0--16:G>A	<lmxll>	LG 2A	28.479	*	0	TGCAGGGCACTATGCCGGTAAACAATCCATTAC
1779425-53:CAFvb2	1779425|F|0--53:C>A	<nnxnp>	LG 2A	30.379	*	0	TGCAGCCGACGGAAGACACGTGATGGAAGAGAGAGCTCGCAAGGGAAAAGATCCGAGATTTACGATAAG
1796311-9:AT-9:Fvb2	1796311|F|0-9:A>T-9:A>T	<lmxll>	LG 2A	31.228	Fvb2-2	20592876	TGCAGAATATGTAGGAGGTCTTGAATTGGCAACCGTATTGGTTTTAGTCTTAGTGATTCAAACCGGGCA
12932041-48:AGFvb2	12932041|F|0--48:A>G	<nnxnp>	LG 2A	33.086	Fvb2-2	18706657	TGCAGTCATAGCCCTTGGCTTTTCATCTTGCCTCTTTCTTTTGCCAACAAGAACTTTAGAGGGAGCACC
12925830-21:TCFvb2	12925830|F|0--21:T>C	<lmxll>	LG 2A	33.977	*	0	TGCAGCAGGAGATTAGTCTAGTTTTGTTAGAATTAC
1774691-19:CG-1Fvb2	1774691|F|0-19:C>G-19:C>G	<nnxnp>	LG 2A	35.793	Fvb2-2	19726151	TGCAGTTCTGCATAGTCTTGTACACAAGCTACATGTACACTGAAGCCATTAC
HAX-184086257-Fvb2-2	AX-184086257	<hkxhk>	LG 2A	35.793	Fvb2-2	19762970	ATCTCACAAGAAAACGAAGCACAAGAACATTGTGA[C/T]TGTAATTAGATAACCTTTCTTTGATAGCCTTAATT
H12937867-22:A>CFvb2	12937867|F|0-22:A>C-22:A>C	<hkxhk>	LG 2A	36.24	Fvb2-2	19909249	TGCAGGAGCAAGACATCAGGAAAAATTATTTAC
AX-184860797-Fvb2-2	AX-184860797	<lmxll>	LG 2A	38.992	Fvb2-2	19151047	TCAAACTAACAATAAAGGAAAGACTGTTATGGGCC[C/T]AGGTTACCAGGTTTTTTTTAAAAGAATGAAAGAAA
HAX-123494643-Fvb2-2	AX-123494643	<hkxhk>	LG 2A	40.343	Fvb2-2	19969806	GATTGTTTCTTATTCATTCTTTAATAACAAATGCG[G/T]TTCTCAAACAGAAGAAGACACGGGAACAGTAAATT
1812133-39:CAFvb2	1812133|F|0--39:C>A	<nnxnp>	LG 2A	41.708	Fvb2-2	19866491	TGCAGAAGAATTGTAAACGAATATTTCCAGTTGCATGTCCACACAACTCTAGACAAAATGAGATTTTGG
AX-184066653-Fvb2-2	AX-184066653	<lmxll>	LG 2A	42.154	Fvb2-2	19579285	TATGAAGAATCTATGGAAGCACTAAAGAGCAGCTA[C/T]GGGGTTCTTGTTAACAGCTTTTATGAGCTTGAACA
HAX-184086255-Fvb2-2	AX-184086255	<hkxhk>	LG 2A	42.154	Fvb2-2	19586691	AAATCATAATGTCATTTCTCCTAGATGATTTGTAT[A/C]ATCGTTTGCTTCTTTTTTCATGCATCTTCTGTTTT
H1815351-34:C>T-Fvb2	1815351|F|0-34:C>T-34:C>T	<hkxhk>	LG 2A	43.056	Fvb2-2	19650362	TGCAGATGTTGTATGTCAAAGGATGCAACTTCAACAGAGTCAAAGAGAACACCTAAAACGCGATCTTAG
12939533-29:TAFvb2	12939533|F|0--29:T>A	<nnxnp>	LG 2A	46.746	*	0	TGCAGATTTGAAGCAACATTTTTAGAGTTTCTTCCCTTAC
3399547-9:TCFvb2	3399547|F|0--9:T>C	<lmxll>	LG 2A	46.77	Fvb2-2	18698207	TGCAGCCTATCTAGAAAATGAGCAATGAAAGAAATACATTTGAAAGGAAATCCGTACATAGGTTACAGA
HAX-184546739-Fvb2-2	AX-184546739	<hkxhk>	LG 2A	48.574	Fvb2-2	19398631	AGTTCTAAGTTTAACTCTCGGATTTTGGATTGATG[A/G]AGATGAACGGACTGTAAGATTTCCCCGAAATTGGA
HAX-184907696-Fvb2-2	AX-184907696	<hkxhk>	LG 2A	48.574	Fvb2-2	19264993	AGCTTTTAATAAGCAGTTCTCCCAGCATTCGACAT[A/G]ATAGAAAAGATGAACCAAAATGACCCACAAATGAG
1822834-27:AG-2Fvb2	1822834|F|0-27:A>G-27:A>G	<lmxll>	LG 2A	48.574	Fvb2-2	19448351	TGCAGAGAATGAAACCATCAACTTGTTGCTACAAATAATAGAAGATTAC
AX-184066651-Fvb2-2	AX-184066651	<lmxll>	LG 2A	49.021	Fvb2-2	19396891	TCTAATCATACTAGAGATGAAGATCGAATTCAATT[A/G]TTAGTAATATGCACTTGATACGTTTGCCCTACATA
HAX-184521819-Fvb2-2	AX-184521819	<hkxhk>	LG 2A	49.468	Fvb2-2	19302943	AAGTAAGAACAGCATCCAGAAAAAGCATTAGGCCA[C/T]GTACATGATATCCACAACTTACACAAATTCATTTT
AX-184845104-Fvb2-2	AX-184845104	<lmxll>	LG 2A	50.003	Fvb2-2	18818533	GAAATGATGATATCTCTGGGAGACTATGGACCTAA[G/T]ATGATGAAATAGAAGCAAGGTAAAGGTTAACAAGC
1845658-7:AG-7:Fvb2	1845658|F|0-7:A>G-7:A>G	<lmxll>	LG 2A	51.084	Fvb2-2	18688784	TGCAGTTGCCAAATTAGCAAAGCCGAAAATTACCTAAATACTGTAAAGGTGTAAAACATAAGGTTCGGA
HAX-184071114-Fvb2-2	AX-184071114	<hkxhk>	LG 2A	52.165	Fvb2-2	18507110	CAAAAACTCCATTTCAACAAAGTTGCGCAAAGAAA[A/G]AAGTCCCAAAATTTTTTAACCTTACTGGTCCTCAA
1809035-23:TA-2Fvb2	1809035|F|0-23:T>A-23:T>A	<nnxnp>	LG 2A	52.809	Fvb2-2	18235526	TGCAGGAACATGCTCACTACCCAAGAAATTCACATATTTCCCCATGAGGTATCCCTCGTCCATTTCTTT
HAX-184916551-Fvb2-2	AX-184916551	<hkxhk>	LG 2A	55.113	Fvb2-2	18289466	AAGTTAATTTAGGGTTTTGTTGGATTGGAGATCTA[A/G]GGTTTATAGATACAAAATTTTCTTTGAAAATTAAT
1836660-27:GA-2Fvb2	1836660|F|0-27:G>A-27:G>A	<nnxnp>	LG 2A	56.712	Fvb2-2	17905462	TGCAGCTTTGGTGATCAATCTGGGAACATGTTCGATGAATAGCAAACAGAATCAGATCTAGTGTTACAG
HAX-184038174-Fvb2-2	AX-184038174	<hkxhk>	LG 2A	57.159	Fvb2-2	17494027	ATGTTCCTATCGGGTATTAAAGAATGTACATTATC[A/G]ATCGTTTGATTAGTGAAATTGGGTTAATTTTAAAG
HAX-184425434-Fvb2-2	AX-184425434	<hkxhk>	LG 2A	57.606	Fvb2-2	17434076	GAATCAACCAGTAAATTTAATCCAAAGAATGAGTA[C/T]GTAAAGATATATATCCCACTAATTTTTTGGCTTTT
1785724-9:CA-9:Fvb2	1785724|F|0-9:C>A-9:C>A	<lmxll>	LG 2A	58.971	Fvb2-2	18319165	TGCAGAATCACAAGAAGTGCTTCCACGGACATCAATGCAGGAAAAAGCAATTTCCTTCTCTGAACATCT
1839849-28:CA-2Fvb2	1839849|F|0-28:C>A-28:C>A	<lmxll>	LG 2A	59.872	Fvb2-2	17850991	TGCAGAAATCTACGCGGGCATAAATCAGATTCAAAGTTGAATCAGAATTTTTTAGAGAGCTTAC
HAX-184225938-Fvb2-2	AX-184225938	<hkxhk>	LG 2A	60.319	Fvb2-2	18033782	ACTGCATTAGCACCTGCAACATAAACCATGAAATG[C/T]CAATCAAATAAATTTTAAGTATCTCCCTTGACCCC
AX-184175952-Fvb2-2	AX-184175952	<lmxll>	LG 2A	60.319	Fvb2-2	17858294	AAGAGTTGGTTTCTAATAGACATAGGGATCAGTTT[A/G]TAATAGAAAAATAATCTGCTCTGTATAAAAGAAGA
H1776956-55:G>C-Fvb2	1776956|F|0-55:G>C-55:G>C	<hkxhk>	LG 2A	61.22	Fvb2-2	17904981	TGCAGATTGTGATATGATCAGCTAGGTAGCAGCTGCCTGAATTCTGCAAACTTTTGACTCCAGTTACAG
12937645-38:TCFvb2	12937645|F|0--38:T>C	<lmxll>	LG 2A	64.254	Fvb2-2	16479195	TGCAGATGAACAAAAATTTCCAAAAGGTAAGAACTTCATGTTATTAC
12935785-10:CGFvb2	12935785|F|0--10:C>G	<lmxll>	LG 2A	65.229	*	0	TGCAGCTGGCCCTCCATGGTTTAC
1813354-13:GAFvb2	1813354|F|0--13:G>A	<lmxll>	LG 2A	66.203	Fvb2-2	17055507	TGCAGGATACCTGGCCTGCCTTATTTTACAAGTGCAGCTCTGTGTATTTGGAGTTATGTTTGGTGTTTG
AX-123525130-Fvb2-2	AX-123525130	<nnxnp>	LG 2A	67.177	Fvb2-2	16788796	TTGTTTCGCTTATTGGGAATCAAAGCCGGTGCTTC[G/T]TCGCCAGTGTGCCATTTCTTCCCTGCAAATCATCT
HAX-184051687-Fvb2-2	AX-184051687	<hkxhk>	LG 2A	67.177	Fvb2-2	17124379	AGGCAAGCTTCATTCCTGACACTCTCACCATTAGG[C/T]GTTCAATTTTAATAATGCTTATTGTGCACACATCT
HAX-184495240-Fvb2-2	AX-184495240	<hkxhk>	LG 2A	67.177	Fvb2-2	17107076	AGGAGCAGAAATGCCAGAAAACAATATCTTGAAGC[A/G]ACTTTGGAGTGATGAAGTTAACTAGAGGTGTTTCT
1796566-18:TC-1Fvb2	1796566|F|0-18:T>C-18:T>C	<nnxnp>	LG 2A	67.177	Fvb2-2	24759394	TGCAGGAAGAGTCTAGAACGTGATTGAACCAGTGAGAATCCATTTCAAAAAAGTAAGTCCACAAATTAC
HAX-184195301-Fvb2-2	AX-184195301	<hkxhk>	LG 2A	67.624	Fvb2-2	16737662	GTCAAACTTATCTTCCACGCACGTATCGTTGACAC[C/T]GCCCTTTTTTCGTGTCTTAATTAGGTCCTAATCAA
H1817914-33:A>C-Fvb2	1817914|F|0-33:A>C-33:A>C	<hkxhk>	LG 2A	67.624	Fvb2-2	24523085	TGCAGCGCAAACACAAAACAAAAACACGTCATAAATTGTTCTTTTCTTAC
HAX-184247492-Fvb2-2	AX-184247492	<hkxhk>	LG 2A	67.624	Fvb2-2	16828104	CCAGGCAAGCAATTAAGTAGCAATAGTTTAAGGCT[A/G]GTGCTATTAATACACCATATTTTGCTATTCACACA
1805762-54:GA-5Fvb2	1805762|F|0-54:G>A-54:G>A	<lmxll>	LG 2A	69.469	Fvb2-2	17140743	TGCAGATATCAGCTTGAGATCCCAATTCCTCAACATTCTTCATAAATACTCCCAACTTCTTCTTACAGA
HAX-89835571-Fvb2-2	AX-89835571	<hkxhk>	LG 2A	72.461	Fvb2-2	24419432	CCAAGAGAAGTAGGACTCTGTGTAAGTGGATATTC[A/G]CCGCCACCAATGCTAGCACGGAGACATTCCATTAG
AX-123366935-Fvb2-2	AX-123366935	<lmxll>	LG 2A	73.568	Fvb2-2	23427355	CGAAAAAATAATAATTTAAATAAAAAATTACCCAC[A/G]AAAATAACGACAAACCCCTGATCTTGATCGAGTGA
AX-184215710-Fvb2-2	AX-184215710	<lmxll>	LG 2A	73.568	Fvb2-2	24253843	TCCAGCAGCAAGTGCAGTAGTGGCTGGTTCAATAG[A/G]CTGATTTTCAACTTGGCTTTTCTGTGATTCCATCT
AX-184403964-Fvb2-2	AX-184403964	<lmxll>	LG 2A	74.472	Fvb2-2	23355101	TTACACTCAATGATGTTGAGCAAGCGAATCTCAAC[C/T]TTCATTAAGGTGTTTGAATTTAAGATAATGAAATA
AX-184860812-Fvb2-2	AX-184860812	<nnxnp>	LG 2A	75.375	Fvb2-2	23789763	TGAAATATAAGTTACGTGAGATAGTAGAATTACTT[C/T]GCAAAGCTTGTGTGATATTTCTCAAGAAGCAAAGG
HAX-184883978-Fvb2-2	AX-184883978	<hkxhk>	LG 2A	75.375	Fvb2-2	23562217	TTTCAGCAGATGGCTATAACGCTGTAATAAGAACC[C/T]ATCACCATTCAAAATGACCTTCATCACTGAAAGAT
1785464-58:AT-5Fvb2	1785464|F|0-58:A>T-58:A>T	<lmxll>	LG 2A	75.375	Fvb2-4	6730617	TGCAGACTATGTTTGGGTATTAGACCCTATAGACGGGACAAAAAGTTTTATCACCGGTTATTTTTCTTA
AX-184247581-Fvb2-2	AX-184247581	<lmxll>	LG 2A	76.203	Fvb2-2	23471998	GTTTACCTTGGTAGCGTAATTGGTTACTTTATTTG[A/G]AATTATGGAATAAGGTTCTTTTGCTTTAGTTCAAT
AX-184236611-Fvb2-2	AX-184236611	<nnxnp>	LG 2A	76.346	Fvb2-2	23939453	GAGGACCTTTTCAGCGTGGTATAATTTTGTCTGGT[A/G]TGTCATATATGTTGATACCATCTACAGTAAAAATA
AX-184635501-Fvb2-2	AX-184635501	<lmxll>	LG 2A	77.874	Fvb2-2	24460459	AAAAACAATAACATCAAAGAGTTAATCACTCAATG[A/G]CACACAAAACACACATTTCATTTTTTACTCTAATT
1812303-56:TC-5Fvb2	1812303|F|0-56:T>C-56:T>C	<nnxnp>	LG 2A	78.305	Fvb2-2	23831171	TGCAGCAAGAAGAGTCGCATGTGAGTTAGCTTTAGAGTTCTAGCTTTCTCCAATTGCTTTTGAGTCGGA
1809256-10:CT-1Fvb2	1809256|F|0-10:C>T-10:C>T	<lmxll>	LG 2A	80.403	Fvb2-2	23782481	TGCAGCAGTCTATTACAACAGCACAGACGATTCATCTCACTGAGGAAGTCAAAGAGAGCAGTCTTACAG
1812303-37:GTFvb2	1812303|F|0--37:G>T	<lmxll>	LG 2A	82.931	Fvb2-2	23831171	TGCAGCAAGAAGAGTCGCATGTGAGTTAGCTTTAGAGGTCTAGCTTTCTCCAATTGTTTTTGAGTCGGA
1806420-54:AG-5-Un	1806420|F|0-54:A>G-54:A>G	<nnxnp>	LG 2A	83.337	Fvb2-2	16321146	TGCAGGTACTCAATAGCTAATTCAGTGGAATGGAATATCACCAGATGAAGCTACGTGGGAAGATTACCA
23106988-15:TC-Fvb2	23106988|F|0-15:T>C-15:T>C	<lmxll>	LG 2A	84.601	*	0	TGCAGTTCAATGATACGACTTTGTTGAAAACCAAATTATGTAAATTAC
AX-166521425-Fvb2-2	AX-166521425	<nnxnp>	LG 2A	87.746	Fvb2-2	16308718	CTTATTTTGGCTGGCACCGTAATCAAGATGGATAT[G/T]CTGTAGAAGCTGATTCTATGATGTTCTTGAATAGA
1797798-65:AC-6Fvb2	1797798|F|0-65:A>C-65:A>C	<lmxll>	LG 2A	88.003	Fvb2-3	15609815	TGCAGGCATGCCGAGAAAATCTGCTGTAATCATGAACTCTCTAAAACCACTGGCTCCCCGCCCCCCATA
AX-184921255-Fvb2-2	AX-184921255	<lmxll>	LG 2A	89.673	Fvb2-2	15414572	GGCAAACTGAAGAAATATGGATTCATCATGTGATC[A/G]TTCAGTATCCTACTATTGTTGCATTTCTGTGTATT
1811063-30:GCFvb2	1811063|F|0--30:G>C	<lmxll>	LG 2A	90.5	Fvb2-2	15952888	TGCAGGGTGTATGTCTAACTTCCTTTTTGAGCACCACAAAGCAACAATTGAAATTAC
AX-184887573-Fvb2-2	AX-184887573	<nnxnp>	LG 2A	91.702	Fvb2-2	16200708	ACTAAGGCTCCACTCTCTAAAACCTGAGAAGTTGT[A/G]TATTGTTTCCAGTCAACTTCATATTGTTATTACGA
1788230-25:TG-2Fvb3	1788230|F|0-25:T>G-25:T>G	<lmxll>	LG 2A	92.17	Fvb2-2	15791864	TGCAGATAGAAATTGTTGCTCAGTTGCTTCCTGTGGTCGTTCTTGACCATTTCTTCTGTAATTTGAGGT
1810439-46:AT-4Fvb2	1810439|F|0-46:A>T-46:A>T	<nnxnp>	LG 2A	94.295	Fvb2-4	7700089	TGCAGAATTTTGTGGACTTGGCAGGGAGCGAGCGTGCATCTCAAGCTTTATCAGCTGGGACAAGATTAC
1854513-38:CT-3Fvb2	1854513|F|0-38:C>T-38:C>T	<nnxnp>	LG 2A	95.265	Fvb2-2	15826158	TGCAGGAATTTGCTAGATTAGCTAAGGGTTTGTCTGTCTCCGCAGCTAGAAAACCAAACAAGAACTTAG
3400655-51:AGFvb2	3400655|F|0--51:A>G	<lmxll>	LG 2A	95.572	Fvb2-2	15168176	TGCAGTAACCTTCCTTGCCTTGGCTATAAAGCTTTGCTCGAGTGTTCTACTATTCTTTTGCTCCCTCTC
AX-184414644-Fvb2-2	AX-184414644	<lmxll>	LG 2A	96.4	Fvb2-2	14934508	TCACCTGAGACTCTAGTACTCAATGGAATACCAAG[A/G]ATCAGATCCACGACCGCTGGCGTAAAAAATCTCTC
1834461-21:CA-2Fvb2	1834461|F|0-21:C>A-21:C>A	<nnxnp>	LG 2A	97.222	*	0	TGCAGACTTACAATTTAGAAAAGACACCGGCGAGTACACACTACACATTGAGATATAAATTAC
AX-166517683-Fvb2-2	AX-166517683	<lmxll>	LG 2A	97.228	Fvb2-2	14865839	CGGGACTCAGGATTCTAGGTAAGATGAAACCAATG[A/T]GAAACATATGAGCTCGCACGGATACAAGTACAGAC
AX-184591890-Fvb2-2	AX-184591890	<lmxll>	LG 2A	97.228	Fvb2-2	13089193	GCGTGTGTTTGGAATGCCGATGTGAAGCGTAGCCA[A/G]GAAGTCGGGAATGGTAAACGTGTACATGTATCTTG
3402756-36:CAFvb2	3402756|F|0--36:C>A	<nnxnp>	LG 2A	98.192	*	0	TGCAGTACGTGCGTCGTACAGTACTCCTGACGGAGTCGTTAC
AX-184846065-Fvb2-2	AX-184846065	<lmxll>	LG 2A	98.898	Fvb2-2	13445602	TGTAATATGAAGAGGACTGTTCGACTGCCCATCAT[A/G]CTTCTCACACATCCCTTGACCGAAAAAAGAAAATA
1774473-40:GA-4Fvb2	1774473|F|0-40:G>A-40:G>A	<lmxll>	LG 2A	98.898	Fvb2-2	13493180	TGCAGACAAAAACTGCATAGTTAGGAAAGGGGCTCTGAAAAATTGGGTGGAAGTATGCTTCCTAAGCTC
AX-184225890-Fvb2-2	AX-184225890	<lmxll>	LG 2A	98.898	Fvb2-2	14273864	TTCATATTAAGTGAAAAGAGAATATTCCCTTAGTT[C/T]ATCAGATCAAAATCCATCCCAGAAAAAAACTTCCG
1824728-16:GC-1Fvb2	1824728|F|0-16:G>C-16:G>C	<nnxnp>	LG 2A	100.149	Fvb2-2	15494682	TGCAGAGGATGATGATCGAGGAGGTATCTGGTTTGGAAATTTACCCATAACCAAAAACAAAAGGCGCGT
1778489-6:CG-6:-Un	1778489|F|0-6:C>G-6:C>G	<lmxll>	LG 2A	100.568	*	0	TGCAGGGAAATAGGTGTAACAAAGTTGGTTATTGCAAGTGACGCGGTTAC
3399159-9:GT-9:Fvb2	3399159|F|0-9:G>T-9:G>T	<nnxnp>	LG 2A	101.119	*	0	TGCAGACAATAAATCACATCCAGAGAGAATAATTATTAC
1801455-5:CT-5:Fvb2	1801455|F|0-5:C>T-5:C>T	<lmxll>	LG 2A	101.395	Fvb2-2	13501926	TGCAGTCAAAAACCAAAAGGGAAATATATGGGTCAGGATTGGCCATCAATCAGAATCACTTATTCTTTT
3399656-10:TC-1Fvb2	3399656|F|0-10:T>C-10:T>C	<lmxll>	LG 2A	103.065	Fvb2-2	13106896	TGCAGGCTTACAGGTTCGTCATTGTGATGTGAACCTCGAGCAACGTCGATGAGATGCAGATCTTGATCC
3400081-18:TC-1Fvb2	3400081|F|0-18:T>C-18:T>C	<nnxnp>	LG 2A	103.076	Fvb2-4	8612814	TGCAGTTGCTTCTACCACCGAGACGTACCTATTTCGGGAAGAACCTTAC
12941395-29:CT-Fvb2	12941395|F|0-29:C>T-29:C>T	<nnxnp>	LG 2A	104.046	Fvb2-2	14690114	TGCAGCAACCATAAATGACGCAACAGCTTTCTTACATTCCTCGAGGCATTCCCTGCAATGACAATAATG
1795370-35:GA-3Fvb2	1795370|F|0-35:G>A-35:G>A	<nnxnp>	LG 2A	105.015	Fvb2-4	8616553	TGCAGCACGCCAAATTGGCTCTTGGAACTGTGTACAAGGCCTTGGATAAACTCTAGTGGTCTTCCACTT
1824624-62:TG-6Fvb2	1824624|F|0-62:T>G-62:T>G	<lmxll>	LG 2A	105.593	Fvb2-2	11897785	TGCAGATTTTGTTAGTTCAGTTTGGATGCTTCTACGTGTACTCTGTAAAGAAAGCATCTATAGTGGACT
1778489-14:TC-1Fvb2	1778489|F|0-14:T>C-14:T>C	<nnxnp>	LG 2A	105.985	*	0	TGCAGGCAAATAGGCGTAACAAAATTGGCTATTGCAAGTGACGCGGTTAC
12934542-19:CGFvb2	12934542|F|0--19:C>G	<lmxll>	LG 2A	108.121	Fvb2-2	12260106	TGCAGCTCACAGACCGGCACGTGAAGCCTAGCTATGAGTTTGCTCAAGATCTGAAATAGCTTAGTTGAG
HAX-184148931-Fvb2-2	AX-184148931	<hkxhk>	LG 2A	108.948	Fvb2-2	11990222	CAAACGCAATGAATTGCTGAAGTTCTTGAATGCTA[A/G]TTTCGACTGACGAAGGACAAGATTGCTGGAGACAA
1809412-57:CTFvb2	1809412|F|0--57:C>T	<lmxll>	LG 2A	108.948	Fvb2-2	12720751	TGCAGAACAACATCAGTGCACACTAGTGAGAGGGGGCCCGTCTCTCCCTGTTGTTTTCTTCTTCTTATT
12926449-14:CT-Fvb2	12926449|F|0-14:C>T-14:C>T	<nnxnp>	LG 2A	109.814	Fvb2-2	11757767	TGCAGTGTTGGGTTTTCCAGGAGATGGCTTGGCCGTGATTAC
1803065-33:CT-3Fvb2	1803065|F|0-33:C>T-33:C>T	<lmxll>	LG 2A	111.121	Fvb2-2	12093773	TGCAGCATGCTGACCGATTTTCACTTCTCTCTCTCTTTGTAAAGAATTGGTTGTCGGTAGGTTAGCAAA
1824866-11:AC-1Fvb2	1824866|F|0-11:A>C-11:A>C	<nnxnp>	LG 2A	112.458	Fvb2-4	11246042	TGCAGAAGAAACCAAAGAAGCTCCAGACAGTACCACTGATCTTCTCTTCAAGATTCCAGAGACCTTTTC
12940181-29:TA-Fvb2	12940181|F|0-29:T>A-29:T>A	<lmxll>	LG 2A	115.578	Fvb2-4	9250095	TGCAGATGTGATAATCTGCAAAACGAGTAAAGACCCTAATGACTCTCCATTCGATTTATTGGGTGTTTT
1791890-62:GA-6Fvb2	1791890|F|0-62:G>A-62:G>A	<nnxnp>	LG 2A	116.949	Fvb2-4	11281738	TGCAGGAAACTTCACTCCACAGCTCTTAGTACCTACGTGATCTTTCATCAAGCTTGAGATCGAATCTTC
1791890-30:AG-3Fvb2	1791890|F|0-30:A>G-30:A>G	<lmxll>	LG 2A	118.395	Fvb2-4	11281738	TGCAGGAAACTTCACTCCACAGCTCTTAGTGACTACGTGATCTTTCATCAAGCTTGAGATCGGATCTTC
1815409-39:TA-3Fvb2	1815409|F|0-39:T>A-39:T>A	<nnxnp>	LG 2A	119.295	Fvb2-2	12181417	TGCAGATTCTTATTATTCATGCTGTCACCTACATTGCAAAGGCCAACACAGGACTCTTAGATCGGAAGA
1835779-37:CT-3Fvb2	1835779|F|0-37:C>T-37:C>T	<nnxnp>	LG 2A	120.45	Fvb2-4	10334551	TGCAGCGGGCAGGTGTGACCTCACTGCCCTCATTTAGTCCCTCAAATTTGTCATAAAGACTGATGGTTG
3399656-50:GA-5Fvb2	3399656|F|0-50:G>A-50:G>A	<nnxnp>	LG 2A	122.196	Fvb2-2	13106896	TGCAGGCTTATAGGTTCGTCATTGTGATGTGAACCTCGAGCAACGTCGATAAGATGCAGATCTTGATCC
1786640-44:AG-4Fvb2	1786640|F|0-44:A>G-44:A>G	<lmxll>	LG 2A	123.18	Fvb2-2	12225947	TGCAGATTGAATGAGAAAACTCTCCATCCCTCGTAGACCCACGAGCAGGTCCATGACAAGAAATACATC
1794546-56:TG-5Fvb2	1794546|F|0-56:T>G-56:T>G	<nnxnp>	LG 2A	123.943	Fvb2-1	7050566	TGCAGTTGGTGGAATAAGCCTGGAGAGTTTAGAAGAAGAATTACAAAGTAAACTACGGACAATAATAGC
1801218-18:AG-1Fvb2	1801218|F|0-18:A>G-18:A>G	<nnxnp>	LG 2A	126.587	Fvb2-2	13610705	TGCAGCAGAGGTTTCGGCGAATTCAGCCATCTTAGCAGTCAGGGTCATAAACCTGCTTATTTAC
1831382-37:CTFvb2	1831382|F|0--37:C>T	<lmxll>	LG 2A	126.971	Fvb2-2	12841425	TGCAGTAATCTATCAAGTACCTACAAGAAACAGAAGGCATATTCTAAGAACGCGTTTAGTTTTAC
1788175-12:CT-1Fvb2	1788175|F|0-12:C>T-12:C>T	<nnxnp>	LG 2A	128.334	Fvb2-3	14194183	TGCAGCTTCTCTTGGACAGGTTTTATTTGTTTAGGCGCTGTACCTGTTCCTGGATTTATTTTTGCATGT
12925858-34:TGFvb2	12925858|F|0--34:T>G	<lmxll>	LG 2A	128.832	*	0	TGCAGCATGAAGAATCAGAGGGAGCTATACTCAGTGTTAC
1801789-6:TG-6:Fvb5	1801789|F|0-6:T>G-6:T>G	<nnxnp>	LG 2A	129.199	*	0	TGCAGCGGTACATAGAGCAATGAATCCCAATCAGAATAGTATTGTATCAATTTTTTCTGTTTTATTTAC
1813701-44:TG-4Fvb2	1813701|F|0-44:T>G-44:T>G	<lmxll>	LG 2A	129.754	Fvb2-2	14619549	TGCAGCCAAACATTTTGTCAATTACTCTGCTCAGGTGTGTCGGAGGATGTGTTAC
1801766-13:AG-1Fvb2	1801766|F|0-13:A>G-13:A>G	<lmxll>	LG 2A	130.677	Fvb2-2	14740201	TGCAGTTTGACTCGATCTGTGCCACAAGCACAGGTTTACTGGGCAGCTATGACAAAGAACAGACATCAA
23106438-22:AG-Fvb2	23106438|F|0-22:A>G-22:A>G	<nnxnp>	LG 2A	130.946	*	0	TGCAGTCGAATTCATTCTCCGAGTTAC
1783063-32:AT-3Fvb2	1783063|F|0-32:A>T-32:A>T	<lmxll>	LG 2A	131.599	Fvb2-2	14773354	TGCAGATCATCTCAAGTTTCATCATTGCTGCTTCAGCTTACTGTCCATGCTGATCCATCCCTTTATGAT
3410712-33:GAFvb2	3410712|F|0--33:G>A	<lmxll>	LG 2A	132.521	Fvb3-4	12655397	TGCAGAATTTAGCTGAATCTGCTACTGTTTTTGGCAAGCAATTTGACAAACAAAATTTTAC
1801455-11:AT-1Fvb2	1801455|F|0-11:A>T-11:A>T	<nnxnp>	LG 2A	132.693	Fvb2-2	13501926	TGCAGCCAAAATCCAAAAGGGAAATATATGGGTCAGGATTGGCCATCAATCAGAATCACTTATTCTTTT
12939569-9:CGFvb5	12939569|F|0--9:C>G	<lmxll>	LG 2A	133.443	*	0	TGCAGCAATCAAATGTTCATAATCAGAAAATATAATTTAC
23106285-16:AT-Fvb2	23106285|F|0-16:A>T-16:A>T	<nnxnp>	LG 2A	134.439	*	0	TGCAGATGGTTCCTAATTAGACCCGTGGTATTTTTAC
1804694-40:CT-4Fvb2	1804694|F|0-40:C>T-40:C>T	<nnxnp>	LG 2A	135.305	Fvb2-4	9612455	TGCAGTTGAAACCTTGGCCTACATGATATCATCATCAACTTACAGGTTAC
HAX-184086185-Fvb2-2	AX-184086185	<hkxhk>	LG 2A	135.305	Fvb2-2	11760442	AAAAAATTAAAAGGAGAAAAGTAATGAAATGACAG[A/G]ATCCAGACTTCCCTTTCTTCTCATTACATTGTTTG
1824624-34:CT-3Fvb2	1824624|F|0-34:C>T-34:C>T	<nnxnp>	LG 2A	135.861	Fvb2-2	11897785	TGCAGATTTTGTTAGTTCAGTTTGGATGCTTCTATGTGTACTCTCTAAAGAAAGCATCTATATTGGACT
HAX-184865531-Fvb2-2	AX-184865531	<hkxhk>	LG 2A	137.562	Fvb2-2	11449869	CAAACATTTGAAGTAGTTGATGACTATCGTTTGCC[A/G]GTTTATGCGCCATAAGTTTTGCTTCTCGAAACACA
1820050-32:TG-3Fvb2	1820050|F|0-32:T>G-32:T>G	<lmxll>	LG 2A	138.17	Fvb2-3	11899102	TGCAGTTTCAACAGCTTGAAGATGCTAGAAACGCACTGAGTTTGAATGGCCAATTGGAGATTGCTGGTC
12929858-6:CAFvb2	12929858|F|0--6:C>A	<lmxll>	LG 2A	138.777	*	0	TGCAGCCGGGTAAAATTAGCAGAACGTATCTTTAC
1839832-21:CT-2Fvb2	1839832|F|0-21:C>T-21:C>T	<nnxnp>	LG 2A	139.247	Fvb2-2	11528219	TGCAGAGCCAGCAGGAGAAGCTCCATAATCATCCATGGCAAATCAAACTTTTTCTTCACACTTGTTGGA
1836720-22:TC-2Fvb2	1836720|F|0-22:T>C-22:T>C	<lmxll>	LG 2A	140.003	Fvb2-2	10808330	TGCAGAAGAAACAAAAGCACTTCAGGCAAAAATGCTTTCAAATAATATTACACAGACCTGTGGAATAAC
12933334-50:CT-Fvb2	12933334|F|0-50:C>T-50:C>T	<lmxll>	LG 2A	143.156	Fvb2-2	11426622	TGCAGCACCGATTGCCAAAGCCAATGCGGCGGCGGTGGTGGTGGAGGAGGTGGTGGTGACATTAC
3400508-6:TCFvb2	3400508|F|0--6:T>C	<lmxll>	LG 2A	144.382	Fvb2-2	11414264	TGCAGGTAATGTTTACGCAATGTCTCTCACTAACCAGCATACCAACTCATGAATCGATTAGTTTTTTCA
12931388-12:AG--Un	12931388|F|0-12:A>G-12:A>G	<nnxnp>	LG 2A	144.392	*	0	TGCAGGGAATGGGCCTTCAATTCTTTAC
1782871-12:GA-1Fvb2	1782871|F|0-12:G>A-12:G>A	<nnxnp>	LG 2A	147.79	Fvb2-2	10808207	TGCAGAGTATCTAGCATATGTATGTGGGAAGCATGTCCTTGTCATACTGACAGATATGAGTTCTTATGC
1794217-59:GT-5Fvb2	1794217|F|0-59:G>T-59:G>T	<nnxnp>	LG 2A	149.474	Fvb2-2	10494042	TGCAGGAAGCAGTTGGAAGTGCTTCATGTCAGGTGATTCCTCAAAAAGCACCTAAAAATTATTCTATAA
1801157-61:GAFvb2	1801157|F|0--61:G>A	<lmxll>	LG 2A	151.008	Fvb2-2	8181704	TGCAGGCAGAGGATTATTAGTCAAACGGCGTCGTTTAGTAGATGCAAAAACAGTGCATTGAGCCGAGAT
1836102-42:GA-4Fvb2	1836102|F|0-42:G>A-42:G>A	<nnxnp>	LG 2A	151.158	*	0	TGCAGTCAAGGACAACAAGACCAAGATCTTCGGCAACTCGGCACTTCAATTAC
1808292-57:TC-5Fvb2	1808292|F|0-57:T>C-57:T>C	<lmxll>	LG 2A	152.234	Fvb2-2	8480598	TGCAGTTCTTGGTGATATCTCTGGTTCGTGGCGAAGTACATTTCTACGATTTTGTAGCAAGTCCTTACA
H3399307-19:G>A--Un	3399307|F|0-19:G>A-19:G>A	<hkxhk>	LG 2A	152.842	Fvb2-2	8689471	TGCAGAAGTCAAAAGGCTGGGTGTAAAATTCAATGTATACACTTTTAC
H1775227-50:A>C-Fvb2	1775227|F|0-50:A>C-50:A>C	<hkxhk>	LG 2A	153.289	Fvb2-2	8406841	TGCAGAGTAAGAAAAACTAATCAGAATGGGATGAAACCAACTGCGGTTCAACTTAC
1786444-39:CA-3Fvb2	1786444|F|0-39:C>A-39:C>A	<nnxnp>	LG 2A	155.348	Fvb2-4	13892561	TGCAGATGATAATAACATGAACATTAGTGTGACTTGACAACAATTTTTTGGGCATGTTCTACAGTAAAC
HAX-184940457-Fvb2-2	AX-184940457	<hkxhk>	LG 2A	157.408	Fvb2-2	7859984	CATCTGAATTACGTCAGGTTACTGTTAAACCCTCT[A/C]GGTTCTTGTCCACTATTACGTTGGTGTTTAGGTAG
HAX-184570115-Fvb2-2	AX-184570115	<hkxhk>	LG 2A	157.408	Fvb2-2	8072004	CAACAGAAAGTTGGAAATAGATGATGCAACCCCAA[A/G]AGCATATGTAGTTACTCATTGTACATTATCCATGT
HAX-184899116-Fvb2-2	AX-184899116	<hkxhk>	LG 2A	158.31	Fvb2-2	8319534	GATAAAGAATAGTTGATGAATTAGGAGCTAGTCTA[A/C]TGATTAGTTTTTCTATATGGATATGCGTTGTACTA
AX-184125092-Fvb2-2	AX-184125092	<nnxnp>	LG 2A	159.452	Fvb2-2	6445725	TGAAGTAATAGGCAGCAACGGATCACCTTTGAATG[A/C]AAATTCAGAAATTAATCAGAACTAGCTTGCACCAA
AX-184425275-Fvb2-2	AX-184425275	<lmxll>	LG 2A	160.147	Fvb2-2	7665767	AAATAGGCTTTCCATTTATAGAGAAACGGCTCTGA[C/T]GATCACTCATCATGACTCCAACTCCAGTGGCAGCA
HAX-166520689-Fvb2-2	AX-166520689	<hkxhk>	LG 2A	160.594	Fvb2-2	7502129	CTGGGTCTGTCACTGACATGTCGATTGTGTCTAAA[G/T]ATGACAACTTGTCTTCCGAGGATTCTTGTAACCCA
1855030-19:ATFvb2	1855030|F|0--19:A>T	<nnxnp>	LG 2A	161.231	Fvb2-2	9742245	TGCAGACCTAATAATTGTAAAGCTTCACGGAATGTTAGGCAGCCACTACCTAGTCTTCTTCTTTAGTTA
1799329-62:GC-6Fvb2	1799329|F|0-62:G>C-62:G>C	<nnxnp>	LG 2A	161.867	Fvb2-2	9539931	TGCAGTGTTGATGATCATCATTAGTGAAGAATAGGTGATACGAATTACATAAAGGTTTTCGTCGTAAAA
1852965-28:TG-2Fvb1	1852965|F|0-28:T>G-28:T>G	<lmxll>	LG 2A	162.092	Fvb2-2	7622757	TGCAGATGCACCAAACCTTTTCAGGCCTGGCAATTTGGCCCGCGGGCTGTAAACCCGCCCGAAACCCGC
AX-184865522-Fvb2-2	AX-184865522	<nnxnp>	LG 2A	162.504	Fvb2-2	9258982	CACTGACACTCTGGAAAATTGTAGACTTTAGCAAT[G/T]AAATTAAAAAATGAGAGAAAGTGTTATTTCAGCAG
HAX-184476311-Fvb2-2	AX-184476311	<hkxhk>	LG 2A	163.73	Fvb2-2	7529738	GCTGTCTATAGCTACTACCACGAATTTCTCTTTGG[G/T]TACGTTCTAACAAAAAAAGATTATGATGGGGAGAG
1783609-28:TA-2Fvb2	1783609|F|0-28:T>A-28:T>A	<nnxnp>	LG 2A	164.672	Fvb2-2	5044258	TGCAGTAGTGCAGTACTTAGATATGATCAAAGAGACCAAGAGTAGTCTTCAAAATGGTATTGTTTTACA
HAX-184054954-Fvb2-2	AX-184054954	<hkxhk>	LG 2A	165.16	Fvb2-2	7621650	ACCACAAAGCTGACCGGAAAACCAGTTCTTTGGCT[A/G]AAGTTGAGAGATGAATTATTATTAACCTAACTTTT
HAX-184870925-Fvb2-2	AX-184870925	<hkxhk>	LG 2A	165.16	Fvb2-2	7655060	TAGAATACAATTCCCATTTGATTGTGGGTGATTAC[A/G]GTTTTGTAGGTTAAGCTTTTCCGAGGTTGTTACCA
1806666-7:GA-7:Fvb2	1806666|F|0-7:G>A-7:G>A	<nnxnp>	LG 2A	167.743	*	0	TGCAGACATTATCAACGGTATGACGGCTGTTCTGTCAGATGATATTTGTTTTAC
HAX-184562521-Fvb2-2	AX-184562521	<hkxhk>	LG 2A	168.721	Fvb2-2	7388917	CAATACCTTCAGGAATTGGACCATTAAAGTTGTTC[A/G]ATTCCAAAGTAAGGTGCTTAAGGTTGGGAAAGTTA
HAX-184925898-Fvb2-2	AX-184925898	<hkxhk>	LG 2A	169.169	Fvb2-2	7436926	TTGTGAATTTTTTCACTATTGAGCTGGCCGCACCG[A/G]AAAGCGGTTTGCCCAAATGTTCGGGTTAGCTCATA
HAX-184495119-Fvb2-2	AX-184495119	<hkxhk>	LG 2A	169.616	Fvb2-2	7476779	CATACGCTCATATTGTCACAATACTTTACTTCGAT[C/T]GAGATCAAGACTATCAACTCCATCAATTCGTTGGG
1804385-65:TC-6Fvb2	1804385|F|0-65:T>C-65:T>C	<nnxnp>	LG 2A	171.103	*	0	TGCAGAGAAGACCGGTACGCCTCGTCTTCTCCCTTCTGACGTCACCTCTCCGTATGCCTCCGGTTCCTC
1831797-32:AG-3Fvb2	1831797|F|0-32:A>G-32:A>G	<nnxnp>	LG 2A	172.502	Fvb2-2	10066690	TGCAGGTTTCCATTTCAAGTGGCATGAACTAAGCAATTTATACCAAGATTAC
H1775510-13:T>A-Fvb2	1775510|F|0-13:T>A-13:T>A	<hkxhk>	LG 2A	174.62	Fvb2-2	7090105	TGCAGAAATCTGTTCAACAAAACTGAAATCAAATCTGGAACATTGGCACTGAAATTTGGTATATTACAG
HAX-184687046-Fvb2-2	AX-184687046	<hkxhk>	LG 2A	175.067	Fvb2-2	6932690	TTTTCGGTTCATTCTCAATTTCTCAGTACCACACC[A/G]GCCAAACCACCGATTTATAACTTGACCCAACAGGA
AX-184513147-Fvb2-2	AX-184513147	<nnxnp>	LG 2A	175.513	Fvb2-2	5487924	AGATTCGGAGCAAAAGGTTGTCAAGGAAGAGAGTC[A/C]TGCTGAGGAATTGCAAGGTGGAGTTGATAATGAGA
HAX-123614294-Fvb2-2	AX-123614294	<hkxhk>	LG 2A	175.513	Fvb2-2	6862296	TTTAGAAGTTAGGAACGTAATTAGGATACTGTCAA[-/TTG]TGTAGTTAATTATGTGAAAACTCATGCAACGTGTG
H3399190-21:T>A-Fvb2	3399190|F|0-21:T>A-21:T>A	<hkxhk>	LG 2A	175.959	Fvb2-2	6371059	TGCAGTGTTTTTCAGCAAAAATTGTAAAAGGTCAAATAACTCTAAACATATAGATCTCGAATTCTACAG
1795331-18:AT-1Fvb2	1795331|F|0-18:A>T-18:A>T	<lmxll>	LG 2A	176.629	Fvb2-2	6580102	TGCAGATTTGAGCTTAGGTAGCAATTCTGATACAACCTTCTGCAAAGGTACACAATTCAGCCGACCGTC
AX-184554724-Fvb2-2	AX-184554724	<lmxll>	LG 2A	177.299	Fvb2-2	6416008	TTATTCCTCCGTTTGTGGAGGTGTTACTCTCTCAT[A/G]ATTGTAATGATTCTTAATCAATGAAGTTCTTCATT
HAX-123357196-Fvb2-2	AX-123357196	<hkxhk>	LG 2A	177.299	Fvb2-2	6520292	TAAGTCTTGACATCTTCCACAATAAACTTGACTGC[A/G]CCAATGCAACCGAGCACTGCAACAGCTGAGAACCA
12939726-21:GA--Un	12939726|F|0-21:G>A-21:G>A	<lmxll>	LG 2A	177.299	Fvb2-2	6581351	TGCAGGCTGAGTCATTGACTGACATTAC
AX-184605351-Fvb2-2	AX-184605351	<nnxnp>	LG 2A	178.424	Fvb2-2	4988053	GGCAGTACCCTTAATGTGTTGTGCCTCTGACATGC[C/T]CACTGCCCCTTCTCGGAAGCAAGTTGTCTTGGTTG
H1791859-33:G>A-Fvb2	1791859|F|0-33:G>A-33:G>A	<hkxhk>	LG 2A	179.549	Fvb2-2	6142595	TGCAGGTGACAGAAGGAAACAGAGATGAGTTGAGTACATTGGTCCCCTTTGTTTCCTTCTTTGACAAGT
AX-184103971-Fvb2-2	AX-184103971	<lmxll>	LG 2A	180.681	Fvb2-2	6091889	TTCTATAATTCTGAAAAATAGTATATCTGTTCTCA[C/T]AGATTCTTGCAGAGAAAAGCATTTACCTTCGAGTA
1799600-14:GT-1Fvb2	1799600|F|0-14:G>T-14:G>T	<nnxnp>	LG 2A	180.913	Fvb2-2	9961456	TGCAGCCAAGCTTGTGATAGCTAAATAAAGCTACGACTACCAGGCCCTCTGGAAAAACTCATTAC
HAX-184646139-Fvb2-2	AX-184646139	<hkxhk>	LG 2A	181.814	Fvb2-2	6086274	GTAGATCTCGTCTTAATAAGTGGGAGGGTGTGTTG[A/G]GACTTCTATTCACAAGTCATACGACTACACAACAT
AX-184030869-Fvb2-2	AX-184030869	<lmxll>	LG 2A	181.814	Fvb2-2	6117711	AATTAAAAGGTTGAATGAGAGGTTCTATTAGTTAC[C/T]GTACGTTGTTTACACAATCAACATGTAAGACTTAA
HAX-184640798-Fvb2-2	AX-184640798	<hkxhk>	LG 2A	181.814	Fvb2-2	6300382	GCAGCTGTGAACTGATGACGGCATGTATACCATCT[A/C]TCTTCAAACAAGTCAAAAGTGTATGCTACGAGACT
HAX-184860734-Fvb2-2	AX-184860734	<hkxhk>	LG 2A	181.814	Fvb2-2	6259155	ATTAGGTAATATGAAGGTCTGTAAGGTAATTCAAA[C/T]TAGGTAACTGTATACAAACTAAAAAGGCTTAGACA
1807584-37:GA-3Fvb2	1807584|F|0-37:G>A-37:G>A	<lmxll>	LG 2A	182.26	Fvb2-2	6253109	TGCAGGGCTAGCCTGGACAGAAGCAGGACCAAACTATACAGGATTGACAGTTAC
HAX-184091777-Fvb2-2	AX-184091777	<hkxhk>	LG 2A	182.707	Fvb2-2	6032829	ATAGACTAAAGGTAAGGATTGACAACTAACTGTAC[C/T]AGCCTGTAAGTCAATTTTGATGTTTTAATTAACAA
AX-166520747-Fvb2-2	AX-166520747	<lmxll>	LG 2A	183.153	Fvb2-2	5771218	CTTTGTTAAGTCTATTAATACCCAGGCTGGAATTG[A/G]CCAGAAAACTCTCAAGTTCTGCTATGATCGTCTGC
HAX-184707813-Fvb2-2	AX-184707813	<hkxhk>	LG 2A	183.153	Fvb2-2	5854788	AATCAATTTCGCACATACTCTAGTGTCGGCAGAGG[C/T]GGAACCAAGATTTGAATCTTTAGAGGGGAGATATA
H3399760-27:T>G-Fvb2	3399760|F|0-27:T>G-27:T>G	<hkxhk>	LG 2A	183.6	Fvb2-2	5531641	TGCAGTCAACCTGTGAAAACCAGCAGGTACTTACTCGATCTTCACTACACCTATATATATTAC
HAX-123518230-Fvb2-2	AX-123518230	<hkxhk>	LG 2A	184.046	Fvb2-2	5977029	CTTTGTGTAATATTTCTCAAACAAAGTATTAATAA[A/G]ATCGTTGAACTCTGTTGTGGTGGAATGATGGAGTG
HAX-184435825-Fvb2-2	AX-184435825	<hkxhk>	LG 2A	184.046	Fvb2-2	5640760	CATGAATAAATTAAAATTTTAAATAAAAATTAGAT[A/G]TCTACTATCGAAATTCCTAAAAGGTTTAGCCAGAA
1844500-46:TGFvb2	1844500|F|0--46:T>G	<lmxll>	LG 2A	184.493	Fvb2-2	5684710	TGCAGCTATGAATTTCCTGCTTCTTCTTAGTATGTTGACTAAGAAATCATTAC
HAX-184348069-Fvb2-2	AX-184348069	<hkxhk>	LG 2A	184.939	Fvb2-2	5873130	TGTTCCGGTTACAACCTCAACAGTCAATAGTTTTC[C/T]TCAACAACAAGGAAGAGTCTCACAAGGTCAGACTC
H3401603-50:A>G-Fvb2	3401603|F|0-50:A>G-50:A>G	<hkxhk>	LG 2A	184.939	Fvb2-2	5530436	TGCAGCTACAAATCACGTCGTTTATCGTACTAGAGATCAACCGAAAGTTCATCCACCAAGTACTCAAGC
H1791866-53:A>T-Fvb2	1791866|F|0-53:A>T-53:A>T	<hkxhk>	LG 2A	185.386	Fvb2-2	5532361	TGCAGGAGTATGTACACAGAGACTGAATAGTGATGATGAACCACATATCACATATTGAATGTATGATAT
AX-184148832-Fvb2-2	AX-184148832	<nnxnp>	LG 2A	186.101	Fvb2-2	5050033	TTGTATTTTTCTTTTCAATTGTTTTCCCATCTCAC[A/G]CCTTCAAAAGCTTTTTCGTGCCTTTTGTTTTATGG
H12933336-13:A>GFvb2	12933336|F|0-13:A>G-13:A>G	<hkxhk>	LG 2A	187.178	Fvb2-2	5629317	TGCAGTTCCAATAACACAACAGCCGGTAGAACCAGCAGAAAGAATTTCACCACTAGAACGGTTCCCAGA
1811017-38:CT-3Fvb2	1811017|F|0-38:C>T-38:C>T	<nnxnp>	LG 2A	188.941	Fvb2-2	9906773	TGCAGCTTCTTTCCTGCTCATCCTCCCTTCTCTCACTGTAAGCACCTCAAAACAAAGTTGGGGTTTTTA
H12930485-8:G>T-Fvb2	12930485|F|0-8:G>T-8:G>T	<hkxhk>	LG 2A	190.345	Fvb2-2	5456804	TGCAGATCGCATAGGCTTGGCGGAAGTAATGATCGATGTAGTCGGGCTTAGATCAACCACTGTTCTTAC
HAX-166511386-Fvb2-2	AX-166511386	<hkxhk>	LG 2A	191.238	Fvb2-2	5396188	ATCGTGAGCAACTGGTGCAGTTTGATTCTTGATAC[A/G]GTCATCCGTATTACAGCTGCCTTGTAATACAAGGT
12938398-60:AC-Un	#N/A	<lmxll>	LG 2A	192.139	#N/A	#N/A	#N/A
H3399870-21:A>G--Un	3399870|F|0-21:A>G-21:A>G	<hkxhk>	LG 2A	192.585	Fvb2-2	5182904	TGCAGAAACTGATGCATATCGAAAAGGTTCTTGACTTCTATCTTTAC
HAX-123614535-Fvb2-2	AX-123614535	<hkxhk>	LG 2A	192.585	Fvb2-2	5139619	ACTAATGGACCACGATCATATTTAGCTAAAGGGTA[-/GTAC]GTACTAATCATGGAACACAATTACATTTAGCTAAA
HAX-184930617-Fvb2-2	AX-184930617	<hkxhk>	LG 2A	193.487	Fvb2-2	5167945	TTAGAAATGTGAATAGCTTGTACATAATTTGTTTA[C/T]GATAGATCTTGATCATTAAAGAATAAATCTTTGAT
AX-184562490-Fvb2-2	AX-184562490	<lmxll>	LG 2A	195.291	Fvb2-2	4799147	GCGGCAAGTTCTTAAAGAAGAAAGGCCAGAAGCCT[C/T]TGTACGAAGCCTTGCAGAAAGTGAAAGAAGAGCTC
HAX-184916449-Fvb2-2	AX-184916449	<hkxhk>	LG 2A	195.291	Fvb2-2	4676907	TCCATGGCTGCCATTACTGTTTGAGTTGGGAAATG[A/C]GTATCAATTGGAGTTGGAGGAGTTGTTTGGAACAA
12934650-35:GA-Fvb2	12934650|F|0-35:G>A-35:G>A	<lmxll>	LG 2A	196.34	Fvb2-2	4925799	TGCAGGAACGCTCACCTGCGGGATAGCAAATACGGAAGAAAACGGGATAGTTTTATAACAGTCACAAGA
3399911-27:CAFvb2	3399911|F|0--27:C>A	<nnxnp>	LG 2A	198.455	*	0	TGCAGGTTATCATGAATCAATGATGAACATTGCAGACTTCACATTTAC
AX-184392714-Fvb2-2	AX-184392714	<lmxll>	LG 2A	198.479	Fvb2-2	4639578	TCATGGAACTTGTGAACTTTTTGATTGATTATGCT[A/G]AAGTAAGGATGTGACACATGGATGTATATGACTTG
3401289-22:CT-2Fvb2	3401289|F|0-22:C>T-22:C>T	<lmxll>	LG 2A	199.528	*	0	TGCAGTATAAACAAGAATCTTATGACCAGTCACTTAC
12935830-38:GC-Fvb2	12935830|F|0-38:G>C-38:G>C	<lmxll>	LG 2A	200.048	Fvb2-2	4581242	TGCAGGACAGAACCATGACTATCTGATCTGATGAGGAACAAATTAC
1803560-51:GTFvb2	1803560|F|0--51:G>T	<lmxll>	LG 2A	200.568	Fvb2-2	4479986	TGCAGCAATATATGCTTCTTGCTGTGTCAACTCTTTGCTGCGATCAAACATGCATGTATGTATTTACAG
AX-184314285-Fvb2-2	AX-184314285	<nnxnp>	LG 2A	201.618	Fvb2-2	4618756	TAATTCCACATTCGTTTGGTAACATACATAATTCA[C/T]CTGCCGACACTGAGAATTCTATCATCAAACCTTAA
HAX-184848441-Fvb2-2	AX-184848441	<hkxhk>	LG 2A	201.618	Fvb2-2	4350767	TGAATTTTCTTTTTCATGCTGTGAAACATTGATTA[A/G]CGGTTTTTTCTAGCTTATTAACTCTTTTTTCATTC
12934804-59:CTFvb2	12934804|F|0--59:C>T	<lmxll>	LG 2A	203.454	Fvb2-2	4184202	TGCAGGGGGGTGTCACAGAGCTAGCAGGGGTCGATTATTATCTATCAGTATATGACTGTCTTTTTTTTT
H23107168-44:C>TFvb2	23107168|F|0-44:C>T-44:C>T	<hkxhk>	LG 2A	203.9	*	0	TGCAGGTGATATTTTCATGTCTTTTGTGGCCTCAGTCCCTCAGACGGGCTTGTAAGTTTTAC
AX-184247296-Fvb2-2	AX-184247296	<lmxll>	LG 2A	203.9	Fvb2-2	4202671	TTTTTAAGAACTGAACTAAATTCATAATAGTTATT[A/G]AGACATATTTTGTTATCATTATGATTCAACGTTTT
HAX-184495076-Fvb2-2	AX-184495076	<hkxhk>	LG 2A	203.9	Fvb2-2	4153830	GTTTTAACTTGTGTCTTCAGCAGTTTGTCTAAATT[A/C]GTTAGTGGTCACTTAATAATCTAACATTACTTTTT
HAX-184414465-Fvb2-2	AX-184414465	<hkxhk>	LG 2A	204.436	Fvb2-2	4126263	ATTCAACACACATTCAGTAAAGAAAAGCAGACACT[G/T]CCGTGGTAACATAACATAAGCAATATCCGGTGCTC
HAX-184930606-Fvb2-2	AX-184930606	<hkxhk>	LG 2A	205.873	Fvb2-2	3941465	ATTCATATTTTTGTATATAAAGTTTACATAAGACG[C/T]GAAAGAGAGAGTACATGTTAGTTATTTCACGTATG
AX-184185231-Fvb2-2	AX-184185231	<lmxll>	LG 2A	206.32	Fvb2-2	3640089	TCTGAGTCTCCATAATTCCATGTATAAGGAAATTT[C/T]GTATGGTTTGTAACAGGCAGCAAATATGGTAATGG
HAX-184370477-Fvb2-2	AX-184370477	<hkxhk>	LG 2A	206.32	Fvb2-2	3863512	AACATGTTCATTTATTGTAATTATTTTATGAAGGC[C/T]GTTTAAACCTAGGTATTTAGGTACTGCTTTCTAAA
12907184-9:GA-9Fvb2	12907184|F|0-9:G>A-9:G>A	<nnxnp>	LG 2A	207.969	*	0	TGCAGAGCAAAATGGAATCAGTTTAC
HAX-184554698-Fvb2-2	AX-184554698	<hkxhk>	LG 2A	209.804	Fvb2-2	3814695	CAACATCTTGATGATCCCACCGCTGTGGCTTAAGT[G/T]CAGACCTTGCCACGGTCTTCAATGACGTGCAGTTA
HAX-184370475-Fvb2-2	AX-184370475	<hkxhk>	LG 2A	209.804	Fvb2-2	3795033	ATGCAAGGCTCTTCAAACTCCTAAACCCTTTGAAT[A/G]TAGAGGGAGGTTTTAACAAACAAGAACTCAACCTC
H23106965-37:A>TFvb2	23106965|F|0-37:A>T-37:A>T	<hkxhk>	LG 2A	210.251	Fvb2-2	3439639	TGCAGTCGTAAATGAATTTGGTGAAGGGGAGAACTGTACCTTGTTAC
AX-184054928-Fvb2-2	AX-184054928	<lmxll>	LG 2A	210.921	Fvb2-2	3326899	AATTATGATTTTTGTGAGATGTCGAATTTTTAAGA[A/G]CATGTAGTATACCCAACTAAAAAAAATCATTATTA
HAX-184291481-Fvb2-2	AX-184291481	<hkxhk>	LG 2A	211.591	Fvb2-2	3324013	AAAAGATTTACATAAAATTGAGAAACATCAACTAT[A/G]ACATTCTTCTTATGATGTTCAACAACCAAGGAAAA
AX-184022256-Fvb2-2	AX-184022256	<lmxll>	LG 2A	211.591	Fvb2-2	3315462	AAAAAAAACTGTCTTCGTTTCACAACACATCACAA[A/G]TAATAAGACATGCGCTTTAGCCTAATAACATTTAG
H3399617-64:A>T-Fvb2	3399617|F|0-64:A>T-64:A>T	<hkxhk>	LG 2A	211.591	Fvb2-2	3310342	TGCAGTTGTACTATCTCAGTACCTCATCAGAACTACCTTGATCGAACAAAGACATGTACGATGTACCAT
HAX-184921121-Fvb2-2	AX-184921121	<hkxhk>	LG 2A	212.955	Fvb2-2	3190623	TCAGATAACATTATTTTGGTCATTTATTGCATTTC[C/T]TTAAAAAATCTATCATACCATACTCTTTAGTGAAA
1812350-43:AGFvb2	1812350|F|0--43:A>G	<nnxnp>	LG 2A	214.988	Fvb2-2	3237696	TGCAGATTTTGTTGATCAAGGTGGAGTTGAAACTGTGAATGTGAATATGAGTGGGAATACTGATGTTAC
H1805798-49:A>G-Fvb2	1805798|F|0-49:A>G-49:A>G	<hkxhk>	LG 2A	217.554	Fvb2-2	2768688	TGCAGCTTCCAATATAAATTGAATTCTGCATGTGATGAGAAACATTAGCATATAGATAAATGGCATTCT
3403890-19:CT-1Fvb2	3403890|F|0-19:C>T-19:C>T	<lmxll>	LG 2A	217.777	Fvb2-2	2968117	TGCAGGTCCATTCTTTTTTTACAACTTACAAATTTTGTTAC
H23107922-36:C>TFvb2	23107922|F|0-36:C>T-36:C>T	<hkxhk>	LG 2A	218	*	0	TGCAGTCAAATGCTCTACCACTGAGCTATAGACCCACTTTGATTGTTAC
AX-184291444-Fvb2-2	AX-184291444	<lmxll>	LG 2A	218.902	Fvb2-2	1661505	ATCTAGGCTTCCTTGCCAATAATAGTCGACATGCT[G/T]GCCCATCGATTAATTTGACTTTGACATCGCACTCG
1798128-62:GT-6Fvb2	1798128|F|0-62:G>T-62:G>T	<nnxnp>	LG 2A	218.902	Fvb2-2	3072749	TGCAGCATCCACATATACATGGTTAGAAATCTGGCATTTTTCATGAAAATCTGGTCTTTTTTTGACATC
H23106076-17:C>TFvb2	23106076|F|0-17:C>T-17:C>T	<hkxhk>	LG 2A	219.803	Fvb2-2	2573498	TGCAGATCTTCTTTTGGCTTTCGATTTGTGACTCTGATGATTTTGTAATTGAGTGACTGGGTTTCAGTT
1790626-67:CA-6Fvb2	1790626|F|0-67:C>A-67:C>A	<lmxll>	LG 2A	221.168	Fvb2-2	1609360	TGCAGTAGAAATATCATGATCTGAATATTGGTACTTGTAAACAATATATCAACCTAATTCCTAAAAAAG
H1777228-11:A>T-Fvb2	1777228|F|0-11:A>T-11:A>T	<hkxhk>	LG 2A	222.07	Fvb2-2	2629299	TGCAGAGTGGTATAGGAAGGCATTTCCCAAGCTGACGAAACTGACCCGGTTGCTTAC
HAX-184166522-Fvb2-2	AX-184166522	<hkxhk>	LG 2A	223.418	Fvb2-2	2531255	GTCATTCTATAAGCATGAACTGAACTGCGTAGAGA[A/G]CTTAAATAGCAGTCAAACATTCCAATCTATTATGA
1842098-27:GA-2Fvb2	1842098|F|0-27:G>A-27:G>A	<nnxnp>	LG 2A	224.319	*	0	TGCAGGTAGCTGAGCTATCTCAGCTGTACATGCCTGGACTGTGCACCGAGCCCAGCTAGCTATTACAGA
H3399509-7:G>A-7Fvb2	3399509|F|0-7:G>A-7:G>A	<hkxhk>	LG 2A	224.765	Fvb2-2	2362989	TGCAGAGGAAGTGTTATTTCGACGAGTAGTATAACCAAGCATCATTATTGCTCATTAC
AX-123525260-Fvb2-2	AX-123525260	<lmxll>	LG 2A	225.216	Fvb2-2	1924750	GATATGCCTCATATCAGGTATACGAGTTACATCCA[C/T]CCAGTGACTGCTTCAAAGCTTTACAACGATGTATG
HAX-184215370-Fvb2-2	AX-184215370	<hkxhk>	LG 2A	225.667	Fvb2-2	1984874	TCTTTATTGGCTCTCATCTCGTTCTTTCGTCCCTT[C/T]TCTTTATTCATCTGTACTTGGCTAAAGGTGGCCCA
1805089-35:AG-3Fvb2	1805089|F|0-35:A>G-35:A>G	<lmxll>	LG 2A	226.725	Fvb2-2	2125354	TGCAGCAGATGCTCCAATATGAACATAATAGCTATGTAGCTTTCCATTCAAGATTTGGCTTAC
H1817725-65:A>G-Fvb6	1817725|F|0-65:A>G-65:A>G	<hkxhk>	LG 2A	227.922	Fvb6-1	11911992	TGCAGAAAACGTAGCACCGTGGAAGCGGGAATGGCCACCAATCCTCAGTCCAACCACCTCTAAGGACTC
12926021-19:CA-Fvb2	12926021|F|0-19:C>A-19:C>A	<lmxll>	LG 2A	229.12	*	0	TGCAGCTGGTAGCAGCGACAAGCAACTTAC
HAX-184854582-Fvb2-2	AX-184854582	<hkxhk>	LG 2A	230.178	Fvb2-2	2177046	ACACAAGTAAAAGAATCAAGAGCCAAAATTTGAAT[A/G]GTAGAATAAAGGCATACAAATTTCTCAAGTTTGCA
HAX-184117762-Fvb2-2	AX-184117762	<hkxhk>	LG 2A	230.625	Fvb2-2	1750976	AGAGCATGCCGTATGTCGATCATCAGAAGGCATAA[C/T]ACCCTCAAGTTATTCAAAAACAATTGTATATGTTG
1789559-62:GA-6Fvb2	1789559|F|0-62:G>A-62:G>A	<nnxnp>	LG 2A	230.625	Fvb2-1	20522996	TGCAGGTCTGAGAAGATGTGGGAAGAGTGTGAGACTTAGGTGGTTGAATTATCTGAGGCCTGATATTAC
AX-184651202-Fvb2-2	AX-184651202	<nnxnp>	LG 2A	231.527	Fvb2-2	1980642	TCTGAATCGCTAATTTTTGTAAATAATTTACCATT[C/T]CTAGCGAGCTTTAGTGTCTGCACTGAAATGTCCTC
12929331-11:TG-Fvb2	12929331|F|0-11:T>G-11:T>G	<nnxnp>	LG 2A	233.364	Fvb2-1	20522996	TGCAGGTCTGAGAAGATGTGGGAAGAGTGTGAGACTTAGGTGGTTGAATTATCTGAGGCCTGATATTAC
H1789048-45:T>C-Fvb2	1789048|F|0-45:T>C-45:T>C	<hkxhk>	LG 2A	234.265	Fvb2-2	2023401	TGCAGTAATTTTTCTCGCATGTCTCGCCAGGAATCTCCATATCCCTCCTTTCCTGATGACACCATCTTG
AX-184258233-Fvb2-2	AX-184258233	<lmxll>	LG 2A	234.488	Fvb2-2	2238688	CAACCTCTTTTCTCATGAGAGCCGTGAAAAAATCA[C/T]AATTCTCTAGAGGAGGATGATTATAGCAAGTGACC
HAX-184584741-Fvb2-2	AX-184584741	<hkxhk>	LG 2A	234.712	Fvb2-2	2034892	CGAGTTAAATTGATAATTATGTCATAGTCCCAATT[C/T]CATAACCAATAAAAGCCATAACATTCATTTTCCCC
AX-123400854-Fvb2-4	AX-123400854	<lmxll>	LG 2A	234.712	Fvb2-4	21116706	TTTCCCAGAAGCACATTGGTATTGGATTGGAGTAG[A/C]AGCTTTAATTGGATACACTTTTCTGTTCAACATCA
HAX-184476204-Fvb2-2	AX-184476204	<hkxhk>	LG 2A	236.995	Fvb2-2	1498319	TTTAGCTCATCCATACATTCACATCTCCTGAATTG[G/T]CACCCACTTTCGGCCTTTACTTGAGTGTCTGAGCA
1807178-66:GAFvb2	1807178|F|0--66:G>A	<lmxll>	LG 2A	236.995	Fvb2-2	1464873	TGCAGAGAAAGAAACACGAATAAGGAAACCGAGGGTTGGAAAAAACTGAAACTTACCAAAAAAGGGGTG
1816755-13:CT-1Fvb2	1816755|F|0-13:C>T-13:C>T	<nnxnp>	LG 2A	238.256	*	0	TGCAGGGCAGGGTTTACCTTTCCAAAGCTTCTGGGCATAACTTGTAGACTTAGTTGGTCCAGGTGGGTT
12905696-40:CT-Fvb2	12905696|F|0-40:C>T-40:C>T	<nnxnp>	LG 2A	240.162	*	0	TGCAGAAACATAGACCATCGAGTCTTTATCATTTTACGGTTTTACAATTTGTTGACGAAATTTTTTACA
H12932919-29:A>CFvb2	12932919|F|0-29:A>C-29:A>C	<hkxhk>	LG 2A	240.162	*	0	TGCAGCAAAAATAGTTTAGGATCAACAATATTAC
12933937-16:ATFvb2	12933937|F|0--16:A>T	<lmxll>	LG 2A	241.999	Fvb2-2	685912	TGCAGAACAAGATATTACATACTTTACAAGTATGAGTACCGTACATCGAAAACTACTTCTAGAGGACAG
HAX-184877056-Fvb2-2	AX-184877056	<hkxhk>	LG 2A	243.364	Fvb2-2	1277299	CCAAAATTATAATAAAAACACATGAGATGAGCGAT[C/T]GTTTACATGGTTAGAATGTAATACAATTGAAAATT
1809220-10:TG-1Fvb2	1809220|F|0-10:T>G-10:T>G	<lmxll>	LG 2A	243.587	Fvb2-2	1364747	TGCAGTTTTTGCCGGGTAGCTCAGAACTGGGTTTATTATTTCTCTGGCGATCGGATTTAC
HAX-184140588-Fvb2-2	AX-184140588	<hkxhk>	LG 2A	243.81	Fvb2-2	1053387	CCATACATTTTGATTTGAATATCGATATTGATTCC[G/T]TGGCATAGATGATAAACATAACTCGGCATGCCAAA
AX-184887452-Fvb2-2	AX-184887452	<nnxnp>	LG 2A	244.492	Fvb2-2	563105	GTTGTGTGTTTTGTGGAAACTGTATTTGCTTCAAT[A/C]CTGAGCGAAGTTAAGGCAATTTTGATTTCTTCTTT
HAX-184336821-Fvb2-2	AX-184336821	<hkxhk>	LG 2A	245.175	Fvb2-2	490877	CGAGTAGGTAACATTATACAGATAATTCCTTGATT[C/T]TGTCACTTCGTGGTATAAGTTCTGAAGAACAAGTG
1774369-49:CGFvb2	1774369|F|0--49:C>G	<lmxll>	LG 2A	246.414	Fvb2-2	444337	TGCAGCTGCTTTCAACTTTGGTTCAACGACTATTCCTGTAGCTGAAGCCCTAGCCCTCCGTAACGGCCT
1782635-22:GT-2Fvb2	1782635|F|0-22:G>T-22:G>T	<nnxnp>	LG 2A	246.811	Fvb2-4	22231259	TGCAGACAACGACGGTGATGGATGTGAAAGTGAAAACTACAATGTGTTCCTTCCTTTCCGCGGATACTG
H1798540-9:G>A-9Fvb2	1798540|F|0-9:G>A-9:G>A	<hkxhk>	LG 2A	248.8	Fvb2-2	507025	TGCAGTATTGTAAGCCAGAAAGGAAAAAGGAAATAGTAGAAGCTGACAACATGATTATCGTGTCAAATA
1814327-29:GA-2Fvb2	1814327|F|0-29:G>A-29:G>A	<nnxnp>	LG 2A	250.805	Fvb2-2	510455	TGCAGCTGACTAGCCCATTCCTCAGCCTTAGAGTTCTCCATCTCTAAACCTCCAACACCTCTTGTTACA
1815017-27:TA-2Fvb2	1815017|F|0-27:T>A-27:T>A	<lmxll>	LG 2A	251.837	Fvb2-2	756285	TGCAGCAGCAGATGAAACAGTTTGTTCATTCCCATGATAATCATGTATAATCATCACTCCTAGCTTCCT
1811885-17:TGFvb2	1811885|F|0--17:T>G	<nnxnp>	LG 2A	252.45	Fvb2-2	707325	TGCAGTGAGTCACTGTATTACTTCAGCTTCCCTGTAGCTAAATATTTCTTGCTGCTTCCTAATATGTTC
HAX-184157492-Fvb2-2	AX-184157492	<hkxhk>	LG 2A	252.45	Fvb2-2	944372	CTCTTATGCGAGAAGACAGAAGACCTTTTCTATAT[G/T]ACTTACGGTAAAACGGTAAAACTAATTACTTCTCA
23108167-13:TCFvb2	23108167|F|0--13:T>C	<lmxll>	LG 2A	253.988	Fvb2-2	328581	TGCAGCTTCTGGTTTTGCCGTATTAGGGACGTCTTCATTAC
23106911-15:AC-Fvb2	23106911|F|0-15:A>C-15:A>C	<nnxnp>	LG 2A	254.632	*	0	TGCAGGGAAAAGAGGCAGGAAGAGAAAGAATGACTCTGTTGTTAC
H1857812-17:G>C-Fvb2	1857812|F|0-17:G>C-17:G>C	<hkxhk>	LG 2A	257.933	Fvb2-2	878589	TGCAGGCTGATATTTCTGGATGAGTAGCACCCCTATGCGCTCAACCTCATGCGCTTAC
1788646-51:CT-5Fvb2	1788646|F|0-51:C>T-51:C>T	<nnxnp>	LG 2A	259.771	Fvb2-2	685086	TGCAGTACATTTAGTTGACGCCCATCTTTGCAGTGACCCTGCTAAGTATGTTAGTGCGTTGCTTCTCTC
H1813626-61:T>G-Fvb2	1813626|F|0-61:T>G-61:T>G	<hkxhk>	LG 2A	259.771	*	0	TGCAGAAAGTGTGAACCACAGGGCATTGATACTTAGAACAGTGCATGAACCTCAACATATTTCTTACAG
HAX-184370421-Fvb2-2	AX-184370421	<hkxhk>	LG 2A	259.771	Fvb2-2	755484	GAGATGAACATATCACAATCACAGTACAATAGTGG[A/G]TGTGAATCTGGGTGGACGCATTACCTAGATCAGTC
HAX-184236180-Fvb2-2	AX-184236180	<hkxhk>	LG 2A	260.218	Fvb2-2	707412	TACAGTGACTCACTGCAGTGAGATATTTTCTCCCA[C/T]TTAGTTTACCGTTTTCTCCTCACCTAATCTAGAGA
1809788-11:CG-1Fvb2	1809788|F|0-11:C>G-11:C>G	<nnxnp>	LG 2A	262.578	Fvb2-2	64330	TGCAGAGGCAGGTGCCCCTGACTATACCCATCTTGACCTCCGGTCACCACACCACTAGGGACCATAGTC
1794879-22:GA-2Fvb2	1794879|F|0-22:G>A-22:G>A	<nnxnp>	LG 2A	264.938	Fvb2-2	1072711	TGCAGGTGTTCATATAGCAATAACAAACATAATTTCACAAGTCCTTCAAGTAGTAGTATCAATTTTACA
H23106181-68:C>TFvb2	23106181|F|0-68:C>T-68:C>T	<hkxhk>	LG 2A	265.71	Fvb2-1	22285350	TGCAGTTTCTGTGCTTGTCCATCACTAGCAGCAAGATTTTCGACTTCACCCAACAAGTGGTCCCTCTCC
HAX-184258193-Fvb2-2	AX-184258193	<hkxhk>	LG 2A	265.925	Fvb2-2	458990	TGATGTATGACCATTTTACTGATGTAAAACAGGGC[C/T]TGGATGCAGCTGTTGGTGATATAGAAGTCATAGCT
AX-184268982-Fvb2-2	AX-184268982	<nnxnp>	LG 2A	266.309	Fvb2-2	302988	AAGTAATCATACACCTATAGAATCCAAGGAATCGT[C/T]CAACTTAAGTTATCATACACCCTAGCTAACACCAC
23107657-12:TA-Fvb2	23107657|F|0-12:T>A-12:T>A	<nnxnp>	LG 2A	267.816	Fvb2-1	22161284	TGCAGATCGAATATTCAGACCTTGAGATCGAGATTACGAAAGATTAC
H23106422-12:C>TFvb2	23106422|F|0-12:C>T-12:C>T	<hkxhk>	LG 2A	269.322	Fvb2-2	88261	TGCAGTAGAATTCTAGCAGAGAAAAAGATAGGCATGCATGATGATTAC
1818747-51:GAFvb2	1818747|F|0--51:G>A	<lmxll>	LG 2A	269.322	Fvb2-2	113145	TGCAGTCTAGTAGCAGCCCAGTCCAGCTGCAAGACAAGTCACAAGATCTATGTACCCGCTACTCTCATA
23106381-39:AT-Fvb2	23106381|F|0-39:A>T-39:A>T	<nnxnp>	LG 2A	271.124	*	0	TGCAGGCGCCGCAGCAGCTACTACTGTTTGATACGTAAATGTTAC
1797137-30:CT-3Fvb2	1797137|F|0-30:C>T-30:C>T	<nnxnp>	LG 2A	272.016	*	0	TGCAGCCTACTTTCTTATAATAGTTTTCCTTGTTGTTTTACATCATTCCTCTGTGCTTGCATTTTGCAA
1816849-22:TCFvb2	1816849|F|0--22:T>C	<lmxll>	LG 2A	272.049	Fvb2-2	150284	TGCAGCAATTGCAGCTCAAACCTGAAAATTGTTATACTGAACTGGCTGACATAACTCTTAC
1801017-19:TA-1Fvb2	1801017|F|0-19:T>A-19:T>A	<nnxnp>	LG 2A	272.909	Fvb2-1	22759765	TGCAGATAGTAACGATCCAACTAGTGTCAGAGTTCCACCTACAGCACACATTCGTCGGCATGCAGCTAG
1790803-35:CA-3Fvb2	1790803|F|0-35:C>A-35:C>A	<nnxnp>	LG 2A	274.711	*	0	TGCAGAGGATGATGTGAATATTGACTTTGAAGGTAAACTAGTTCTTTATCATGCTTCACTAGAAACGTT
12937203-39:AG-Fvb2	12937203|F|0-39:A>G-39:A>G	<nnxnp>	LG 2A	277.439	Fvb2-1	23133157	TGCAGTATATATAAGTTCTTTCTGTTTCCAAAACATCAAGTAATCTTTCGAACTCCTTTCAACTCAAGA
1785537-47:CT-4Fvb2	1785537|F|0-47:C>T-47:C>T	<nnxnp>	LG 2A	279.241	*	0	TGCAGCATTTGTGTGTGTCTCTGTGTTTCGCTCATTCCGAGCTCTCGTTCTTTCTGTTATCTGAATGTT
23106364-29:AT-Fvb2	23106364|F|0-29:A>T-29:A>T	<nnxnp>	LG 2A	280.134	*	0	TGCAGGAACAATAACGCATTTCCAACCTCTGGACCTTGATCGATCTTAC
1772707-64:AG-6Fvb2	1772707|F|0-64:A>G-64:A>G	<nnxnp>	LG 2A	281.936	Fvb2-1	23479239	TGCAGAGGTGTGAATACAGGAGCAGCGACCTCAGATCTGTGAGGGAATACTGCTCCAGCACGCTGAAAT
1784285-13:CT-1Fvb2	1784285|F|0-13:C>T-13:C>T	<nnxnp>	LG 2A	283.738	Fvb2-4	24176251	TGCAGCCAGTTTCTCATGAGGAAAGAATCATGAACACTACAACAGACAAGGGTGAAAGATATGATACAG
1808949-51:AG-5Fvb2	1808949|F|0-51:A>G-51:A>G	<nnxnp>	LG 2A	286.466	Fvb2-1	23646680	TGCAGAAGCTGAAGCATATCTTCTGTTCATTGTGCTAGCTGCATATCACCCGCTCTTTTGACCTATATT
23107596-14:CT-Fvb2	23107596|F|0-14:C>T-14:C>T	<nnxnp>	LG 2A	290.137	Fvb2-1	23629093	TGCAGTGACCAAAATGAAGAATTTATCTAGCGAGGACAATGGTGGCCCAACATTTTCTTCACCAGGTGA
1787170-59:AG-5Fvb2	1787170|F|0-59:A>G-59:A>G	<nnxnp>	LG 2A	291.939	Fvb2-1	23610442	TGCAGATCAAACCGGAGAAGAAGACATTTACTTCTTTCCGAGTTTTCACTATGCATGCTGACTAACACA
1793872-28:AC-2Fvb2	1793872|F|0-28:A>C-28:A>C	<nnxnp>	LG 2A	292.832	Fvb2-1	23777699	TGCAGTATCCTAGAGAAACCCACACACACAAAAAAGAGAAGCAAAATGGCAATAACAAGTAAACGACAT
1803835-14:GA-1Fvb2	1803835|F|0-14:G>A-14:G>A	<nnxnp>	LG 2A	296.504	Fvb2-3	4497724	TGCAGTGATGAACCACCCAAGTCAAGCGAGCCAAATGTCGGCTTTCTAGGTCCAGCCCCAAACATACCC
1816204-12:GC-1Fvb2	1816204|F|0-12:G>C-12:G>C	<nnxnp>	LG 2A	300.175	Fvb2-1	24470985	TGCAGGGAAGCACCAGCTCAACTCGGAGACGGCGTTCAAGGCCCAGCTCACCACCCAAGGGATGACTCC
1801304-32:CA-3Fvb2	1801304|F|0-32:C>A-32:C>A	<nnxnp>	LG 2A	301.977	Fvb2-4	25706118	TGCAGTTATAAGAATCATAGTGAAGTTGGTAAAATGGAAAGATCAATTGTATTTTGTATGTTAC
1800177-20:AG-2Fvb2	1800177|F|0-20:A>G-20:A>G	<nnxnp>	LG 2A	302.87	Fvb2-1	24546334	TGCAGCAAAGTCCTACAACCGAACCACACAATGTAAGATAAGCATCCACAGCTAGTTAC
1795064-48:AG-4-Un	1795064|F|0-48:A>G-48:A>G	<nnxnp>	LG 2A	304.672	Fvb2-4	25518924	TGCAGCATTGTCATCCAGTAACTTCTCATTGCCGTATGACAGGCAAAAGTTCGGCCACACATGCTTCCT
23107336-28:AC--Un	23107336|F|0-28:A>C-28:A>C	<nnxnp>	LG 2A	305.565	*	0	TGCAGCTCAATGGACATCATGTACATGGCCTTCTTCAGCTTTAC
12925728-26:TA-Fvb2	12925728|F|0-26:T>A-26:T>A	<nnxnp>	LG 2A	308.293	*	0	TGCAGATTCTCTCGCCCACCCTTATAAACTTAC
3400924-66:TCFvb2	3400924|F|0--66:T>C	<nnxnp>	LG 2A	310.095	*	0	TGCAGTGAATCATTCTCGTGATGATGAGACTTTCCCCAAATGCCAAACATGGTATCACGAATCGTTTGG
1811124-12:CT-1Fvb2	1811124|F|0-12:C>T-12:C>T	<nnxnp>	LG 2A	310.988	*	0	TGCAGGTGTCAGTTTCTTACAACTTGGCCGAGGAACACAAGGTGCCAAAGTTAC
23107730-28:GA-Fvb2	23107730|F|0-28:G>A-28:G>A	<nnxnp>	LG 2A	310.988	Fvb2-3	2856004	TGCAGTAGGCCTTCATCAACAGCGTACAACTCACCACATTTCTCTTAC
1846661-36:AG-3Fvb2	1846661|F|0-36:A>G-36:A>G	<nnxnp>	LG 2A	311.881	*	0	TGCAGAGAGCTGTGTACCAGCAGGAAGGTCCAGGCCGGGACTACCACCTAGCTTAC
12938222-12:TA-Fvb2	12938222|F|0-12:T>A-12:T>A	<nnxnp>	LG 2A	314.608	*	0	TGCAGAAATAGTAGAATCGAGCTGCTTGTAGTGATTTCTGTTCGAGTTCTTGAATCCTCCTCTGCGCAT
1796301-30:CA-3Fvb2	1796301|F|0-30:C>A-30:C>A	<nnxnp>	LG 2A	316.41	*	0	TGCAGCAACACTGCAATCTAATCAAACTCTATGAATCCCCTGAGGAAAATGATTGTATATCACAAAGCA
1808578-5:TC-5:Fvb2	1808578|F|0-5:T>C-5:T>C	<nnxnp>	LG 2A	317.303	*	0	TGCAGCGGGGTGTTTGGACTTGGAGGAACATCAGCTACAGAAACAACATTCCTAGTTGGTTCCATTACA
1825802-20:CT-2Fvb2	1825802|F|0-20:C>T-20:C>T	<nnxnp>	LG 2A	317.303	*	0	TGCAGCTTTATAGTTACATGTCATGATCTTTTACGCGGCTGTAGGGAATTTAGCATATTAC
1826402-7:AT-7:Fvb2	1826402|F|0-7:A>T-7:A>T	<nnxnp>	LG 2A	318.196	*	0	TGCAGATTACTTACCTTTTCCCTATAATTAGAATGGACGTCTTTCTGAGCTTATTAC
1800813-5:TC-5:Fvb2	1800813|F|0-5:T>C-5:T>C	<nnxnp>	LG 2A	319.998	*	0	TGCAGCTTTATAGTTACATGTCATGATCTTTTACGCGGCTGTAGGGAATTTAGCATATTAC
23107078-49:TC-Fvb2	23107078|F|0-49:T>C-49:T>C	<nnxnp>	LG 2A	322.726	Fvb2-4	25897736	TGCAGATGACTTCTCTCGAGCAAGCAGTTCTTATGTTGGAAAACTAAGGCAAGCTCAAAGAATCTTTGT
1792962-34:AC-3Fvb2	1792962|F|0-34:A>C-34:A>C	<nnxnp>	LG 2B	0	Fvb2-2	20872231	TGCAGAATCTTGTCCCTAATGGAACAAAGGTAGGCAATATGCCTTTGAGATGGCCAATTTTTATGCAAA
23107485-45:AT-Fvb2	23107485|F|0-45:A>T-45:A>T	<lmxll>	LG 2B	0.001	Fvb2-2	20873839	TGCAGATAACACTGTTTGGTTCCTTGAAACTCGGCATCGAGAATATCCTCAATTTTCATCAAGACGATC
HAX-184133262-Fvb2-4	AX-184133262	<hkxhk>	LG 2B	1.803	Fvb2-4	2059389	CATCAACTTCATTTGCAAATGATGCACTTTACTTC[A/C]TAGCTTCAATTGGTGTGTGATGGGACAAATGAATG
H1795781-54:A>C-Fvb2	1795781|F|0-54:A>C-54:A>C	<hkxhk>	LG 2B	2.704	Fvb2-4	1773142	TGCAGCAACGAAAGAGTAAGGTGAGGTTGCAGGTAACTCAAGCAAATAAAGCTCATCTTACTGGTGCTA
HAX-184360008-Fvb2-4	AX-184360008	<hkxhk>	LG 2B	3.151	Fvb2-4	1949253	TCTATTGTTACAAGTAAATAAATAAGACTGCATCA[C/T]GGAATCATCCTTGATAATTGATAAAGTAGTCAACA
1796577-64:TC-6Fvb2	1796577|F|0-64:T>C-64:T>C	<lmxll>	LG 2B	3.928	Fvb2-2	20861892	TGCAGATAAAGCATTTCCCTTCACCCAATCGTGTGAGTTTTCTCTCTTTGAGACCAATCCTAAACGAGC
1855477-35:CTFvb3	1855477|F|0--35:C>T	<nnxnp>	LG 2B	4.201	Fvb2-4	1983202	TGCAGAAAACCAAGGAATGAATCCCCCATTTTCATCACGGTGGGAGGACTAAGTATTAC
1794042-43:AC-4Fvb2	1794042|F|0-43:A>C-43:A>C	<nnxnp>	LG 2B	5.251	Fvb2-1	1348123	TGCAGAAGAAATAAATGCTTCCTTGAATAAACAGATTGTACTACTGCAATGCTTCCAGTTACCAGACAA
HAX-184028244-Fvb2-4	AX-184028244	<hkxhk>	LG 2B	6.302	Fvb2-4	1745651	ATTATCATCAACTTAAAGAGTCAGATTTCATCTTT[A/C]CTTTTAAAATTGTGTCAATCATGTTTTTATTGTTG
H1812164-55:G>C-Fvb2	1812164|F|0-55:G>C-55:G>C	<hkxhk>	LG 2B	6.748	Fvb2-4	1746591	TGCAGCATAAACTGAATCTATCTTCTCATGGCTAGGCTCCCCATATACTATACCAGGCTCATTATTACA
H1825210-40:G>A-Fvb2	1825210|F|0-40:G>A-40:G>A	<hkxhk>	LG 2B	7.641	Fvb2-4	1384936	TGCAGTCTTGCACAAAGAAGGACGAAAAAGAACCTAAAACGGGAGTTCTTACAGTTTAC
12932104-23:ACFvb2	12932104|F|0--23:A>C	<nnxnp>	LG 2B	8.408	Fvb2-2	22225495	TGCAGTTCAATTTATAGGAATAAATCTACAACTACAAAAGCAATTCAACCACTGAGACATTGAGAGTTT
1773929-23:TC-Un	1773929|F|0--23:T>C	<lmxll>	LG 2B	8.712	Fvb2-4	1398310	TGCAGGAGATGTTGAGAGATATTTTGATATGTCACCTAAACCAATTGCTTACTTCACTTAC
12938069-31:CA-Fvb2	12938069|F|0-31:C>A-31:C>A	<nnxnp>	LG 2B	9.174	Fvb2-4	832316	TGCAGTGGCTTGATGAGGGATAAAACATATAAAATATATGGTTTAC
12929865-39:TC-Un	12929865|F|0--39:T>C	<nnxnp>	LG 2B	10.72	*	0	TGCAGCATAAATTATAACGTCAGATCTAGATTGTTTACTTGGCAATTATTACATTAC
1794042-23:AT-2Fvb2	1794042|F|0-23:A>T-23:A>T	<lmxll>	LG 2B	10.872	Fvb2-4	1464742	TGCAGAAGAAATAAATGCTTCCTTGAATAAACAGATTGTACTAATGCAATGCTTCCAGTTACCAGAAAA
23106974-11:AG-Fvb2	23106974|F|0-11:A>G-11:A>G	<nnxnp>	LG 2B	11.486	Fvb2-3	23690416	TGCAGTGCAGCGTATGTGCATCATCAAGTGCATTCTCAGATTAC
AX-184205807-Fvb2-4	AX-184205807	<lmxll>	LG 2B	13.032	Fvb2-4	843557	AATCTGAAAAAAAAGAAACCAGTTGAATCATAGAA[G/T]AATTAGTTGTGTGCGCTTTGCTACTAAACTCATTA
HAX-184371222-Fvb2-4	AX-184371222	<hkxhk>	LG 2B	13.032	Fvb2-4	426719	ATAAAAAAACAAACCATGCATAGCTACAAACTCTG[C/T]GTTCTTAGGTGCTTTGCCAGTCTTCCCAAGAACTT
H1822727-34:G>T-Fvb2	1822727|F|0-34:G>T-34:G>T	<hkxhk>	LG 2B	13.032	*	0	TGCAGCTCCTCCGTACATTGGGTACTGGCTTGTTGCTCCACCTCCGTACAGGCCGTAGTAGTTCTGAAC
AX-184111226-Fvb2-3	AX-184111226	<nnxnp>	LG 2B	13.478	Fvb2-3	23232032	TTATTCTCCACCATTTTAAAACAGTTAACACATCT[C/T]GCTCGTAGCACCGAATTGCATTGTCCTATCTGATT
HAX-184687284-Fvb2-4	AX-184687284	<hkxhk>	LG 2B	13.478	Fvb2-4	469611	ATGTGGTCAACTTCCATGCTTCTGACTTGTGCGGT[A/G]CACGCCTGAAGCTTCAAAGCCAATCCGCCATGAAA
1843452-28:GA-2Fvb2	1843452|F|0-28:G>A-28:G>A	<nnxnp>	LG 2B	13.925	Fvb2-1	18058124	TGCAGAGGCCAGTGTTGATCATCTCCAAAGATGAGGACTAGGATGGAGATAACATCAGCAAGGGCAAGG
1785236-37:AG-3Fvb2	1785236|F|0-37:A>G-37:A>G	<nnxnp>	LG 2B	14.826	Fvb2-3	24046259	TGCAGCAACTATGGAGACAATGAGACAACTCATACTTGGTATCTGAAGTGCAAGCCATCTACTACTCCA
12928369-19:AT--Un	12928369|F|0-19:A>T-19:A>T	<nnxnp>	LG 2B	15.727	*	0	TGCAGGTCTTCAAGTCTCCTGGTGATCCTTAC
HAX-184393371-Fvb2-4	AX-184393371	<hkxhk>	LG 2B	16.628	Fvb2-4	688447	AAAATAAATATTTTTATTTACTTACATGACATGAC[A/G]CATAGGATTAAGGCCACAAAATTTATGTCTTATTA
AX-184522131-Fvb2-4	AX-184522131	<nnxnp>	LG 2B	17.075	Fvb2-4	708280	AATTGGAAGGCAGCCATGTATTTAAAATGACAGTC[A/G]TATGGATTACCAGATAGTAGGGCGTTTCTAGTACA
HAX-184599068-Fvb2-4	AX-184599068	<hkxhk>	LG 2B	17.522	Fvb2-4	744400	GCAGGGTATGAAACTTTAGAACAGCTTGGCCCTAA[C/T]ATAGGGGTTTGAAAAGGTATGCCTTGAAGGTGATG
3402938-25:TC-2Fvb2	3402938|F|0-25:T>C-25:T>C	<nnxnp>	LG 2B	17.968	*	0	TGCAGGCTGCTGGTAATATCCATGACGCTGCTCGATGAAGCTGTCGGTGCTAGTCTTTCTTTGCTTTCC
HAX-184856651-Fvb2-4	AX-184856651	<hkxhk>	LG 2B	17.968	Fvb2-4	947180	ATGTGTTAGGGAAGAAGGAAAGAGTCGTGTACGCA[C/T]GTCAGCAGTATTCAGTGATCAATCATCATTAAGAT
1785933-53:CT-5Fvb2	1785933|F|0-53:C>T-53:C>T	<nnxnp>	LG 2B	18.488	Fvb2-3	22438343	TGCAGACTTGTCCTGTAGAGGCATGTCATTGTTTTCACAACCTGTAGGTCCTCTAACTGGTTCAGTCAA
1790770-34:TG-3Fvb2	1790770|F|0-34:T>G-34:T>G	<nnxnp>	LG 2B	20.077	Fvb2-4	1027827	TGCAGCTGACGCATCTTGGCTTTCGCACTAATGGGATTCCAAAGAGTTTCAAGCTTTTTCCTTTCATCA
HAX-184476861-Fvb2-4	AX-184476861	<hkxhk>	LG 2B	21.127	Fvb2-4	1054003	GCATCAGTTAAGTCTTGTCCTTCTGCAGCCTTGTA[C/T]AGCTCTTCGGTACATGCACAGTGTGAAAGTGTGGC
1827438-67:TC-6Fvb2	1827438|F|0-67:T>C-67:T>C	<nnxnp>	LG 2B	22.492	Fvb2-2	20597909	TGCAGTCAATAATCTGTTGCCAGGCCTCTATGATAAAATCGTATTCATGCTCTCTTGTGTTACCTTGCA
HAX-184456942-Fvb2-4	AX-184456942	<hkxhk>	LG 2B	23.858	Fvb2-4	1174541	CCAGAGCAGGTGAGTCGCATGACATTATCACGAAC[C/T]GGTTGACTCTTCATTCACTTTATGCTTGTATCTGA
1806138-16:TC-1Fvb5	1806138|F|0-16:T>C-16:T>C	<nnxnp>	LG 2B	25.223	Fvb2-4	1199762	TGCAGGTTACAACTTGCGAAGATAGCCACGTGTCGGTAATGACAGTGATAAGAGATTGGGCCTGTTACC
1805060-19:GA-1Fvb2	1805060|F|0-19:G>A-19:G>A	<nnxnp>	LG 2B	26.587	Fvb2-4	1264051	TGCAGTGACTGAAGTTCACAGAAGGACATTTGGTGTCTGGACTCTCCTTACTTGCACACTGTGCTATCT
1790770-27:CA-2Fvb2	1790770|F|0-27:C>A-27:C>A	<nnxnp>	LG 2B	27.033	Fvb2-1	812974	TGCAGCTGACGCATCTTGGCTTTCGCAATAATGGGATTGCAAAGAGTTTCAAGCTTTTTCCTTTCATCA
HAX-184337640-Fvb2-4	AX-184337640	<hkxhk>	LG 2B	27.48	Fvb2-4	1334447	TTAAAGAACTATGCATTCTATGAGCAGTTCCATCC[A/G]AAAACAATTTACATGTTTTCACTGCACCAAATTGG
3399627-16:AT-1Fvb2	3399627|F|0-16:A>T-16:A>T	<lmxll>	LG 2B	28.381	Fvb2-4	1749074	TGCAGATAGACCAAAATAAAGAATCAAAATCGAGTTTCTTTGAATTCCCTGAATTTTTAC
HAX-184635719-Fvb2-4	AX-184635719	<hkxhk>	LG 2B	29.283	Fvb2-4	1629808	ATGTTGAGTTTTGGCAAGGAGGAGCTACTGGTTTA[C/T]GAAGTGGAGCAAGTTGAAGGTAAGCTTGGTGATTT
AX-184930942-Fvb2-4	AX-184930942	<nnxnp>	LG 2B	29.507	Fvb2-4	947796	GGTACAACCCTACAAGAAAATTAATTGTGTAGTCT[A/G]GTGGTGGAGAAATAAATCAGAAGCTTTTCCCAATC
HAX-184125550-Fvb2-4	AX-184125550	<hkxhk>	LG 2B	29.731	Fvb2-4	1602627	TTGTCGTTCAAGAAATATCTGATGGTAATGTTTAG[C/T]TATTTACACTTTAATTAGTCACCATTAGCTACCAA
HAX-184051847-Fvb2-4	AX-184051847	<hkxhk>	LG 2B	29.945	Fvb2-4	996673	AAGAAAGTTGATATGTGTGGAAAGTCCTTTTAATT[A/G]TCTTTTTATATTTTTTTTTTATGATTGTTAGTACA
HAX-184955833-Fvb2-4	AX-184955833	<hkxhk>	LG 2B	30.176	Fvb2-4	1355875	GCAATGAGTTATACGATAAACTGTTGTGTTTCACA[C/T]GACATTTTATTTCTATATCTTTTAATATCTTAATC
1807478-32:AG-Un	1807478|F|0--32:A>G	<lmxll>	LG 2B	33.25	Fvb2-4	2371020	TGCAGCTGAGGTGGACACTGTAGGATGTGCAAACAAAGGAAAGGTTCAAAGTTGATACTGATTTACAGA
AX-184247983-Fvb2-4	AX-184247983	<nnxnp>	LG 2B	33.842	Fvb2-4	2501136	CATTACCTAACATATAAAGAGTACTCACCTTATTT[C/T]TAGGGAAGGGTTTAGCTGCTTCTTGATCTAATATT
HAX-184141193-Fvb2-4	AX-184141193	<hkxhk>	LG 2B	33.842	Fvb2-4	2360835	ACTACATGGATTGATATATAGGTGGACACTGTATC[C/T]ATAGTTTATGGGAAAGGAAATGTATATGCGTGCAT
HAX-184547100-Fvb2-4	AX-184547100	<hkxhk>	LG 2B	33.842	Fvb2-4	1984623	ATTTTCCATGCTTGTGCCGTATGCATTAGTTTGTT[C/T]TGTAGCAGTTGTGGTGCTTTCGGGAAATCCAGTCA
12938624-23:AG-Fvb2	12938624|F|0-23:A>G-23:A>G	<lmxll>	LG 2B	33.842	Fvb2-4	2317018	TGCAGCAGCTCAATTCCGTGGATGTTATGATTTTGATATACTTTCAGTACTCAAATATGTTCCTAAATT
AX-184269785-Fvb2-4	AX-184269785	<lmxll>	LG 2B	35.19	Fvb2-4	2592609	GGGACAGCTGAGGCTGTGGCAAGTAGCTGCAGTCA[A/G]GATGTGAAGGATGATAAATCGGCGACTCCAAAAAG
HAX-184635726-Fvb2-4	AX-184635726	<hkxhk>	LG 2B	35.19	Fvb2-4	2600569	TTTTATGATGAGGTGAGAATCCTGATAATTAAGCC[A/G]AAGCACTCAAATATTCATGTGCCTATGCAGAAATA
1810961-40:GT-4-Un	1810961|F|0-40:G>T-40:G>T	<nnxnp>	LG 2B	35.711	Fvb2-4	2766957	TGCAGCAGCTAATGAGAACAACAATGTTTGTTTCAATTGATTCCGAGTTCACCTTGTTTAC
23106439-6:TC-6Fvb2	23106439|F|0-6:T>C-6:T>C	<nnxnp>	LG 2B	36.761	Fvb2-4	2630793	TGCAGTCGGGGAGTTGATTTTGGTAAGTAGACAGAACTTAGTTTCTTAC
23106811-19:TC--Un	23106811|F|0-19:T>C-19:T>C	<nnxnp>	LG 2B	37.812	*	0	TGCAGATGCTCCTACTTTTCTAGTGTTTTAC
HAX-184360017-Fvb2-4	AX-184360017	<hkxhk>	LG 2B	38.332	Fvb2-4	2802250	AAAAATTGCATGTATGAAGTAACATAAGGGGGTCT[A/G]TCTTACCTTATCATTTTCACAGCACCAAATCCAAG
1800878-41:TCFvb2	1800878|F|0--41:T>C	<lmxll>	LG 2B	38.555	Fvb2-4	2747973	TGCAGTAATCTGCCTGACAGTAAAATAAAAAATCTGAGGTTTGTGTTGTTTTCCTTTTAGGTTATTAGA
HAX-184476894-Fvb2-4	AX-184476894	<hkxhk>	LG 2B	38.779	Fvb2-4	3345366	ACTACTATGGGACTCTGGGTAAATCATCACATGTG[A/G]TGTGCGCATGAGAACATCTGGTCTTTATATCATGA
HAX-184269796-Fvb2-4	AX-184269796	<hkxhk>	LG 2B	38.779	Fvb2-4	3200357	AGGGCCCAAGGAAAAATAATTTGAAACGTTAGAGT[A/G]AGTTGACAAAAATAAAATAAATAACTTAACAAAAA
1811897-30:GT-3Fvb3	1811897|F|0-30:G>T-30:G>T	<nnxnp>	LG 2B	39.281	Fvb2-3	19235008	TGCAGGGCTTCCTATGGTGACATGGCCTGTTTCTGCTGAGCAATTTTACAATGAGAAATTGGTGACCCA
23107262-26:AT-Fvb2	23107262|F|0-26:A>T-26:A>T	<nnxnp>	LG 2B	40.294	Fvb2-4	3367120	TGCAGAGAATGAAACCATCAACTTGTTACTACAAATAACAGAAGATTAC
1808331-20:TG-2Fvb2	1808331|F|0-20:T>G-20:T>G	<nnxnp>	LG 2B	41.306	Fvb2-4	3299451	TGCAGCACCAAGCTCTTCACGTTCATCCCTCTCCATGCTACTCAAGATTGGTACAGTCAAGTCATGACT
AX-184853010-Fvb2-4	AX-184853010	<nnxnp>	LG 2B	42.32	Fvb2-4	3671206	AGCAATATGGTCTCACAATCACGTATGACATGCGT[A/G]TCTCTAAACTTCTTCATTTCCATTAGCTATAATTA
AX-184066839-Fvb2-4	AX-184066839	<lmxll>	LG 2B	42.822	Fvb2-4	3681374	TGCGACACAACGCCTTCTAAAACAAAAGGGAATAA[A/G]CCGCTCTCAAACAAAAAAGTTGTTCTGTGTGCGAC
HAX-184786990-Fvb2-4	AX-184786990	<hkxhk>	LG 2B	42.822	Fvb2-4	3383308	AGACCAGTCCTTCTCGCTCTCGGAACAAGAGGAGC[A/G]ACGTATCGCGTGGCTGTTTGCGACCTGGCCGTCAG
23108139-13:AC-Fvb1	23108139|F|0-13:A>C-13:A>C	<nnxnp>	LG 2B	43.724	*	0	TGCAGAATTTCAGCCAATTTGATAATCATTAC
1804957-48:AG-4Fvb2	1804957|F|0-48:A>G-48:A>G	<nnxnp>	LG 2B	44.625	Fvb2-2	19315948	TGCAGGGCAACTCATGCATGGCCGACTGGTTGAGCGGGAGTTGAGCTCGTATCTAATCTTCTTCAAGTG
HAX-184926197-Fvb2-4	AX-184926197	<hkxhk>	LG 2B	45.989	Fvb2-4	3772917	CCTTATATATATGTGTAACTGGTACGTCGAAATTG[A/G]TCAAATTATTTATTATATGGGTCTCAAAAACCATA
1806472-27:CT-2Fvb2	1806472|F|0-27:C>T-27:C>T	<lmxll>	LG 2B	46.435	Fvb2-4	3669002	TGCAGAATAACAAACTCAAGGGCGATGTGCCTAAGACACTGCAAGATAAGAAAATAAAGATTCAGTGAG
AX-123366983-Fvb2-4	AX-123366983	<lmxll>	LG 2B	47.337	Fvb2-4	3783416	GAGCACAAGAATAGAGGAAAAGCATAGAGAGTGAA[C/T]AGCGCTTCTCACATTGTTCTTGGTCATCTTTTTGA
AX-184874123-Fvb2-4	AX-184874123	<nnxnp>	LG 2B	47.337	Fvb2-4	4023136	CATGATGGCTATCTAATCCTTTTAAATAGAGACTA[A/C]AACTCATATTTTTTAGAATCAACATCCAACTGCAG
1791619-26:AG-2Fvb2	1791619|F|0-26:A>G-26:A>G	<lmxll>	LG 2B	48.238	*	0	TGCAGCCTACCTAGAAAATGAGCAACGAAAGAAATACATTTGAAAGGAAATCCATACATAGGTTACAGA
AX-166511936-Fvb2-4	AX-166511936	<lmxll>	LG 2B	48.685	Fvb2-4	4225876	TACTGATAATGAAATCACCTTTGGACCGGGAAGAA[C/T]TGGATTCGTGGGGATGGCATATTCGGATAGTTTTC
HAX-184436365-Fvb2-3	AX-184436365	<hkxhk>	LG 2B	48.685	Fvb2-3	20670381	CATCCGTATTTCAATGATTTCTTACACATGACCGT[C/T]GCTCATTCGTTTGACCGGTTTCTGAGGTCGGGATT
23106344-7:CTFvb3	23106344|F|0--7:C>T	<nnxnp>	LG 2B	48.685	Fvb2-3	13133437	TGCAGCTCCTATTGAACAACAGTCGAAAAATAAAAGTAAAACCAAACCTAGAATGTTAC
1797120-18:CA-1Fvb2	1797120|F|0-18:C>A-18:C>A	<nnxnp>	LG 2B	49.574	Fvb2-4	3954794	TGCAGACCTGGACTTTGAATACTGTAGCTAGCAAATCCAAGTCCAACGGCTGGATCGGAGTAGCTCCAA
1800250-56:TA-5Fvb2	1800250|F|0-56:T>A-56:T>A	<nnxnp>	LG 2B	50.464	Fvb2-4	4113009	TGCAGTCTCACAGTTGATGCGCATGCGCAGGAGGACCAGATAACCCTACTCACACTATTTGTTTTACAG
12929399-66:TCFvb2	12929399|F|0--66:T>C	<lmxll>	LG 2B	51.423	Fvb2-4	4841924	TGCAGTACTAGACATGAAGTACATTCTTGGTTGATACTCGATCATTTGGTTATGTTTTCAAGAGGATGC
12928129-31:CG--Un	12928129|F|0-31:C>G-31:C>G	<lmxll>	LG 2B	52.319	*	0	TGCAGCCATGATAAACAAGAAATGGCTCCTCGCCATTAC
AX-184940805-Fvb2-4	AX-184940805	<lmxll>	LG 2B	54.127	Fvb2-4	5597392	CTGCCTTTCATCATTCAAAACTTTCTTAGGTTTCA[C/T]AAAGTATATGCATAAAGTTGTGCAATAGCTGATCC
HAX-184055163-Fvb2-4	AX-184055163	<hkxhk>	LG 2B	54.127	Fvb2-4	4537130	GACAGCGAAGCATTCGGTAATCAAACTTTGAAATG[C/T]TTCTAAGAACCAAAATTGAAGGCAATTAATTTCCT
HAX-184071341-Fvb2-4	AX-184071341	<hkxhk>	LG 2B	55.966	Fvb2-4	5860664	GTGTCTAAATAGATTTTCGTCATTCGTCTTTGGTG[C/T]TTCGGTTGTGCTTGGAATTCCTCAGGTTTCAATGA
HAX-184098176-Fvb2-4	AX-184098176	<hkxhk>	LG 2B	55.966	Fvb2-4	5476188	CAATATGTGCACCCAAGGCTAACCAATTTGCAGTA[C/T]GAAATTGTATTAGGTTCTATTTGCTAAACTTATTG
HAX-184337692-Fvb2-4	AX-184337692	<hkxhk>	LG 2B	56.868	Fvb2-4	4273647	CGTGATTGAAATATATTTTGGGTTACTTAAGATGC[A/G]TTGGGCAATTCTAAGGAGCCCCTCGTTTTTTCCAG
1846256-27:TCFvb2	1846256|F|0--27:T>C	<nnxnp>	LG 2B	57.771	*	0	TGCAGAGTCATATCTATACAATGTAGATACTGTAAAAGACCTGCACAAACCAGTTCTTGACAGGTCATT
1838863-18:TA-1Fvb2	1838863|F|0-18:T>A-18:T>A	<nnxnp>	LG 2B	58.217	Fvb2-4	4535556	TGCAGGCCAAAAACTACCAGCAAGAAAAGAAAAAGTAAGAGTAAAAGTGTAAAACAATGAAATGGGGTT
1800858-60:AG-6Fvb2	1800858|F|0-60:A>G-60:A>G	<lmxll>	LG 2B	58.225	Fvb2-4	5116263	TGCAGAAAATCTACCCTTGATATTATGGAGGTGCTCGGTTACTTGTACCCTAGACTTGTCGTTTACAGA
H23107825-20:C>TFvb2	23107825|F|0-20:C>T-20:C>T	<hkxhk>	LG 2B	59.581	Fvb2-4	5812298	TGCAGGAAGAGTCTAGAATGCGATTGAACCAGTGAGAATCCATTTCAAAAAAGTAAATCCACAAATTAC
H1813521-41:A>T--Un	1813521|F|0-41:A>T-41:A>T	<hkxhk>	LG 2B	60.028	Fvb2-4	5716958	TGCAGCTGAAGTGGTTGAGGGAATGAACTCAGAAAAACAAAATAGTTGCTGTGTCACAGCCACAATTGA
AX-184348820-Fvb2-4	AX-184348820	<nnxnp>	LG 2B	60.028	Fvb2-4	6318362	TTCTTTCAAATTTTCTTGTACAAGAAGATACTAAC[G/T]AATATATACCTAAGTCCCCGAGTGCGAAAATTAAT
AX-184712298-Fvb2-4	AX-184712298	<nnxnp>	LG 2B	60.623	Fvb2-4	4766634	TGAAAGGGAGATACTAAATTGCAAGTTTACTTCTA[C/T]TGTGTTTACTAAGGGGCAATAAAGTTGTTTATTAG
3399631-10:AG-1-Un	3399631|F|0-10:A>G-10:A>G	<nnxnp>	LG 2B	62.441	Fvb2-4	5720468	TGCAGACGGTGATGTAGTAAATCTAGGTCACTCGTAATTAC
HAX-184585216-Fvb2-4	AX-184585216	<hkxhk>	LG 2B	63.642	Fvb2-4	5501024	GCCAAACTTGATAAATACATCCACAAATTGTTGTC[C/T]GTCACTTCTGCTAGCTTCCTTACTCCACTCTGATG
12907539-11:GT-Un	12907539|F|0--11:G>T	<nnxnp>	LG 2B	64.092	*	0	TGCAGCACCTTGTTTAGCCATCAAAATTAC
HAX-166517718-Fvb2-4	AX-166517718	<hkxhk>	LG 2B	64.543	Fvb2-4	6401435	TGGGAACATAGATGTTTTAATCTCAGACAAAATGG[C/G]AGAGGTACTCCTCCACAATAGTGTATTTGACATCA
HAX-184562970-Fvb2-4	AX-184562970	<hkxhk>	LG 2B	65.436	Fvb2-4	6558050	GAAATCTAAAGGAAAACTCCAAAACACAACACCTG[C/T]GAAAATTATCGTCATTTGCTCCCAAACATACAACA
3399184-29:GA-2-Un	3399184|F|0-29:G>A-29:G>A	<nnxnp>	LG 2B	65.66	Fvb2-4	6537121	TGCAGCTATGTAATTTGTTATTGACACAAAGATGGGACTCTTAC
AX-184195818-Fvb2-4	AX-184195818	<lmxll>	LG 2B	65.883	Fvb2-4	6720707	CCCACGACAAGGATACACTTTTGAGGGTTGAGACT[A/C]ATCCCGTGCTCTAGAAGCTTAGTGAATACTCTATT
HAX-184393454-Fvb2-4	AX-184393454	<hkxhk>	LG 2B	65.883	Fvb2-4	6608206	CTTTAGCTTTTGCACTCTATTTTGTTGCCTCATCT[A/G]TATTGTTGTGAGGTGAAAGAACCGAGTGTTGGCGT
HAX-184081238-Fvb2-4	AX-184081238	<hkxhk>	LG 2B	66.33	Fvb2-4	6741976	TGTTGAGTTTTAATGACAAAAGATCTTGGTCAATT[A/G]GGTATGATTCATCCGTTTATAAGTCGTATGTTAGT
H1804431-11:C>G-Fvb2	1804431|F|0-11:C>G-11:C>G	<hkxhk>	LG 2B	66.776	Fvb2-4	6958267	TGCAGCTGCTCCATCTTAGCCTTGATTTACAAGTAGTGTCAGCCTCATTGTCTTTGTCTTGCCAGTACC
1777582-7:CT-7:Fvb2	1777582|F|0-7:C>T-7:C>T	<nnxnp>	LG 2B	67.335	Fvb2-4	7401197	TGCAGGCTAGCCTGCGCACCACTCGGGCATGTATCAGGACTCCTATGCATATATCTGGTATCCACTTTA
1787858-52:TA-5Fvb2	1787858|F|0-52:T>A-52:T>A	<nnxnp>	LG 2B	67.894	Fvb2-4	7270629	TGCAGCATGCTTTCTGCATATATGTTGTTGATTTACCTGCTAAGAAACAGTAACCCATGCCTTTTATAT
AX-184635764-Fvb2-4	AX-184635764	<nnxnp>	LG 2B	68.453	Fvb2-4	7178803	AATAAGACCTTGTCCCGGAACACCACATGTCCTAC[G/T]GGGGAATTCCGACAATCAATTATTTTCTCTTTCCA
AX-184436540-Fvb2-4	AX-184436540	<nnxnp>	LG 2B	69.012	Fvb2-4	8958249	ATCTGCAGGGAAAATCAAGTTATTAACTTGCACAA[A/G]AACGTCCTCTATATATCCCTTAGTATACTTGTTAG
1794971-46:TC-4Fvb2	1794971|F|0-46:T>C-46:T>C	<nnxnp>	LG 2B	69.571	Fvb2-4	9220976	TGCAGAGCTCAGATATAGACGCACAAATCTCTGGCGCTCATTCAGACCTGAAGAAATGGAATTAC
1787591-29:CT-2Fvb2	1787591|F|0-29:C>T-29:C>T	<nnxnp>	LG 2B	70.13	Fvb2-4	8718389	TGCAGCATCCACAGCTTCCTCCATACTTCTATCAGTCATTGTATGATCACTCTCCAGCTCATCTTCATT
1793205-34:GT-3Fvb2	1793205|F|0-34:G>T-34:G>T	<nnxnp>	LG 2B	71.838	Fvb2-4	7996303	TGCAGTGATCGTTTTCTGATATTTGTTCAAATTTTTTGTTGTTTAGTTGCTTAGAGTTCTGAGATGTTT
12935919-16:TC--Un	12935919|F|0-16:T>C-16:T>C	<nnxnp>	LG 2B	73.546	*	0	TGCAGGGGTTTGGTCTCAGCAAGAGGCCTTAC
12938044-12:AG-Fvb2	12938044|F|0-12:A>G-12:A>G	<nnxnp>	LG 2B	74.674	Fvb2-3	15310723	TGCAGTCTGTCCGCTACCAACTCAAACTGATGCAACTTTTAC
1798416-54:TC-5-Un	1798416|F|0-54:T>C-54:T>C	<nnxnp>	LG 2B	76.972	*	0	TGCAGCACCAGTAGTTTTATCTGGGATTGATGCTTGTGATGGTACCAGCAACTCCAGTCAGACTCTTGA
1825571-49:GA-4Fvb2	1825571|F|0-49:G>A-49:G>A	<nnxnp>	LG 2B	79.27	Fvb2-2	13480082	TGCAGGTATTTTCCTCTAATTGCTTCTTCCTATTGTCAAATAGGATACTATTAC
1789789-43:AG-4Fvb2	1789789|F|0-43:A>G-43:A>G	<nnxnp>	LG 2B	80.398	Fvb2-4	7946559	TGCAGCAATGATGCCACTGTGTTTCCAACTAGACTAATCCCGGGATCACTGTGAAAGATTTAC
1831652-39:CT-3-Un	1831652|F|0-39:C>T-39:C>T	<nnxnp>	LG 2B	81.526	Fvb2-4	8461621	TGCAGGCATTGCATGCATTTGTTTTTCTTTTGCGCCCTATTGCATTTTCATCCACATTAC
12939686-16:GT-Un	12939686|F|0--16:G>T	<nnxnp>	LG 2B	82.654	*	0	TGCAGCTTTTTCACACGGCACTGTCTCGTTCTTAC
HAX-123524382-Fvb2-4	AX-123524382	<hkxhk>	LG 2B	83.213	Fvb2-4	9881510	AGTTTAGTTACAATAAGGTGACCATAAGAATCCAC[A/G]GTTCCCAACATTGAATAGCCAGTGCCTGCATTTTG
AX-184592311-Fvb2-4	AX-184592311	<lmxll>	LG 2B	83.213	Fvb2-4	9880089	AAGCAAAGACCAGCCCATCCACTCTCTCCAATGCC[A/G]CAATCTCGAGGCAGTACTGAATAACTAAGCTTCTC
1809578-6:TA-6:Fvb2	1809578|F|0-6:T>A-6:T>A	<nnxnp>	LG 2B	86.287	Fvb2-1	8825699	TGCAGCAATGCACGCATTTGAGAAAAGGAACAATGAAGCCAGCGTAAGTACTTCCACTTACGCCCCCAC
H1774805-64:G>A-Fvb2	1774805|F|0-64:G>A-64:G>A	<hkxhk>	LG 2B	86.879	Fvb2-4	10481741	TGCAGCCATATGATCACTACCAGAACACCATCACGCCCTTTCCCCATTTTACCAAATATAGGAGGAGTT
HAX-184315127-Fvb2-4	AX-184315127	<hkxhk>	LG 2B	87.326	Fvb2-4	10500550	GATTATTAGGGTCCAATATATATTGAGGTCAATAA[C/T]TGATTACTAGGGGTCAGTAATTTTTCTTTTGATTC
AX-184457070-Fvb2-4	AX-184457070	<nnxnp>	LG 2B	87.326	Fvb2-4	11151015	GAATAACTGTCTTGCCATTTTGTCTGCATGAGGAA[G/T]AAGCGTAGTGTCAAAACCCAGGGGCGGAGAAGGCA
AX-184849918-Fvb2-4	AX-184849918	<nnxnp>	LG 2B	87.846	Fvb2-4	11200080	AGGAAATGCAATATGCATTGAGCAAAATTGTAGAG[A/G]GAATAGAAGAAATATTAAGCAGAACAAAACACTAC
HAX-184742876-Fvb2-4	AX-184742876	<hkxhk>	LG 2B	90.54	Fvb2-4	10205348	ATCATTCCGGCTAAGACTCCACCAACAAGACTTCT[A/G]GGGGCACCCAAAGAGTGGAGGCATAACAAAAATAC
HAX-184269908-Fvb2-4	AX-184269908	<hkxhk>	LG 2B	91.443	Fvb2-4	10324185	CTCCTCAACAGATTGCCTGATAAAATTGAAGTACC[C/T]AAAAAAACCAAATCGAAATCTCTCAAATTGACGAT
HAX-184292351-Fvb2-4	AX-184292351	<hkxhk>	LG 2B	91.89	Fvb2-4	10182934	AAGAAGAAGGAAGCAGCTGATGAAGCTGTTTTTCC[A/G]TGTGTGCTCAAGATTATACCCAACTGTGTTTTCAA
AX-184476970-Fvb2-4	AX-184476970	<nnxnp>	LG 2B	92.792	Fvb2-4	10227000	TATCCCACGACGTTGTAGTAAATCCTCTATTAACT[A/C]TCTACCCCTGATCATAGATTAGTGTAACAATAGAG
AX-123357244-Fvb2-4	AX-123357244	<nnxnp>	LG 2B	92.792	Fvb2-4	9295349	ACTAGTCCACCATTTGCTTCTTTCATATCATTAGT[C/T]TGCCCCAGTAGCGAGGTGATTGATTAACTGGCCAT
AX-184912303-Fvb2-4	AX-184912303	<nnxnp>	LG 2B	93.008	Fvb2-4	9298689	TCAATAGAGTAATTATTAATTGAATCTACCTATCT[C/T]GAAATTCCTTTAACCAGATAGAAGTTCCTGCGGCT
AX-184446940-Fvb2-4	AX-184446940	<nnxnp>	LG 2B	93.238	Fvb2-4	9915098	TAGTGGGAGATGTATTCGGGCGTGAGTCAACAACA[C/T]TGGGCTTTAAGCTGGGCCTTATTCATGTGTCCTTG
HAX-184360101-Fvb2-4	AX-184360101	<hkxhk>	LG 2B	93.685	Fvb2-4	9971194	TTCAAATGATACAAACATGGATATCTCGTTATAGC[C/T]AGCTTGATTTGCCGGGATGATTTTGATCTCGGTAT
HAX-184216180-Fvb2-4	AX-184216180	<hkxhk>	LG 2B	93.685	Fvb2-4	10032804	TCTTGTTGAATGAGTGAGCATCGAATTTGTAATAA[G/T]TGGTGCTAGCATGATACCTCTATAAACCTATGCTA
1777918-33:TC-3Fvb2	1777918|F|0-33:T>C-33:T>C	<nnxnp>	LG 2B	93.685	*	0	TGCAGGAGTCAATGAAAAAAAAAAAGGTGGAGACGCAGGACAAGAAACTTGTCATCCTCTGATTTGTTA
H3399533-49:A>T-Fvb2	3399533|F|0-49:A>T-49:A>T	<hkxhk>	LG 2B	93.685	Fvb2-4	10046875	TGCAGTTAGTGAAACCAAATGGCCTTTTCACTGTCGATTTTTCATGTTTAGTGGAGTATTAC
1806872-58:AT-5Fvb2	1806872|F|0-58:A>T-58:A>T	<nnxnp>	LG 2B	96.307	Fvb2-4	10931475	TGCAGAGCTTCCAACACAGTTGCAGGTTCTTATGGGTACATTGCTCCAGGTAGTCCTCTACATACTCGA
12937578-18:AG-Fvb2	12937578|F|0-18:A>G-18:A>G	<nnxnp>	LG 2B	97.165	*	0	TGCAGAGAAAATAGACCAGAGTGTTAC
1817600-59:GC-5Fvb2	1817600|F|0-59:G>C-59:G>C	<nnxnp>	LG 2B	98.897	Fvb2-4	12322671	TGCAGGTTTGGTGCGGATGGGTATCCTCCCAGCGCTTTGCTATCTTTTGGAGGTTAGGCCTTAC
1810594-41:TC-4Fvb2	1810594|F|0-41:T>C-41:T>C	<nnxnp>	LG 2B	103.35	Fvb2-4	12503543	TGCAGCATTGCCCTCCCGGGCATAAAGCACCCCCTGCTTGGCTTCCACATTGCTCTGCTGAGCCTCCTC
3408263-50:GAFvb2	3408263|F|0--50:G>A	<nnxnp>	LG 2B	106.879	Fvb2-4	12058522	TGCAGTCTCTTTCGTTTTCCAAAGATGGTAGGATTTGATGTCAAAAACTCGTTTTCGACTTCTATGATT
1811713-34:TC-3Fvb5	1811713|F|0-34:T>C-34:T>C	<nnxnp>	LG 2B	107.738	Fvb6-4	8312745	TGCAGTAAACTGCAACATATCCCTTATTCTTTTCCTGTAAACTGCTTTGCAGTTACAACTTCTCATATC
1783108-65:TC-6-Un	1783108|F|0-65:T>C-65:T>C	<nnxnp>	LG 2B	109.47	Fvb2-4	12338161	TGCAGCAGAGAAATGCTTCTTGGATTACTCACTTCTGTTGTCAAACCAGAAGACAATGTGATAGCCATT
1805991-56:CT-5Fvb2	1805991|F|0-56:C>T-56:C>T	<lmxll>	LG 2B	109.761	Fvb2-4	3578498	TGCAGTACTGCCAACTAAATCCTGACGAAATGCAGGGTTCTTCTCGGAAGTTCTTGTAGTTACACCCAA
12926951-5:TA-5Fvb2	12926951|F|0-5:T>A-5:T>A	<nnxnp>	LG 2B	111.202	Fvb2-4	12400499	TGCAGAGCAAAAATAACTACCGTACTCATGGGAGAAGTGGTTGTTGAAACGAACTACATGGGAGATTTA
1804957-23:AGFvb2	1804957|F|0--23:A>G	<lmxll>	LG 2B	111.64	Fvb2-4	3480376	TGCAGGGCAACTCATGCATGGCCAACTGGTTGAGCGGGAGTTGAGCTCATATCTAATCTTCTTCAAGTG
1823875-66:CT-6Fvb2	1823875|F|0-66:C>T-66:C>T	<nnxnp>	LG 2B	112.934	Fvb2-4	12463947	TGCAGAATATCAAATGGGGTTCAGTTTGCAAACAGTGTTTAGAAACAATATGTTGCAATTGCTAAGTGA
1798244-22:GT-2Fvb2	1798244|F|0-22:G>T-22:G>T	<lmxll>	LG 2B	113.518	Fvb2-4	3108271	TGCAGTTGAGGACAACTGAAATTTCATAGATAATGCAACTTTGACTATTAC
1822819-8:TC-8:Fvb2	1822819|F|0-8:T>C-8:T>C	<lmxll>	LG 2B	114.448	Fvb2-3	19336006	TGCAGCACCTTTAGGGTCACTAGCAGCAGGCACCTGTTTAGAATCCGTGCTTCCAATAGAAACTTGTTT
1801170-14:AGFvb2	1801170|F|0--14:A>G	<lmxll>	LG 2B	116.326	Fvb2-4	3149063	TGCAGCCCAATAACATTTATCCCACGTGCTCATTAGAAGCAGTAAACATCTAACCACATACTGCTGATG
1795300-67:TG-6Fvb2	1795300|F|0-67:T>G-67:T>G	<lmxll>	LG 2B	118.204	Fvb2-4	2751723	TGCAGACATTCTTGGTTCTCCTTGCTTGGTTTCTATCTGAACCTTGGTACATGCTATTTCTTTCATAGT
3406269-16:AC-1-Un	3406269|F|0-16:A>C-16:A>C	<lmxll>	LG 2B	120.082	*	0	TGCAGCAACAAACATGCGTAAATGGTGAAGCTCATGCCCTTCTTAC
3402290-51:CG-5-Un	3402290|F|0-51:C>G-51:C>G	<lmxll>	LG 2B	122.924	Fvb2-4	3059881	TGCAGTAAAAAGAAGGTTTGTCGAGAATGAATAAAAAAAACCGCCGACGAAGCCATTAC
12942106-41:GAFvb2	12942106|F|0--41:G>A	<nnxnp>	LG 2B	125.5	Fvb2-4	13807670	TGCAGGATCCAGAACTGAAGTAGCAGCACTCCAAAATCATCGAAGGGTCCATGGTTCCTCTCCTTCAAA
1807406-51:CGFvb2	1807406|F|0--51:C>G	<lmxll>	LG 2B	125.767	Fvb2-4	3006283	TGCAGGAAGAGGAATCTTGTTGCTGCTATTGGACAAGGGACAACCAAGTGACTTGGAGCCCATAACAGG
1795236-14:TA-1Fvb2	1795236|F|0-14:T>A-14:T>A	<nnxnp>	LG 2B	126.359	*	0	TGCAGGTGAACAAGAAAAAGTTAGCAATTCATACTCAAGTTTTTACACAATGAAGGTAGCCAATTTACA
12941919-14:CTFvb2	12941919|F|0--14:C>T	<nnxnp>	LG 2B	128.091	*	0	TGCAGTGATCATTCCCTGATTGGCCAATTCGACCTTAC
1799230-39:GA-3Fvb2	1799230|F|0-39:G>A-39:G>A	<nnxnp>	LG 2B	128.949	Fvb2-4	10671333	TGCAGCTGAGAGTTTTGCATTTATCTTCTCCATTTCATCAAGCTCTTTCATCAATGGCTGGAAAGAAAA
AX-184868344-Fvb2-4	AX-184868344	<nnxnp>	LG 2B	130.682	Fvb2-4	13799003	TTAAATTATAGACATCGTTTATAATATCTCAACTT[C/T]CTCTTTCTTCTCCTTCGTCTTTGTTTGTTCATCCT
1796940-21:CA-2Fvb2	1796940|F|0-21:C>A-21:C>A	<nnxnp>	LG 2B	132.414	Fvb2-4	14464207	TGCAGCCTATACAGCCTCCTGAGTACATCCGCCCCTGTCTTCCCCACAGCAAGGCTCAAACACAATTTA
1801792-11:GC-1-Un	1801792|F|0-11:G>C-11:G>C	<nnxnp>	LG 2B	135.036	*	0	TGCAGCCTAGACAACAGTCATCCAATAAATCTTATATATTTGTGCATAATGTTATGAAATTCAAGTTAG
12939056-50:TG-Fvb2	12939056|F|0-50:T>G-50:T>G	<nnxnp>	LG 2B	137.658	Fvb2-2	8304564	TGCAGGTACTTCTCAAACTCTTCCAAGGAGTCGAACTCGTTCTGCTTGTCGCTCTCACCATCATAATCC
1796679-63:AT-6Fvb2	1796679|F|0-63:A>T-63:A>T	<nnxnp>	LG 2B	139.39	Fvb2-4	10593098	TGCAGGCACTATCTATAAACAAGTCACTATCAAGTGCTAGATTCTCTGCCGAAAAGGGTCATATTGGTT
1853844-43:CA-4Fvb2	1853844|F|0-43:C>A-43:C>A	<nnxnp>	LG 2B	141.122	Fvb2-4	15009210	TGCAGTCATACCACAAAACAGAAGTCATGTTATGCATACAGCAACTTAGTCCAACAGTTAC
AX-184884172-Fvb2-4	AX-184884172	<nnxnp>	LG 2B	142.855	Fvb2-4	15002616	TATAGAAAATTACAAATTAACATATGACATACATA[C/T]ACACGCATTAGTTCGACAGACCATTGTCTATAAAT
1830478-34:TC-3Fvb3	1830478|F|0-34:T>C-34:T>C	<nnxnp>	LG 2B	144.588	*	0	TGCAGTTCATGAAAGACTGCTTCGCAGTTCGCATCGGATGACTTTGTCTGGCCTGTTAC
12935504-8:TA-Un	12935504|F|0--8:T>A	<nnxnp>	LG 2B	145.446	*	0	TGCAGATATGTCAGCCATCTTATCAAAATTTAC
1808292-12:TA-1Fvb2	1808292|F|0-12:T>A-12:T>A	<nnxnp>	LG 2B	146.305	*	0	TGCAGTTCTTGGAGATATCTCTGGTTCGTGTCGAAGTACATTTCTACGATTTTGTAGTAAGTCCTTACA
1805614-5:GA-5:Fvb2	1805614|F|0-5:G>A-5:G>A	<nnxnp>	LG 2B	148.037	Fvb2-4	15117302	TGCAGAGCGGGAGTACGAATTAGCTTCTGCATTTGGATATGTGTTCAAACATCAAATTAC
1786882-30:TC-3Fvb2	1786882|F|0-30:T>C-30:T>C	<nnxnp>	LG 2B	149.769	Fvb2-2	8165345	TGCAGAACACTTGTCCCTAAATGGAATCTGCGAGCCCCTTTCCTGGATTACACTCGTCCCATCTAATGC
1784262-49:GT-4Fvb2	1784262|F|0-49:G>T-49:G>T	<nnxnp>	LG 2B	150.627	Fvb2-2	8181209	TGCAGAGCAAGAACACATGGTTGTTTTGATTCCTCCTCAGAATCCAAAATCCAATTAGTAGTTCACCAA
1800159-36:AG-3Fvb2	1800159|F|0-36:A>G-36:A>G	<nnxnp>	LG 2B	151.485	Fvb2-2	7998138	TGCAGGGGCTTCCTTCTCTGGGAGCGAGACAACAACGGCCTCAGTAGTGGTCATTAC
3399288-28:CT-2Fvb2	3399288|F|0-28:C>T-28:C>T	<nnxnp>	LG 2B	154.107	Fvb2-4	15508250	TGCAGGTCAGAATTCGAAATTCTCTATCTCTTTACGCATCGATTTTTTGTGTGAGTTTCTTAC
1813309-49:CT-4Fvb2	1813309|F|0-49:C>T-49:C>T	<nnxnp>	LG 2B	154.966	Fvb2-4	15515515	TGCAGCTCACAGACGACCAAACTCCTCACGCGCCACCTTCTAACTGTTGTTGTGCTCACATTACACATT
AX-184457138-Fvb2-4	AX-184457138	<nnxnp>	LG 2B	154.966	Fvb2-4	15535782	CAAAGGGTCATCAAACTTCAACTTCTCCGCAAGCA[C/T]GTTGCAACCTATCAAAACCCAAGCAGCCACAATCC
AX-184735915-Fvb2-4	AX-184735915	<nnxnp>	LG 2B	155.824	Fvb2-4	15834895	CCTCCTTCATACGACATGCACGGGAGCAAGAGTGA[A/G]TCTTGGTGGGGTTTCTCATGATGAACCCATCCTTG
12930587-29:TG-Fvb2	12930587|F|0-29:T>G-29:T>G	<nnxnp>	LG 2B	156.682	Fvb2-4	15659057	TGCAGCAGCAAGTGCATCTTCAGAGAATGGTGAGCAAGCAAATGGGGAAGAGGCTCAACCTGATGGCGC
1826719-38:GA-3Fvb2	1826719|F|0-38:G>A-38:G>A	<nnxnp>	LG 2B	158.414	Fvb2-4	15720181	TGCAGAACTGCTTCACGCCATCAATAGCTTCTAGGATTATAACATCAATGAGAAAATTCAATTTTCTTT
3402561-49:AC-4Fvb2	3402561|F|0-49:A>C-49:A>C	<nnxnp>	LG 2B	160.146	Fvb2-4	21664114	TGCAGGGAGCCTGGGATTCGATCTGCCGTACGCACTCTTGTTCCATCCCCGTGTGGTACGTGTTTCAAC
3403964-6:TA-6:-Un	3403964|F|0-6:T>A-6:T>A	<nnxnp>	LG 2B	161.005	*	0	TGCAGCATATGCACCCGTTCAACTTCATCAAACCATCAATTAC
1799029-12:CT-1Fvb2	1799029|F|0-12:C>T-12:C>T	<nnxnp>	LG 2B	162.737	Fvb2-3	10917815	TGCAGCATCTAGTGGATTATCATTTCCTGTCAATGTCTTGGAGATTGAAGATTGCAGGAGACGTGCCTT
23106858-10:TC--Un	23106858|F|0-10:T>C-10:T>C	<nnxnp>	LG 2B	165.359	Fvb2-4	15986422	TGCAGCCCAACAAATTTATAAATAAACCGAACACTGAGAGTTTAC
12933092-28:AG-Fvb2	12933092|F|0-28:A>G-28:A>G	<nnxnp>	LG 2B	167.981	Fvb2-1	14482834	TGCAGATTTGAGCTTAGGAAGCAATTCTGATACAACCTTCTGCAAAGGCACACAATTCAGCCGACCGTC
23107906-19:GA-Fvb2	23107906|F|0-19:G>A-19:G>A	<nnxnp>	LG 2B	169.713	Fvb2-2	6454191	TGCAGGACATTATGCTTCCAGGTTCTGACTCCTAAAAGGTTAC
AX-184742884-Fvb2-4	AX-184742884	<nnxnp>	LG 2B	169.713	Fvb2-4	16733635	CCGAAATCCATTCCGTGTACGAGCTGCGCGAAGTC[C/T]AGTTCGCACACGAACTTTGCAACTCAGCTCGCATG
AX-184206043-Fvb2-4	AX-184206043	<nnxnp>	LG 2B	170.571	Fvb2-4	16763074	ATTACTTGGTGGATCATGGTATTTATATGTCCCTT[A/G]TATGTATCATGGCTCTTGATCAATATTAAATAAAA
3399273-20:CT-2Fvb2	3399273|F|0-20:C>T-20:C>T	<nnxnp>	LG 2B	172.304	Fvb2-1	14830135	TGCAGAATTTTGGTTGCTTTTGTTACCTTTCCTCAGGTTTAC
12941211-33:CA-Fvb2	12941211|F|0-33:C>A-33:C>A	<nnxnp>	LG 2B	174.036	Fvb2-3	10210138	TGCAGTTGGAGGAGCTGAGCCGTCGCCGCCGCCAGCTGGAGTTAC
1787934-11:GA-1Fvb2	1787934|F|0-11:G>A-11:G>A	<nnxnp>	LG 2B	176.658	*	0	TGCAGATACCTATCAAGTCTTGATCAAGACTTCCAAAAAATTTACGTGAGATTGAAGCTAGCAAAGTTT
1830978-44:TC-4Fvb2	1830978|F|0-44:T>C-44:T>C	<nnxnp>	LG 2B	178.39	*	0	TGCAGCCCAGCTATACTTGGATGCCATCAACCTCTTCATGAATTCGAGCGCAACTCTTAC
AX-184505037-Fvb2-4	AX-184505037	<nnxnp>	LG 2B	179.248	Fvb2-4	17251001	GAATGAGAAATGTGGGCATGATCGAGTTTCATTGT[C/T]GTTTGTTATTACTTATTAGGGTTCTTTTACTAGCC
3400953-24:AT-2-Un	3400953|F|0-24:A>T-24:A>T	<nnxnp>	LG 2B	180.107	*	0	TGCAGGTTTTTTTGTTTTTACTGATAAACCCCGAACGGTAAAAAGTTAC
1777552-28:TC-2Fvb2	1777552|F|0-28:T>C-28:T>C	<nnxnp>	LG 2B	180.965	Fvb2-4	17614862	TGCAGCAATTTGAATAAGTAAACCCCGGCCCGCAGTGGAGTAACCGGTCATCTTAC
1797924-28:TC-2Fvb2	1797924|F|0-28:T>C-28:T>C	<nnxnp>	LG 2B	184.494	Fvb2-4	17671330	TGCAGGTTTCGTCTTAGATGGTTTTCACCTGTCAATGAGGTCCGAGATATTCATATACTGTTTAC
3401278-7:CA-7:Fvb2	3401278|F|0-7:C>A-7:C>A	<nnxnp>	LG 2B	187.116	Fvb2-4	21551934	TGCAGGGATTTGGAATGTTGTGGTACAGTACGTAGTAGCTGGTTTAC
AX-184092319-Fvb2-4	AX-184092319	<nnxnp>	LG 2B	189.74	Fvb2-4	21535190	TAATTTCCCTGACTACGAAAAGATTTTATTATATT[G/T]AAATTCATATAGAAACACAGGCAGATACCTTTTCC
3405816-30:TAFvb2	3405816|F|0--30:T>A	<nnxnp>	LG 2B	191.473	*	0	TGCAGTCAACCTGTGAAAACCAGGTACTCGTTCTAGTCTTCACTACACCATATTGAAGAGCTCACATAC
12941959-53:TC-Fvb2	12941959|F|0-53:T>C-53:T>C	<nnxnp>	LG 2B	194.095	Fvb2-2	5190209	TGCAGGAATTCTTTCCAGCATTGCGACCTGTTCTTTTCCCTTTGGGATGACTCCGTAAACCTAATTTTA
3399632-29:TG-2Fvb2	3399632|F|0-29:T>G-29:T>G	<nnxnp>	LG 2B	196.717	Fvb2-4	17938538	TGCAGTAAATGGTACTTTCTCGGTACTAAGTTCCTCCTGATTAC
1790909-19:CT-1Fvb2	1790909|F|0-19:C>T-19:C>T	<nnxnp>	LG 2B	197.576	Fvb2-1	15959144	TGCAGGATTGCTACCTGCATATTGTATATTGTCAAGGTACATGTAGCTTCCTCGCAACATACTTTTACA
12933068-40:AG-Fvb2	12933068|F|0-40:A>G-40:A>G	<nnxnp>	LG 2B	199.308	Fvb2-4	21776968	TGCAGAGGGATTATGCTTTTACAATGGTCAGCTCATCAATGCAATATGTGAATTTAGACTATACTTTCC
AX-184641237-Fvb2-4	AX-184641237	<nnxnp>	LG 2B	200.926	Fvb2-4	19458496	TTCTTCTCCGTAATCTGTAAAGACTTGATTTTGGT[C/T]AGCACATCAAAGAAAACTGCCAAAGTTGAAATTGT
AX-184248227-Fvb2-4	AX-184248227	<nnxnp>	LG 2B	203.038	Fvb2-4	18640511	GGAAACTTAGTAGTCCCTAGAGCAAGTGGTTCTTC[A/G]CCTATAACAAACAGATGCAGTTTAATGAGTTATTT
AX-184495917-Fvb2-4	AX-184495917	<nnxnp>	LG 2B	208.162	Fvb2-4	20372185	AGAACAGGTGAAAAGTTATCTTAGTTACCGCATAA[A/C]TCTTCAAGAGGTAAAATGATGGAGTCTTTAATATA
1792162-11:GA-1Fvb2	1792162|F|0-11:G>A-11:G>A	<nnxnp>	LG 2B	209.022	Fvb2-4	20552044	TGCAGTTGAGGACAGAGTTGACCCAACACCGCCATCCCGGAATTTCCAAACCCAGGGCAGTTACGGATG
12931960-13:GAFvb2	12931960|F|0--13:G>A	<nnxnp>	LG 2B	212.55	Fvb2-4	20335452	TGCAGGCATGCATGGCCGGTCATCAGTTACTCGATCAAGAATGAAAATGAACGCATGCAAATGGATCAA
12933065-14:CT-Fvb2	12933065|F|0-14:C>T-14:C>T	<nnxnp>	LG 2B	217.946	Fvb2-4	22163318	TGCAGAGCCCCTTTTCGAAGCAAGAGAAACCTCTCTGCATCACCAGTCGACGAAGTCACCTGTAGATGC
HAX-184683372-Fvb2-4	AX-184683372	<hkxhk>	LG 2B	225.385	Fvb2-4	22551368	GGTAAACCACACGAAAACGACAGAAACATTCATCC[A/G]CCCCATAAAGAACATTAGACGAAAACATACCGGGT
HAX-184694966-Fvb2-4	AX-184694966	<hkxhk>	LG 2B	225.832	Fvb2-4	22657772	GGCCCCCCCCATCATGCACCCACCCACCTAGCTCT[A/C]TCTGATGATCTCTCTTTCTCTCTGTGTGTTTGAGA
HAX-184281318-Fvb2-4	AX-184281318	<hkxhk>	LG 2B	226.746	Fvb2-4	22792933	GTGACCATCTCAATGTACAAGCTTGTATAATGTTA[A/G]TTTCCAGTTGACGTGGTCATTTTTACTGTTCACTG
H1809634-66:A>T-Fvb2	1809634|F|0-66:A>T-66:A>T	<hkxhk>	LG 2B	227.198	Fvb2-4	22855471	TGCAGCTTGTAGTTGAGGACTGAACAAAATTGAAGGATAACTAATCAGATTTTGTTCAAACATTTTAGG
H3400224-39:C>T-Fvb2	3400224|F|0-39:C>T-39:C>T	<hkxhk>	LG 2B	228.562	Fvb2-4	22924741	TGCAGAACAAGATATTTCATACTTTACAAGTATGAGCACCGTACATCGAAAACTTCTAGAGGACAGTTA
H1814641-8:A>G-8-Un	1814641|F|0-8:A>G-8:A>G	<hkxhk>	LG 2B	229.926	Fvb2-4	22997941	TGCAGCAAATTCCTGTGGCAACATAAGGGATTTGATTTTTTCCCATGAAATGGTCTTGTTGGATCCACA
HAX-184505110-Fvb2-4	AX-184505110	<hkxhk>	LG 2B	230.373	Fvb2-4	22984681	AACATCCAACATAGATGCATCAAATCACAGGAACA[G/T]ATCCCTACCTCCACCTCATCTCATATCTCAAAGTT
HAX-184865745-Fvb2-4	AX-184865745	<hkxhk>	LG 2B	231.274	Fvb2-4	23124805	AAAAAGTGTTAGAAGATGCTTCAATAAAAGGAGTT[A/C]TATTTCTGATGTTCGTACCTAAAATTCCAATGTAT
HAX-184624413-Fvb2-4	AX-184624413	<hkxhk>	LG 2B	231.721	Fvb2-4	23157914	CAGACATTTTGCTGGTTCAACTGCCTAGCTCCCTG[A/G]GGAAGAAGACGGTGATACACTAAGTGTGGACAAAA
H12929967-11:A>GFvb2	12929967|F|0-11:A>G-11:A>G	<hkxhk>	LG 2B	232.621	Fvb2-4	23203895	TGCAGCTTGGCATTAGAATAATATTGACGATAACGTTTTATATTAC
HAX-184563160-Fvb2-4	AX-184563160	<hkxhk>	LG 2B	233.068	Fvb2-4	23453463	TGTGCATTTGGGCTTCTGGTTACGAGCGGGCGTAA[A/G]GCCGATAGGCATCTACAGAATATGAGCTGCATAAC
HAX-184630290-Fvb2-4	AX-184630290	<hkxhk>	LG 2B	233.068	Fvb2-4	23394776	CGACCACCGCCAAGAGTAGCTCGGTGACGATTATC[A/G]AAGACCGGCCCGGCAACAACAATGGGTGCAAGACC
H1858823-14:G>A--Un	1858823|F|0-14:G>A-14:G>A	<hkxhk>	LG 2B	233.969	*	0	TGCAGCTGGCCGTGGACGTCTCCGACGAGCATGAGGTTCTAGAGTCATTTTAC
H1776787-40:A>T-Fvb2	1776787|F|0-40:A>T-40:A>T	<hkxhk>	LG 2B	235.333	Fvb2-4	23522830	TGCAGGGACAACCATCACCAATATTGGTATATATTCCATAAGGATGATAGAGAGTCTGGATAGAGAAAC
H3405365-11:C>T--Un	3405365|F|0-11:C>T-11:C>T	<hkxhk>	LG 2B	237.169	*	0	TGCAGAGGAACCAATATCGCCTGATCTTTATCAGAATATTAC
H12942683-18:A>GFvb2	12942683|F|0-18:A>G-18:A>G	<hkxhk>	LG 2B	238.533	Fvb2-1	22675017	TGCAGTAGCAACGTTTTGACCTTTTATGCAATTTTCTCTTCAGGCTCTGATCCATGGTTTAC
H12932840-66:T>C-Un	12932840|F|0-66:T>C-66:T>C	<hkxhk>	LG 2B	239.432	Fvb2-4	23603157	TGCAGTTGGCAGGCCATATAGCAATCAAACAGGCTGCATTCGGCTATGGTTCATCGCAGTCTTTCATGA
HAX-184259288-Fvb2-4	AX-184259288	<hkxhk>	LG 2B	239.879	Fvb2-4	23637095	TTCAATTGCTTCTTGTACTTTTCATCAATTCTTCA[A/C]ACTGACTCTTAAACTCAATTACAGGATACACTCGT
H12939402-14:G>C-Un	12939402|F|0-14:G>C-14:G>C	<hkxhk>	LG 2B	240.779	*	0	TGCAGAAGAAAGTAGATACTTGTGAGCAAAAGCCTTTTTAC
HAX-123360476-Fvb2-4	AX-123360476	<hkxhk>	LG 2B	241.226	Fvb2-4	23877396	TAAGAGTAATAACTATGACCTTTTATTCTTCAGGT[C/T]CCTGAGCCTCTTATACCACCAGTTGGAGCTCGAGT
H1851411-38:T>G-Fvb2	1851411|F|0-38:T>G-38:T>G	<hkxhk>	LG 2B	242.59	*	0	TGCAGTAAATCAAGATAATTTTTATAACAAAATTCCTTTGCCAAGATAAGTTAC
HAX-184578167-Fvb2-4	AX-184578167	<hkxhk>	LG 2B	243.037	Fvb2-4	23943950	CCGAAGAAGAAGAGTTGTGATAAGAGTAGGAAGAA[A/G]GGACTTGAAACGAGGTCGTTTGAGTTGAAGGAGTA
12928157-23:AT--Un	12928157|F|0-23:A>T-23:A>T	<lmxll>	LG 2B	243.483	Fvb2-3	4641869	TGCAGCCTTCCAGCACGTGAGTTTCCATGTTTCTTTTTTGGGTTTAC
HAX-184186211-Fvb2-4	AX-184186211	<hkxhk>	LG 2B	243.93	Fvb2-4	24064680	ACTACCCTGCTAAAATATTAGACACAGATCGAGCA[C/T]ATACATTGTTGAATTGATGGATCCACACCAAACAC
HAX-184371583-Fvb2-4	AX-184371583	<hkxhk>	LG 2B	244.377	Fvb2-4	24091844	CGAAAAAATTAGAGAACACCTACCATTTGAGCCAG[C/T]CATACAAATACCATTCATAGTTTATGGGATGTAAC
HAX-184635895-Fvb2-4	AX-184635895	<hkxhk>	LG 2B	244.824	Fvb2-4	24130468	GGTTTTAAAGCATCCATACATGCCCATCCTCCATG[A/G]CACATCACATAAATATTAAATTACTGTGGCATTAT
HAX-184404713-Fvb2-4	AX-184404713	<hkxhk>	LG 2B	245.271	Fvb2-4	24181784	CATCGTCGGATATCAACATCCTCTCTGATTTAACC[A/G]AACCATCTGCCATATTTTCCATGGAAGTAGAAGCA
HAX-184104583-Fvb2-4	AX-184104583	<hkxhk>	LG 2B	245.718	Fvb2-4	24498047	ATTTATTGTAGACTAGTATCCTAGACAGACAGAAT[A/G]TTATCCAGGTCTTTTAGAAAATTAGGTAATGTATG
HAX-184019329-Fvb2-4	AX-184019329	<hkxhk>	LG 2B	246.62	Fvb2-4	24518992	CGTCAACGTGCTTGGCATAATAAAAGAGTTTGAAA[A/C]TATTGTACGTGGATGGTTGGGATGATTCTCAATTA
HAX-184641287-Fvb2-4	AX-184641287	<hkxhk>	LG 2B	247.067	Fvb2-4	24591631	CCAAACCACTACTTGACTTTGAATTCCGACCAGTC[G/T]AATCCTAAAAGTCCATACGGATTGAACGAAAACTT
HAX-184360332-Fvb2-4	AX-184360332	<hkxhk>	LG 2B	247.514	Fvb2-4	24627401	AGGAACTGCTGTACATCAACCTCAGCCCATGGGGT[C/T]GTCTGTGTACACTCCTGTAAAGAGTGAGCCAAGTG
HAX-184935969-Fvb2-4	AX-184935969	<hkxhk>	LG 2B	247.961	Fvb2-4	24782853	AGAAGCTTTTGGATATAAACAACGCTAAGAGAAAT[G/T]AAATTAACCTTAACCCAATACCTAATTCATATCGG
1801069-13:CG-1Fvb2	1801069|F|0-13:C>G-13:C>G	<nnxnp>	LG 2B	248.408	*	0	TGCAGACTTTCATGAAAAGCGCAAAGAAATAGATCCTGACCTTTCCCACGTGAAATACCTACAGTTACA
1807011-21:CA-2Fvb2	1807011|F|0-21:C>A-21:C>A	<lmxll>	LG 2B	249.089	*	0	TGCAGAGTTGCAGAGTTATACATCAGAAAAGCTCAGATCTGCTTCTTCTTCTACACATTACACCATTAC
3399458-51:AC-5Fvb2	3399458|F|0-51:A>C-51:A>C	<nnxnp>	LG 2B	249.772	Fvb2-4	24851222	TGCAGTTTTACAAGCTTACTAATTCAACATATGGCCTTTCGAAGAAGCACACAATATACAAGCATATAA
HAX-184226706-Fvb2-4	AX-184226706	<hkxhk>	LG 2B	250.218	Fvb2-4	24816405	ACAAAAAAACTCCAGGGTCACAAAAATGTACCCAC[A/C]GGGAAAGCAATGCTGCAGTAACGAACTTATGATCA
AX-184292581-Fvb2-4	AX-184292581	<lmxll>	LG 2B	251.585	Fvb2-4	25781653	AGGGAAATATTGAAAAATTCGAGAAAAAGAACCAA[G/T]ATATGTCCCAATATGAGGGATGCTAGTGTAGAGCC
AX-184656657-Fvb2-4	AX-184656657	<lmxll>	LG 2B	252.032	Fvb2-4	24933871	GTCCCAAGGCCATAGCAGATAATACAACAATTACC[G/T]GAGTCAAACTTATCAAAACCAGATCCGATATACAG
HAX-184256869-Fvb1-2	AX-184256869	<hkxhk>	LG 2B	253.398	Fvb1-2	15155638	AAAAATCACCTGTAAAAGCAAAATCAAAACCACAT[A/G]TCACAACCTTCACTTAATAAAACAGTGTTTACTTG
AX-166517695-Fvb2-4	AX-166517695	<lmxll>	LG 2B	255.237	Fvb2-4	26198065	GTTCTAGTTAGTGCACACCTAAAATATAAGAATGC[C/T]GAATTACCTAAAATATACCACAGCTCATTGAATGT
H12931275-5:T>C--Un	12931275|F|0-5:T>C-5:T>C	<hkxhk>	LG 2B	256.14	Fvb2-4	24881067	TGCAGTCCTTGCAAGGCTGCTAATAATGTGAGATGGAAATTTAC
3400727-26:GA-Un	3400727|F|0--26:G>A	<lmxll>	LG 2B	256.81	*	0	TGCAGGATCGAAAACATTCAACATGAGATTCTTGATTCTTGATCAGAATTCGAGATTAC
HAX-184349103-Fvb2-4	AX-184349103	<hkxhk>	LG 2B	257.48	Fvb2-4	25144802	ATGTATGGCAAGAGTACATTGAGGTAGAGTTTCTA[G/T]ATGCTTCTGACTTCAATGTTTGTTTTGTTGATTCT
HAX-184853054-Fvb2-4	AX-184853054	<hkxhk>	LG 2B	257.48	Fvb2-4	25117329	CCTTCTTGACGTTGAATGTGTATTTTAGTTTTGCA[A/G]TGATGATGCATCTGTAATCATTTAAAGTGGATCGA
HAX-184048722-Fvb2-4	AX-184048722	<hkxhk>	LG 2B	257.927	Fvb2-4	25207947	ACCCTTGAAAAAAAAATCCTAGTTTTTGGGTTCAC[G/T]TCATACATTGTGTTGTTCACGTCACAGTTTTGGGT
3411032-18:TCFvb2	3411032|F|0--18:T>C	<nnxnp>	LG 2B	258.926	Fvb2-4	25369899	TGCAGTTGAAAAGAGTATTATAGAAGGAGAAATTAGTCAACAAGATGCTTCATCTGGCAACTGAGAGGG
1785581-17:TA-1Fvb2	1785581|F|0-17:T>A-17:T>A	<nnxnp>	LG 2B	260.439	Fvb2-4	25178296	TGCAGACTACAAAGTAAATGAGTAAAGCTGACCTAATGATTATAATTAGTCAAATCCATAAAAGTAATC
AX-184467249-Fvb2-4	AX-184467249	<lmxll>	LG 2B	262.476	Fvb2-4	25499773	CACCCCGTCTCACAAGTCGACTTCTACGTCAAGGA[C/T]AACGACATGTTCGGCGCCGATTTAATCGGCGTGGC
HAX-184585420-Fvb2-4	AX-184585420	<hkxhk>	LG 2B	262.476	Fvb2-4	25700383	AAGATCAATGAAATGATTTAGATAGAGTGATGCAG[A/G]CGTAGTAGCACATGAACTTGGCTCATTATTCTTGT
12928271-12:AT-Fvb2	12928271|F|0-12:A>T-12:A>T	<lmxll>	LG 2B	262.476	*	0	TGCAGGAAGTTGTAGTTTTTAGTACCATTTAC
HAX-184349118-Fvb2-4	AX-184349118	<hkxhk>	LG 2B	262.476	Fvb2-4	25680889	TCTCGGATCCCCAAGTTACAAATCTCGGATCCCCA[A/G]CTGACTAGATGTTACCTGATACGGTTGATAGTCAA
H12935771-23:G>T-Un	12935771|F|0-23:G>T-23:G>T	<hkxhk>	LG 2B	265.214	*	0	TGCAGCTGCCAGAAACTTATTTAGAAATTAC
12929241-68:TG-Fvb2	12929241|F|0-68:T>G-68:T>G	<lmxll>	LG 2B	265.214	Fvb2-3	2538147	TGCAGGATCAATGTAGGCTTTATAGAAGTGGCTCACTCTCGCAATACAAACCGCATATCGAACCCATAG
HAX-184486727-Fvb2-4	AX-184486727	<hkxhk>	LG 2B	267.496	Fvb2-4	25876903	ATTGCTTAATCTAAGTGAAGCAAAATGTTCAGCAA[A/C]TGAAAATGATACATCAGAATTAAATCTTATATTCA
1835132-57:CA-5-Un	1835132|F|0-57:C>A-57:C>A	<nnxnp>	LG 2B	267.943	Fvb2-4	25856626	TGCAGAAACCTAAAATAGGAAAGAGTAACAGAGCATATGCTGTTTCTTATTTCTTTGAAGAGGATAAAC
1808064-46:AG-4Fvb2	1808064|F|0-46:A>G-46:A>G	<nnxnp>	LG 2B	268.389	Fvb2-4	26249083	TGCAGTTTTCCGGTCACTTTCGCCTTCATGCAAGCTCATGTGTATGGACCTTTAC
12932008-20:TA-Fvb2	12932008|F|0-20:T>A-20:T>A	<lmxll>	LG 2B	269.067	*	0	TGCAGGTTTATAACTACTCTAACAATGTATAATCTTCCGATATGCTGTGTGTAGGTTGATTGTTGGACA
3405648-22:TCFvb2	3405648|F|0--22:T>C	<nnxnp>	LG 2B	269.29	*	0	TGCAGCCACCCTGTTGCCTGACTCCAGCCGATGCATTCATTAC
1825973-53:CA-5Fvb2	1825973|F|0-53:C>A-53:C>A	<nnxnp>	LG 2B	270.191	Fvb2-4	26413948	TGCAGCGAATCAAGTGCAGAAGAAACCAGTAGGGTTTCTGTGATTGAAACTCTACTGATGATTAC
H1804369-37:T>C-Fvb2	1804369|F|0-37:T>C-37:T>C	<hkxhk>	LG 2B	270.638	Fvb2-4	26200159	TGCAGCCCCAGAATGTTCCAGCTAAAACTTGCAAATTTAGAAACTAAAGGTTCCTCAATTCTATTACAG
HAX-184226729-Fvb2-4	AX-184226729	<hkxhk>	LG 2B	270.638	Fvb2-4	25948569	GTGTCCACGAAAGATCACGTTGAGAATTAACAATT[A/G]GGTGCCCACCAATTTGCCATGCTAGACTAGATAAC
3408897-20:AG-2-Un	3408897|F|0-20:A>G-20:A>G	<nnxnp>	LG 2B	271.084	*	0	TGCAGGTTCGGAGTGACCATGAATCCACACAAGTTAC
12932819-35:AG-Fvb2	12932819|F|0-35:A>G-35:A>G	<nnxnp>	LG 2B	271.641	*	0	TGCAGTTACTCATCGTACTCCCACTTGGAGATACGGCGACGATGACCTACTTGTTCGCCATGACCTTGT
1800076-54:GA-5Fvb2	1800076|F|0-54:G>A-54:G>A	<nnxnp>	LG 2B	273.361	Fvb2-4	26170452	TGCAGACTCGGAATTGGCATGAGATCTTCACCGAAAAAGATTTCCATGAGGTAAATACACATATATTGT
1859281-45:TA-4-Un	1859281|F|0-45:T>A-45:T>A	<nnxnp>	LG 2B	274.724	Fvb2-4	25918912	TGCAGGTTCATAGTGGTCAGACACTATGCATGCGTAGTTAGAGCAAGTTACATATGTACGTCGTTGTCG
23107737-17:CT-Fvb2	23107737|F|0-17:C>T-17:C>T	<nnxnp>	LG 2B	275.625	Fvb2-4	26215450	TGCAGTCTTACATCCATTTTCTTTCATATGTTTTAGTTCTAAGTTAC
H1808250-14:G>T-Fvb2	1808250|F|0-14:G>T-14:G>T	<hkxhk>	LG 2B	276.526	Fvb2-4	25981784	TGCAGCTCAACAAGGTGAAGCTAGTCAATCCAAAAAAGCCAAAGCCAGTGAGAAAGAGGAAGAAGATAA
1796569-48:TC-4Fvb2	1796569|F|0-48:T>C-48:T>C	<lmxll>	LG 2B	278.192	Fvb2-4	25999515	TGCAGCTTCAGTTGAACAGTTTTCTAATGGTGTCCAACCTGAGAGCCCCATTTTCATACCCCCAAAAGC
23107675-26:CT--Un	23107675|F|0-26:C>T-26:C>T	<nnxnp>	LG 2B	279.691	Fvb2-4	25162296	TGCAGCACTCTTCACAGAATTGTCTATAAGGGGGTTGCTTAC
1831719-49:CG-4-Un	1831719|F|0-49:C>G-49:C>G	<nnxnp>	LG 2B	280.922	Fvb2-4	25161026	TGCAGCAGCAGCATCAAGCCATTGAAGCAGTCTTGTCTTTTGAAAAATTGGGTTGCAAAGCTAGCTAAA
1803759-32:TC-3Fvb2	1803759|F|0-32:T>C-32:T>C	<lmxll>	LG 2B	281.553	Fvb2-1	26176649	TGCAGAGTCGGAGAAGATATTGAATCAGCATTCAGTGATGCGTGTGTTGAACTTGGAAATGCTCTTACC
1818039-50:AG-5Fvb2	1818039|F|0-50:A>G-50:A>G	<nnxnp>	LG 2B	282.154	Fvb2-3	4241819	TGCAGAGTAGCCCCACAATCGGGAGGAGTCCTAGATTTTCTAGGCCTACAGCGCCTAAATCTGTGAAGC
12929088-27:GA-Fvb2	12929088|F|0-27:G>A-27:G>A	<lmxll>	LG 2B	284.914	Fvb2-4	26504176	TGCAGCTACTTCAACAACTTCTGTTGGAAATTCAGGTGGGAAATCAGGACGTCAAGCCACGGGACCTAA
1810220-46:TC-4Fvb2	1810220|F|0-46:T>C-46:T>C	<nnxnp>	LG 2B	285.319	Fvb2-4	25370412	TGCAGGGACCTGGTCGGGCAAGAGAGAAGCATGAAAAGGAAAGAAGCGAACTTCGTGATTTGGTAATAT
1792283-38:GA-3Fvb2	1792283|F|0-38:G>A-38:G>A	<nnxnp>	LG 2B	287.83	Fvb2-4	24847484	TGCAGAGACAATAAACCTCATTCTGCTTTAGTGTGTGTATATTGCTACCTCCAGTTTCCCTTGTTATGT
AX-184315380-Fvb2-4	AX-184315380	<lmxll>	LG 2B	288.279	Fvb2-4	25980750	TACACCTTCTTCTCAAACCCTAATCAGATTGATAC[C/T]TGATGAATTATTGGCATCCATAATATGCTTCAAAT
12928157-12:GA--Un	12928157|F|0-12:G>A-12:G>A	<nnxnp>	LG 2B	290.997	Fvb2-4	24627609	TGCAGCCTTCCAACACGTGAGTTACCATGTTTCTTTTTTGGGTTTAC
HAX-184360326-Fvb2-4	AX-184360326	<hkxhk>	LG 2B	296.925	Fvb2-4	24435621	GAGAGTCTCTCATTGCAGTAACACAATTGAAGAAA[G/T]GCAAATGTGGGAGATATTTATGGATTCACCAGTGA
H12925772-12:T>A-Un	12925772|F|0-12:T>A-12:T>A	<hkxhk>	LG 2B	297.372	*	0	TGCAGCAACTTCTCTCTTAGTCCATTAC
HAX-184066964-Fvb2-4	AX-184066964	<hkxhk>	LG 2B	297.372	Fvb2-4	24495111	TATCTCTCATTTTAGAAGTCATTTTAATCGACATT[A/G]GAATCCTGAAAACAAATGGTGAATCAAACATGGGT
AX-184092351-Fvb2-4	AX-184092351	<lmxll>	LG 2B	297.372	Fvb2-4	24683688	AGAACAAACAGCGAAGGATGATAAACCAAAAACAT[G/T]AAAACAATCAGAAACTAAAAGCCAGTTTTCAGTTG
H1797616-57:G>A-Fvb2	1797616|F|0-57:G>A-57:G>A	<hkxhk>	LG 2B	298.266	Fvb2-4	24326326	TGCAGCCATTCTGGACTGCTTCAAGAATGCCAGTACTACTTCTCAAGATTGTGTCACGACAAACGGATT
1772679-46:TC-4-Un	1772679|F|0-46:T>C-46:T>C	<lmxll>	LG 2B	300.327	Fvb2-4	25429635	TGCAGCAACATAATGTCATGAAACGTACAACTTGTAAGATAAGTAACAAACGATGTACATTTTCTACAA
1818520-26:CA-2Fvb2	1818520|F|0-26:C>A-26:C>A	<lmxll>	LG 2B	301.22	Fvb2-1	24741027	TGCAGAATAGCTGTACTGAATGAAACAGCAAACTCGTTCCCAAGTTCCAAATTCTTACTTAC
12939624-13:GA-Fvb2	12939624|F|0-13:G>A-13:G>A	<lmxll>	LG 2B	302.113	Fvb2-3	3709656	TGCAGCCTTGCCCAGGAAGAAGATCGAATATATATTTGTAGATTTTCTCTGGATCGTTAC
1814363-16:GA-1Fvb2	1814363|F|0-16:G>A-16:G>A	<lmxll>	LG 2B	303.915	Fvb2-4	25337214	TGCAGTGGGACAGGAGATACAGGATCGCCGTGGAAGCTGCCAAAGGGTTGTGCTATCTCCACCATGACT
3399458-66:TA-6-Un	3399458|F|0-66:T>A-66:T>A	<lmxll>	LG 2B	305.717	Fvb2-4	24851225	TGCAGTTTTACAAGCTTACTAATTCAACATATGGCCTTTCGAAGAAGCACAAAATATACAAGCATAAAT
3403014-12:TC-1Fvb2	3403014|F|0-12:T>C-12:T>C	<lmxll>	LG 2B	307.519	Fvb2-4	25839951	TGCAGCGTGAACCAAGTCATATGCAAAAAGGAAAAATAACAATTAGGTAAAGGGTTGATGCATTATAGA
1816967-23:CTFvb2	1816967|F|0--23:C>T	<nnxnp>	LG 2B	307.705	Fvb2-4	22422053	TGCAGCTTGTGAATGTATCGCAGCAACTCATGCTCAGTATGATACCTATTAGAGGCAATTAC
AX-184382747-Fvb2-4	AX-184382747	<nnxnp>	LG 2B	308.598	Fvb2-4	22293973	TATGTTTTTGAATTTCAAATCTAGAACGGCTCTCA[A/C]TTCATCTCTGAATCACTACCACCAACACAGCACCC
1794445-45:CA-4Fvb2	1794445|F|0-45:C>A-45:C>A	<nnxnp>	LG 2B	309.491	Fvb2-4	22135847	TGCAGTTTCCAACATAGTATGACATTTAGGTAGTATACATAGCAAACAAAAGCTTAC
1773515-44:AG-4Fvb2	1773515|F|0-44:A>G-44:A>G	<lmxll>	LG 2B	310.247	*	0	TGCAGATTTACTAGGTTTCTTGCAAAAGTGGTTCTGGAATTTGAGACTTTTGGTATTGTGTAAAGTTAC
12930890-40:AC-Fvb2	12930890|F|0-40:A>C-40:A>C	<nnxnp>	LG 2B	310.384	Fvb2-2	1471854	TGCAGGTGAGTACAGACAAGTACTCCTCATAATTATCAGTCACAAAAAGAGGTTCAGATTTACTAGGAA
1789997-20:TA-2Fvb2	1789997|F|0-20:T>A-20:T>A	<nnxnp>	LG 2B	313.112	Fvb2-4	22139209	TGCAGTTTAGGAAACTCATAAGGGATATTACTTAGGTTTCGTGTGTCTTATGTTTAC
3399443-28:AGFvb6	3399443|F|0--28:A>G	<nnxnp>	LG 2B	314.914	*	0	TGCAGCCCAAAACCAATTTCAAGTTTTTATTTGGATTAC
12933460-7:CT-7Fvb2	12933460|F|0-7:C>T-7:C>T	<nnxnp>	LG 2B	315.807	Fvb2-4	22138669	TGCAGCGTTTCCCATTGATGTACTAATCTCATGTCATAACACAACTTAC
3400458-9:TG-9:Fvb2	3400458|F|0-9:T>G-9:T>G	<nnxnp>	LG 2B	316.7	Fvb2-4	21182117	TGCAGGCTAGCTAGCTAGGGCATCGAAATTTGAAGATTCCCTTGTGAATTTTTCGAAATATTTATCTTT
3401249-9:TCFvb2	3401249|F|0--9:T>C	<nnxnp>	LG 2B	318.502	Fvb2-4	20949008	TGCAGATCTTTCTTTTGGTTTTCGATTTGTGACTGTGATGATTTTGTAATTGAGTGTGACTGGGTTTCA
12939399-7:TC-7Fvb2	12939399|F|0-7:T>C-7:T>C	<nnxnp>	LG 2B	320.303	*	0	TGCAGAACTGGAAAGGGGGATTTTCTCTTTCTTAGGGTTTCCTGGATTAC
AX-184167327-Fvb2-4	AX-184167327	<nnxnp>	LG 2B	320.303	Fvb2-4	20336576	TGGAAGAATAACCAAACAGCAGCTTATACAAGTAT[C/T]GTAGCTGTGGAACAATCAACCCAGCAAATGCCAGG
12932016-55:CA-Un	12932016|F|0--55:C>A	<nnxnp>	LG 2B	321.196	Fvb2-4	20196030	TGCAGTAACTTTGAGAAATAGAACAAAATAAAAAAGAAAGTCCAACGCGGGCATCCCACTGGAAAATAA
12931975-15:TCFvb2	12931975|F|0--15:T>C	<nnxnp>	LG 2B	322.089	Fvb2-4	20344256	TGCAGGGAGAAGTGGTAATGGGGCGAGGAAATCAGATGGACATATGGGGAAATTTACTTGGAAGATTGA
1817796-22:ATFvb2	1817796|F|0--22:A>T	<nnxnp>	LG 2B	326.722	Fvb2-4	20169917	TGCAGAAAAGAATGTTTAGAGAAAAAAGCAGGAACCTTTGTCACATAATTAC
1802843-35:TG-3Fvb2	1802843|F|0-35:T>G-35:T>G	<nnxnp>	LG 2B	328.524	*	0	TGCAGAATCAAAACAACACCAAATTTAGATATAGAGCAATGTATATAACATCTTAGACTATTAC
1790307-36:CT-3Fvb2	1790307|F|0-36:C>T-36:C>T	<nnxnp>	LG 2B	329.417	Fvb2-4	19874691	TGCAGACGATCCCTGCAATCATGTCAATAACCATTATACCACAAATTGAAGCAAAATTGAAGCATCTTT
AX-184935675-Fvb2-3	AX-184935675	<nnxnp>	LG 2B	330.31	Fvb2-3	1953006	GCTCGTGTCGATTTCCTGATTACTGTAAATGTTTG[A/C]TAATAATTCTTTTGCTAAGGGTAACCTTTCCGGTA
1806363-8:TA-8:Fvb2	1806363|F|0-8:T>A-8:T>A	<nnxnp>	LG 2B	331.203	Fvb2-2	3815989	TGCAGGACAAAACTGTAGCTCTGGAATGCTAGACATTTCCAGGAACATAGCTTCAACTTTTGCAGTTCC
12932680-57:CTFvb2	12932680|F|0--57:C>T	<nnxnp>	LG 2B	332.096	Fvb2-4	19276244	TGCAGGATCTACTTGGAACAACTCCCTCAAACGCCTGAAATACCCAAATAGAATTAGCAACAGATACTG
1777158-26:TC-2Fvb3	1777158|F|0-26:T>C-26:T>C	<nnxnp>	LG 2B	332.989	*	0	TGCAGGTCCACCTGCCAAGCTCATTGCCATCCTCATCTGGCATTGACCAAAATTAC
1794530-7:AG-7:Fvb2	1794530|F|0-7:A>G-7:A>G	<nnxnp>	LG 2B	336.66	Fvb2-3	1564874	TGCAGCAGAACAACAAGCTTGCGCTTATCAGGCACAATAGTCCTGGAATGTCCACCATGGATGAATCTC
12937673-11:CG-Fvb2	12937673|F|0-11:C>G-11:C>G	<lmxll>	LG 2C	0	Fvb2-1	17891542	TGCAGATTTGAGAAATGACCAGTGAGATATCATAGTTAC
1811815-38:TCFvb2	1811815|F|0--38:T>C	<lmxll>	LG 2C	1.802	Fvb2-1	17848194	TGCAGTTGCAATACGAATTTAGCCTCACTAGCATCGCCTGTAAACCAATGAACCTTAC
1796313-50:AGFvb2	1796313|F|0--50:A>G	<lmxll>	LG 2C	4.53	Fvb2-1	17547831	TGCAGAACAGAAAAACTATAGTGAAGGAAACACCAAATTACAGGAAAGATAGAATTATAGACAATGCAA
1840848-64:TC-6Fvb2	1840848|F|0-64:T>C-64:T>C	<lmxll>	LG 2C	5.423	Fvb2-1	17993730	TGCAGTTAGTGAAGCAGTGATTTTGAAGACATTGTCTTATCAAGAGGCCTGGGAAATGGTAAACCTCTA
1799932-10:CA-1Fvb2	1799932|F|0-10:C>A-10:C>A	<lmxll>	LG 2C	6.316	Fvb2-1	18194893	TGCAGAACAGAATCAATCAGAGAAATCTCCTTACAGATATAAGTTGAGACCAGAAGAAGGATAGCATGA
1795016-68:GC-6Fvb2	1795016|F|0-68:G>C-68:G>C	<nnxnp>	LG 2C	7.242	Fvb2-1	17114715	TGCAGTATACGAAAAGAATTGGGCAAACCTGTTCTGCAAATACAAACCTAAAATTCAGCTACTAAATTC
1783920-63:AG-6Fvb2	1783920|F|0-63:A>G-63:A>G	<nnxnp>	LG 2C	9.044	Fvb2-1	17738454	TGCAGATTCATCTTCATCCACTCCCCCATCTCCTCAGAAGCAGTCATCAGAACTAGAGGTGAGGAATTC
1791164-21:AC-2Fvb2	1791164|F|0-21:A>C-21:A>C	<lmxll>	LG 2C	9.044	Fvb2-1	17894129	TGCAGTATATTTTTGTTGAAGCCTAGCCCCTTTCTGTTGAACCTTATCAGGATGGACACACAATGTTGC
HAX-184359094-Fvb2-1	AX-184359094	<hkxhk>	LG 2C	9.937	Fvb2-1	18209990	TTAGCTCAATGTGTAGAAAATAATTGATATCAGTC[A/G]ATGCTGCTATTTTCTTTGGATAGCTTTGTACAGTT
12932273-18:GA-Fvb2	12932273|F|0-18:G>A-18:G>A	<lmxll>	LG 2C	10.829	Fvb2-1	17844524	TGCAGCTAAGTTAGAACCACTGCCATTACAACACAGGTGATGCAGCACTTTAC
1838389-12:CGFvb5	1838389|F|0--12:C>G	<lmxll>	LG 2C	11.72	*	0	TGCAGAAGTGACCCTATTGTGTTTTGTGAAGACTGAAGACTGTGATATGTGGTCGTCTTTAC
3409155-60:TCFvb2	3409155|F|0--60:T>C	<nnxnp>	LG 2C	11.743	Fvb2-1	17894675	TGCAGGGAAAGAAGGGAATATGCGTGCACTATTGTCTTCATTGCAATATGTATGTTATTTTACTTCGTA
3401312-67:TC-Un	3401312|F|0--67:T>C	<nnxnp>	LG 2C	13.548	Fvb2-1	16976225	TGCAGCTTGTTTTTTTGGCTCAATTTCTATTATGAGATACTCATTCTCTAACTTGACACGATGACGTTA
HAX-184042748-Fvb2-1	AX-184042748	<hkxhk>	LG 2C	14.443	Fvb2-1	17227187	TCACCAATGTGGATGACCAGGGCATTAGGGATATA[C/T]TTGACATCGTACCACTGGCCATCGCGGCAAGCTTG
AX-184258012-Fvb2-1	AX-184258012	<lmxll>	LG 2C	14.443	Fvb2-1	17249500	ACGAACACAAAACAGACACCACACCCCCTGAACCA[G/T]GCCCAGGATATAAATTACAAACTACAGAGAACATC
H1835519-15:C>T-Fvb2	1835519|F|0-15:C>T-15:C>T	<hkxhk>	LG 2C	14.443	Fvb2-1	17135050	TGCAGTTGTTTTCTTCGCCAACAAGGAAATCCCACCATCAGACTTCAAAGAGCTGTCCAGTTCTGTATT
HAX-184140419-Fvb2-1	AX-184140419	<hkxhk>	LG 2C	14.443	Fvb2-1	17097249	TGCTACGGTACTGCTGTTACTTCCATCTTTACATT[A/C]ACTTGTCAAAAACTAAAAGCAGGATCAACAGAAAC
12926788-63:GC-Fvb2	12926788|F|0-63:G>C-63:G>C	<nnxnp>	LG 2C	15.341	Fvb2-1	17623030	TGCAGAAAACTTCTCAGAGACTTCTCACAGGCCTAAACCTCTAGCCAAATACTAGCTGCTTTTCGTACA
HAX-184080709-Fvb2-1	AX-184080709	<hkxhk>	LG 2C	16.238	Fvb2-1	16710264	CTTTCCAAACCTCATACCTCTAATTGCAGCAATGT[C/T]ATCGGAATCCTTCCCAGAATCTTCAAAGAGCCGCT
HAX-184302456-Fvb2-1	AX-184302456	<hkxhk>	LG 2C	16.686	Fvb2-1	16924971	ATAGAGCTTTGATGTTGTAGTTGTATTGAACTGTT[C/T]GTGTGTATTTATGTTTCATGTGCAATTGCGACTTT
HAX-184682944-Fvb2-1	AX-184682944	<hkxhk>	LG 2C	17.133	Fvb2-1	16799661	GTGGATATCACAATAGAACAAAAATACTGCAAGGG[C/T]AACAAGAAAAGCGGAGATCCTGCTGTCTTTGGAAA
12927354-23:TA-Fvb2	12927354|F|0-23:T>A-23:T>A	<nnxnp>	LG 2C	19.222	Fvb2-1	17034942	TGCAGGAATGAAAACAAAAAGTCAGAGTACAAATCTGCGTTCGATTTTGTGTATTTGCCAATGGATTTT
AX-184445924-Fvb2-1	AX-184445924	<lmxll>	LG 2C	19.945	Fvb2-1	15991335	GTGGGTGAAGTTTCCTTTTACCCTTCTGGTATTTA[A/G]TTGACTGAGATTTCTAGTAAACTTATGGATGAAGG
HAX-184279917-Fvb2-1	AX-184279917	<hkxhk>	LG 2C	21.312	Fvb2-1	16647112	TAATGATCTTGATACTTTGCCTTTGTTTTGCTTCA[C/T]TATATTCACATTGTGCTCTTACTACTATGTTCACA
1784931-12:AG-1Fvb2	1784931|F|0-12:A>G-12:A>G	<nnxnp>	LG 2C	22.213	Fvb2-4	19396866	TGCAGTCTCATCGGCTCCCCCATGAGGGCTTTTTGTTCATGTGTTTCTTTTGCTTTGCTTCTGTATTAT
HAX-184415489-Fvb2-4	AX-184415489	<hkxhk>	LG 2C	23.114	Fvb2-4	21761448	AAAGAAGTTGTCAATATGATATAGAAATTGAAATG[A/G]AAGTGTAACCGTATGTATGAAAACCGCAATTACAT
1826443-33:CTFvb2	1826443|F|0--33:C>T	<lmxll>	LG 2C	23.338	Fvb2-1	16502744	TGCAGAGGGATTATGATTTTACAATGGTCAGCTCATCAATGCAACATGTGAATTTAGACTATACTTTTT
HAX-184617705-Fvb2-1	AX-184617705	<hkxhk>	LG 2C	23.561	Fvb2-1	16488388	CAACTTGCATAGATCCCTGGTTTCTTTGGTGTCTG[C/T]CACCACTTTGAAATTGCTAGCCAGAACTATTTCAG
1837425-38:GA-3Fvb2	1837425|F|0-38:G>A-38:G>A	<nnxnp>	LG 2C	24.562	*	0	TGCAGGCATGCTTATTTTCCAAGCATGTGTATCGTTTTATGATACCATCTCCTTAC
1786319-41:CT-4Fvb2	1786319|F|0-41:C>T-41:C>T	<nnxnp>	LG 2C	26.076	Fvb2-1	17272732	TGCAGCTGATAAGGCTTCCTGAATGTCCCTAGATTCAGCAGTATCCTTATCAAAATCAACACCAGTGAA
1837785-9:CG-9:Fvb2	1837785|F|0-9:C>G-9:C>G	<nnxnp>	LG 2C	27.076	Fvb2-1	17764085	TGCAGAAGGGTCTTTGAAAGCTCACAAAGCAATTCTTTCAGCAAATTCTCCCGTGTTCCGGCGCATGTT
1784812-30:TA-3Fvb2	1784812|F|0-30:T>A-30:T>A	<nnxnp>	LG 2C	27.571	Fvb2-2	22839309	TGCAGTTTGTCCATTTTACTGCTCATATTCAGGATACAAGGTATGCTATCTTTTTGCTTGGCTCTACGT
H1849948-5:A>G-5Fvb2	1849948|F|0-5:A>G-5:A>G	<hkxhk>	LG 2C	28.067	Fvb2-1	16439723	TGCAGAAGATCCAATAAGAACTATGATGTTCTTGGGGCCATGGAGCCACACTTAC
AX-184225464-Fvb2-1	AX-184225464	<nnxnp>	LG 2C	28.067	Fvb2-1	16620619	GAGTTGAATCCAAGTTTTACGAATAAGGAAGGGTT[C/T]ATGTTAACATCGTAGTTAGTCTTGTCTTTTATCCA
12929793-19:CA-Fvb2	12929793|F|0-19:C>A-19:C>A	<lmxll>	LG 2C	30.126	Fvb2-1	16257870	TGCAGATTACGAGAACTACAGATGTAATAAACCCTAAGGAAACTTAC
H1808099-14:A>C--Un	1808099|F|0-14:A>C-14:A>C	<hkxhk>	LG 2C	32.185	Fvb2-3	8768254	TGCAGGATAGAACCACCGCAACAATACAAGACTGCAAATACAGAAGAAAGACTCTTAC
HAX-184665544-Fvb2-1	AX-184665544	<hkxhk>	LG 2C	32.185	Fvb2-1	16028699	GTCTAGGCATACTTGAGGTTATGAGGTTCCGCAGC[A/G]TCTGCCAGTCTTGGAACTCTGCGTCCTCTTCTACA
12933054-9:TC-9Fvb2	12933054|F|0-9:T>C-9:T>C	<lmxll>	LG 2C	33.086	Fvb2-1	15965338	TGCAGACGTCGTCAAGGGAAACGGGAAACTTATTCCTCAAGCAGTCAAGCTCTGGGTGGAGCGGTACGA
HAX-184062387-Fvb2-1	AX-184062387	<hkxhk>	LG 2C	33.532	Fvb2-1	16360309	ATCAATCTCTTACATATATCTTGTACAAACACTTC[C/T]GATGTCTAACCTTTCACTTCACTCATATAACATAT
3400558-15:TG-1Fvb2	3400558|F|0-15:T>G-15:T>G	<lmxll>	LG 2C	34.434	Fvb2-1	16265654	TGCAGAAGATAATTTGGTTAGATGGGAAGAAAAACAATTGAACACTTAC
H12929505-37:T>CFvb2	12929505|F|0-37:T>C-37:T>C	<hkxhk>	LG 2C	34.88	Fvb2-1	16085354	TGCAGTTACATTACTCTAACATCCTGAATACACACCCTTCATGCAAAATTTACCCTCAGGCGGAAAACA
1794043-54:GA-5Fvb2	1794043|F|0-54:G>A-54:G>A	<nnxnp>	LG 2C	36.004	Fvb2-3	8767349	TGCAGAAATTCTTTCCAGCATTGCGACCTGTTCTTTTCCCTTTGGGATGACTCCATAAACCTAATTTTA
HAX-184148604-Fvb2-1	AX-184148604	<hkxhk>	LG 2C	37.129	Fvb2-1	15934122	AGTTTGTTCTGAGCTGCCATTGCAAAATTAGTTGG[C/T]TTGCGTAGATAGATAGTTTTGCTGATTCTTTTTCT
12932126-40:GA-Fvb2	12932126|F|0-40:G>A-40:G>A	<lmxll>	LG 2C	37.129	Fvb2-1	16046407	TGCAGTTTCTGAATAACAAAGCTACACTAGTTTGGTACAAATCGTAATAAAATGGACAACATCAGTTAG
AX-184921006-Fvb2-1	AX-184921006	<lmxll>	LG 2C	38.541	Fvb2-1	15848011	GTATGTGACTCTAATTGTGTGCTTTAGCATAATAA[C/T]GTGGGAGTTTTAATTTTTCCTTTACCACTCCAATA
1796734-46:AG-4-Un	1796734|F|0-46:A>G-46:A>G	<lmxll>	LG 2C	40.679	Fvb2-1	15680737	TGCAGGAGTAGGTGAAGTGATGAACCACATGTCACTTATTGAATGTGTGATATACATAGCTGGTGTAGT
AX-184445920-Fvb2-1	AX-184445920	<nnxnp>	LG 2C	40.904	Fvb2-1	15819597	GGTGGAGTAGGAGAGCTGGGAAATGGTCCGGTAGC[C/T]TCGGGTGCCTACAACACTGAATTATGTACCGGCCC
3410563-36:TC-3Fvb2	3410563|F|0-36:T>C-36:T>C	<lmxll>	LG 2C	42.09	Fvb2-1	15052131	TGCAGATTCTGATTTGAGTTTACCAGCAGAAGACACCTTTCTTCCGAATCCTTTAC
AX-184577340-Fvb2-1	AX-184577340	<nnxnp>	LG 2C	42.141	Fvb2-1	15753978	AGGTGTCAGCATTCTGATGCTGGTAGAACAAAGGC[A/G]ACCAGATATGCAGATTCATCAGTGTCAAGTACAAA
1815603-6:GA-6:Fvb2	1815603|F|0-6:G>A-6:G>A	<nnxnp>	LG 2C	43.376	Fvb2-1	15306945	TGCAGGAGCCTTGAAGATCCTAGCATTCAAAAATGACGAAAACAAAAACCAGGTAGCTAAGTTTGCTAG
1790880-28:GA-2Fvb2	1790880|F|0-28:G>A-28:G>A	<lmxll>	LG 2C	44.227	Fvb2-1	15282956	TGCAGTTTATGAGAGAATGGGGACCAAAAATTGTATACAATTCAAGGACTGAGCTGGATAAAATCATCA
AX-184841974-Fvb2-1	AX-184841974	<nnxnp>	LG 2C	45.868	Fvb2-1	14993899	ATGCTCCAGATAGAGGGATAATTAAAAAAATAGTT[A/G]ACGTCTACTATATTTTTTCCTATTGGAACAACAGT
1783671-19:TC-1Fvb2	1783671|F|0-19:T>C-19:T>C	<nnxnp>	LG 2C	47.103	Fvb2-3	9774708	TGCAGATCAAAGCACATTTCTTCCAATCCTCTAATGCTGCCTGTACAAGTTTAGATGTACTTGTAATTT
HAX-184504063-Fvb2-1	AX-184504063	<hkxhk>	LG 2C	47.103	Fvb2-1	15109790	TTTTCTCATTCTGGTCAACAAGTTGGATTGCGGCA[A/G]AGCGCGTGGTCAGAGGCGACGACGAGGCTCGTGGT
1800408-24:GAFvb2	1800408|F|0--24:G>A	<lmxll>	LG 2C	48.224	Fvb2-1	15150060	TGCAGATAAAGATAAAGAGAGGAGGAGATATTTTAGTATATTGTAGAGGTTTGAGTTTTTATTTACAGA
23107823-17:AC-Fvb2	23107823|F|0-17:A>C-17:A>C	<nnxnp>	LG 2C	48.602	Fvb2-1	14848465	TGCAGCTTCTTCGGATGCTCTTTCTTCCTCCACCAATGCTCTCTCAGCTCTTCATGGCTCGTATTCTCC
AX-184268773-Fvb2-1	AX-184268773	<nnxnp>	LG 2C	49.345	Fvb2-1	14638113	ATGTTGCTAAATGGCGGGTAAGCTTCATTCCTGTT[C/T]TGATCCCCAAAATTTCTTATTGTGTGGGTTAGTAG
HAX-184085939-Fvb2-1	AX-184085939	<hkxhk>	LG 2C	49.345	Fvb2-1	14945850	GGTTTGTATTTTTTTCTTTTAAATCAGATATATTG[A/G]GTTGTCGTGACTCGTGAAGATGACATATTCATGGA
AX-184091601-Fvb2-1	AX-184091601	<lmxll>	LG 2C	49.345	Fvb2-1	18351881	GAAGAAGCCTTTTCTATATTTCCTTTAAAAATTTG[A/G]AAAATCGTCTTATCAGCATTCAACAAGGCCATTAT
AX-184225390-Fvb2-1	AX-184225390	<lmxll>	LG 2C	49.792	Fvb2-1	11360654	GTCAATTTTGTGCCCTCCGATTCTCCTATCTCTAG[C/T]GAGTTACAAGGAAAAACCTTCTAATTTGTTAATAT
AX-184347757-Fvb2-1	AX-184347757	<lmxll>	LG 2C	50.239	Fvb2-1	14709055	CTGTAGTTTCAGAAGCTTTTCCCAGTCAAGACCTG[A/C]CATTCCTTCCAGGCTATAAAGCAGTGTTGTGACCA
AX-184546358-Fvb2-1	AX-184546358	<lmxll>	LG 2C	51.14	Fvb2-1	14646018	GTGTGTCCACATTGCTGATCGGTTTCAGTCCCATC[C/T]CAATGCAACCTGCTCTATCTGCCTGTAGGCTTCCG
HAX-184392432-Fvb2-1	AX-184392432	<hkxhk>	LG 2C	51.14	Fvb2-1	14663151	GGAGGATTCATTTCAGGCTTGACAACGATGGAGGT[A/G]TCTGGTGGTTGTGTGTGGTAAATTGCTGAGGCTAG
12927588-18:GT-Fvb3	12927588|F|0-18:G>T-18:G>T	<lmxll>	LG 2C	51.736	Fvb2-1	14675680	TGCAGTCGCCCTCACTCGTGTAATTATAATTTTCCATTTCTTTCAAATTTTTCAAATTTTGTTTTTAGT
23107905-15:GT--Un	23107905|F|0-15:G>T-15:G>T	<lmxll>	LG 2C	52.936	Fvb2-1	14632006	TGCAGGACATTATGCTTCAAGGTTCTGGCTCCTAAAAGGTTAC
HAX-184279894-Fvb2-1	AX-184279894	<hkxhk>	LG 2C	54.754	Fvb2-1	14268243	AGATGGACACAATGTTCAAAGCCACATATATAACA[A/G]ATCAACATGTCTTGCGCCAAATCGACGCATAGTCA
AX-184381388-Fvb2-1	AX-184381388	<nnxnp>	LG 2C	55.655	Fvb2-1	14024735	TATTTATCAGCCTGGCCAATCTTTGCACCTCTGTC[A/G]TACCATGATTTTGTGTAATCCGGATCTGTTTTCCA
HAX-184085934-Fvb2-1	AX-184085934	<hkxhk>	LG 2C	55.655	Fvb2-1	14137629	TAAGGGTACGACATCACCGGTTCCTATGCTCAATA[C/T]CATGATACATAAACATCAATAACTCTTCTTTTTTA
H12938060-22:T>C-Un	12938060|F|0-22:T>C-22:T>C	<hkxhk>	LG 2C	55.655	*	0	TGCAGTGCAGGTGATTCATTTGTCTAAACAAATACACTTACACCTTAC
H12931829-33:T>AFvb2	12931829|F|0-33:T>A-33:T>A	<hkxhk>	LG 2C	56.102	Fvb2-1	14049193	TGCAGCCTGCTTTGCATTCTTGGCAACAAGAGCTGTGTAACGAGCAGTCTCAGGCATCTTCATTCGCCA
1791298-67:GA-6Fvb2	1791298|F|0-67:G>A-67:G>A	<nnxnp>	LG 2C	57.966	Fvb2-4	21666184	TGCAGAGTCTTGGGAGGCTTGAAGGTACCAAAATATGCTGATTTACATACTTTCACTCTTCTTTGTAAA
1785737-54:AC-5Fvb2	1785737|F|0-54:A>C-54:A>C	<nnxnp>	LG 2C	60.787	Fvb2-1	13716457	TGCAGACAATGCACGCCCAGTCATCAGTTGCAGTTGGCATGAAAGGTGCTAGTACAGCGATGGCAGCTA
12929033-35:AT-Fvb2	12929033|F|0-35:A>T-35:A>T	<nnxnp>	LG 2C	62.651	*	0	TGCAGCCACACAGTAGTAGTCGATCGAAAACATCTTTCCAAAGTCATCTACTTACTAATTAC
AX-184110585-Fvb2-1	AX-184110585	<nnxnp>	LG 2C	63.576	Fvb2-1	13608268	CCATGAAACCAGTCATGAGATTTACATTGTTCATT[C/T]GTATCACAACTACAAGCAAAGAAGATATGTGATGT
AX-184916312-Fvb2-1	AX-184916312	<nnxnp>	LG 2C	64.5	Fvb2-1	13657701	AATAAGTTTGTTAGTTTCCTCTGAAAGATGAATAT[C/T]GGCTTGGTTTCTGTGAATTACTTTATTAAAGAAAG
AX-184562270-Fvb2-1	AX-184562270	<nnxnp>	LG 2C	65.424	Fvb2-1	13810943	AGAATGAGAATCACAAACTTATTAGCTCCTATATT[C/T]AGTAACCTTCTTTGGAATAGACTACCAAGAACCCT
1803058-42:CT-4Fvb2	1803058|F|0-42:C>T-42:C>T	<nnxnp>	LG 2C	67.289	Fvb2-2	7550820	TGCAGCTCCTTCTCCTTCACCTTCACCTCCTCCTCCTTCTCCTAAGCTTTCAGACGTATTGGCTTTCAG
12930047-27:CT-Un	12930047|F|0--27:C>T	<nnxnp>	LG 2C	68.213	*	0	TGCAGGGAAAATGACATGTCTGTGAACCTCAAACTTACCTATGATTAC
1785503-40:CG-4Fvb2	1785503|F|0-40:C>G-40:C>G	<nnxnp>	LG 2C	70.077	Fvb2-1	13328778	TGCAGTTGTTGGTAGACACACAAATGTTCTCAGTTCTATCGGACTCTCGTTTGTCAAGCTTAGAGCATG
AX-184246964-Fvb2-1	AX-184246964	<nnxnp>	LG 2C	71.001	Fvb2-1	13140089	TCAGACCACCTAATCCTACCCAACCTAAATTATGC[C/T]CCTTTCTTTTGCTGATCATAATCGACAAAGATAGC
1772748-38:GA-3Fvb2	1772748|F|0-38:G>A-38:G>A	<nnxnp>	LG 2C	72.865	Fvb2-1	13178604	TGCAGTATGAAATCTCATTCAATTTTTTGCTGAAATAGATTATCAAAAAATCACTTCTCCAGCCCCTTA
23106791-8:TG-8Fvb2	23106791|F|0-8:T>G-8:T>G	<lmxll>	LG 2C	73.423	*	0	TGCAGAGGGCAGGTAGGCTCTAGATTTAC
1794809-35:TG-3Fvb2	1794809|F|0-35:T>G-35:T>G	<nnxnp>	LG 2C	75.687	Fvb2-2	7839556	TGCAGGGTCAATTTTCGTTATATCCTTACAACTTGGTCTGTGTTATTTGCAGGATGTTCAAAAGTACAA
1808954-43:GA-4Fvb2	1808954|F|0-43:G>A-43:G>A	<lmxll>	LG 2C	76.976	Fvb2-1	10566798	TGCAGTGTTCATGATTTGGTTAGAGAGGAAGTTAGGTTGGATTATTTAGAGTGATTTGTGGGAGCAATT
1796493-10:CT-1Fvb2	1796493|F|0-10:C>T-10:C>T	<lmxll>	LG 2C	79.616	Fvb2-1	9611379	TGCAGCACATTGCTTGATAGCATCATCTACGAAGAGGACATCATCAATCCTTGCCATTATGTTAC
AX-184894950-Fvb2-1	AX-184894950	<lmxll>	LG 2C	79.616	Fvb2-1	9582346	TTCAGGCCAATGTCATTCACAGAAATTTTTCAATG[C/T]TCCCGATTCTGAGAATTTTATGAAAGTTCGGACGA
HAX-166517633-Fvb2-1	AX-166517633	<hkxhk>	LG 2C	80.481	Fvb2-1	10505134	TTAAGTCTATTATCAGCTTATGGTGGTAGCTGAGA[C/G]TGGAAAGTTCAGCAATTGGTACCTTGATTCTAAAC
1817149-48:CT-4Fvb2	1817149|F|0-48:C>T-48:C>T	<nnxnp>	LG 2C	81.382	Fvb2-1	12118795	TGCAGGAGACTTGAGATAATCATAATGCATTTCACCATATCTATACACTGGCTGTTTAC
23107745-18:GA--Un	23107745|F|0-18:G>A-18:G>A	<nnxnp>	LG 2C	81.829	Fvb2-1	12108735	TGCAGTTACTTATATGAGACGTGTGTATTCCAGGTATTATTAC
1776693-45:AC-4-Un	1776693|F|0-45:A>C-45:A>C	<nnxnp>	LG 2C	82.275	*	0	TGCAGTCACAACAAATTTGTTACACTATACCATAGTGGAAACTAACCGGGCGTTAC
12931476-29:GC--Un	12931476|F|0-29:G>C-29:G>C	<nnxnp>	LG 2C	82.722	*	0	TGCAGTTACTTATATGAGACGTGTGTATTCTAGGTATTGTTAC
AX-184381358-Fvb2-1	AX-184381358	<nnxnp>	LG 2C	82.722	Fvb2-1	11991485	TGTATATGTGATTGAGAGAATATGAAAGAGCTGCT[A/G]TATATGAACTAAGGAAACTTTTCTGATACTGCAAA
1813057-44:CT-4Fvb2	1813057|F|0-44:C>T-44:C>T	<nnxnp>	LG 2C	83.623	Fvb2-1	12088089	TGCAGCGAAATAGCCCCAGTTTTTGTTTGCGGCTATTAGGAAAGTGTATCTAAAGAGAATGGATTGATA
1804259-13:GA-1Fvb2	1804259|F|0-13:G>A-13:G>A	<nnxnp>	LG 2C	84.987	Fvb2-1	12163113	TGCAGACTGCACTATAGTTTGAAGAGGGGTCTATTATATACTCTGGCAGCTAGCAGTTGCCCATGGTTA
1803555-22:CT-2Fvb2	1803555|F|0-22:C>T-22:C>T	<nnxnp>	LG 2C	86.351	Fvb2-1	12238045	TGCAGCATAGCACACCTTGGTTTCGTCCAGAGACAAGCTATGGTATTTGGATTTTTTATTTTTAC
AX-184591617-Fvb2-1	AX-184591617	<nnxnp>	LG 2C	87.252	Fvb2-1	12368078	CAGATCATATATACACATATTTTCGCTTATTTTAT[A/C]ATTTAAATCCAAGGATCATTTCAACTTTTAGCCGA
1789171-11:AT-1Fvb2	1789171|F|0-11:A>T-11:A>T	<nnxnp>	LG 2C	87.252	Fvb2-4	14512296	TGCAGAAGAGTTGGTAACAAATATTGATACTCAGACACAGGTGGTGATGGTGACACATGATATATAGTT
1804393-11:GA-1Fvb2	1804393|F|0-11:G>A-11:G>A	<nnxnp>	LG 2C	89.087	Fvb2-1	10811198	TGCAGAAAGCAACAACCAAAGAGGCAGGCTTATACATTAGATTATTTTTAC
1814201-47:AG-4Fvb2	1814201|F|0-47:A>G-47:A>G	<nnxnp>	LG 2C	90.451	*	0	TGCAGGGGCCTGCACGTGCATCTGTGCTTTTGCAATCTAAAATGCAAGTTTGTAGAGAAGCAGCTTTAC
H3400473-40:A>T-Fvb2	3400473|F|0-40:A>T-40:A>T	<hkxhk>	LG 2C	90.898	Fvb2-1	10101004	TGCAGTTCTCGTGTGGAGTAAAGAACTCCACAGCCAAACAAATTTAC
12942082-8:GA-8Fvb2	12942082|F|0-8:G>A-8:G>A	<nnxnp>	LG 2C	91.344	Fvb2-1	10260413	TGCAGCTTATACAAAGGACTTTTACCACTGTGGGGTCGAAATCTGCCATGTAATGTCTCTATATCTCTT
HAX-184034087-Fvb2-1	AX-184034087	<hkxhk>	LG 2C	91.344	Fvb2-1	10041870	TAATGCCTATGATAAAGATTTATTTGCCAAACTTA[G/T]TCTTCTGTGTTAGTAAATATGGAAAGGAATAAATG
H3399903-40:G>A-Fvb2	3399903|F|0-40:G>A-40:G>A	<hkxhk>	LG 2C	92.245	Fvb2-1	9761669	TGCAGGCAATGCTTACGCAATGTCTCTCACTAACCAGCATGCCAACTCATGAATCGATTAGTTTGTTCA
AX-184313911-Fvb2-1	AX-184313911	<lmxll>	LG 2C	92.245	Fvb2-1	10501759	GAGCAGTTCAACAAAATAACGTTATATAAATGAAC[C/T]GTCAATTTGGCATGGAGAGCTTAATTTGGATAATA
1811266-42:CT-4Fvb5	1811266|F|0-42:C>T-42:C>T	<nnxnp>	LG 2C	95.799	Fvb2-1	6562661	TGCAGAGCTTGGTGGTTCCCTTGCCCCCACGGACGCTAGGGTTTGATCCATCTCTGATTTTCTTATTTT
HAX-184577268-Fvb2-1	AX-184577268	<hkxhk>	LG 2C	98.737	Fvb2-1	8775070	TTGAAAGAAACAGTCTTTTCTCAGTTTCTTGCTTA[A/G]AGGAAGTCTTTTCGATTCCCAGAAAGCAATGGCGA
HAX-184865390-Fvb2-1	AX-184865390	<hkxhk>	LG 2C	98.737	Fvb2-1	8821137	ACTATTGCGAGGAACAAATATTTAAGAAATCACTC[C/T]ATCTTTGATTTTGAAAAAGCAAAGGTATAACCATT
HAX-184414087-Fvb2-1	AX-184414087	<hkxhk>	LG 2C	99.184	Fvb2-1	8494399	ATAACAGGCTGAGCAGCAATATTACAGTCTTCGTT[G/T]ATTTCTGAAGGGTCGCTAGCAGCTAATTGAGGGGT
AX-184623734-Fvb2-1	AX-184623734	<lmxll>	LG 2C	99.184	Fvb2-1	8599688	TCTACTTAATAAGAATCGTAGATAGCTCATTAATT[G/T]ACACCCCACTTCCATAACTTAATTGTAAGTTAACC
1801738-9:CT-9:Fvb2	1801738|F|0-9:C>T-9:C>T	<lmxll>	LG 2C	101.046	Fvb2-1	8439366	TGCAGCATGTTGACCAATTTTCACTTTTCTCTCTCTTTGTAAAGAATGTTGTCGGTAGGTTAGCAAAAT
1827265-49:GT-4Fvb6	1827265|F|0-49:G>T-49:G>T	<nnxnp>	LG 2C	105.597	Fvb2-1	12952697	TGCAGTGAGGACAAGGATAGGTAAACAGTACTAATGTGAACTATAATTATCATGGGAGTACAATATTTA
1800015-34:GA-3-Un	1800015|F|0-34:G>A-34:G>A	<nnxnp>	LG 2C	108.012	Fvb2-1	12952646	TGCAGCAGTGCAGTTAGTATATATTTCGTTTCTGAGTATATGGTAAAAGATATTAC
23107586-7:TG-7Fvb2	23107586|F|0-7:T>G-7:T>G	<lmxll>	LG 2C	108.697	Fvb2-1	8332650	TGCAGTAGAACACAAACGATTTCAACAATCCCTTTCCAATCGAGAAATTACTAAAATTTTCCAAAATCA
1796679-22:GA-2Fvb2	1796679|F|0-22:G>A-22:G>A	<nnxnp>	LG 2C	109.198	Fvb2-2	8265878	TGCAGGCACTATCTATAAACAAATCACTATCAAGTGCTAGATTCTCTGCGGAAAAGGGTCATATTAGTT
1799300-10:CT-1Fvb2	1799300|F|0-10:C>T-10:C>T	<nnxnp>	LG 2C	110.383	*	0	TGCAGCAGCATGCCTATGTGATTCAACCTATTTTACACACAGATAAAATTACAACCAGTGCACTGTATA
12931202-27:GA-Fvb2	12931202|F|0-27:G>A-27:G>A	<lmxll>	LG 2C	110.558	Fvb2-1	8382319	TGCAGATCAACTATTTCAAGCAAAACAAAAAATAAAGCAGTTTAC
1799163-39:CT-3Fvb2	1799163|F|0-39:C>T-39:C>T	<nnxnp>	LG 2C	110.97	Fvb2-1	12677883	TGCAGTGGTAATGTAGACAAAACATCCTCATAAGCTCTGTCGAACACAGAAGTATTAC
23107050-42:TC-Fvb2	23107050|F|0-42:T>C-42:T>C	<nnxnp>	LG 2C	112.156	Fvb2-4	14825343	TGCAGACTCTGCTGATCAAAACTGATCCTGGGAGAAGAAGAACTGAATCGACCCGAGAAACAAATGTGG
1786573-31:AG-3Fvb2	1786573|F|0-31:A>G-31:A>G	<nnxnp>	LG 2C	113.95	Fvb2-4	14829890	TGCAGCTTGAACAACTGCTTCAGATTATCAAGCCAAGACACTATAGCCAGAAAACTAAATAAGAGACAA
AX-184336534-Fvb2-1	AX-184336534	<nnxnp>	LG 2C	116.119	Fvb2-1	10951360	AACTATTATTAAAGTTATAGAGCACAATCAATGGA[A/C]AATAAATTTAGATAAACATTATGAAAATAATTAAT
1813084-5:CG-5:Fvb2	1813084|F|0-5:C>G-5:C>G	<nnxnp>	LG 2C	117.546	Fvb2-4	13412668	TGCAGGCAATAATTATGACATGCCAAACATAAATGCAGATGGAAACAGGTTAC
1801409-68:GA-6-Un	1801409|F|0-68:G>A-68:G>A	<nnxnp>	LG 2C	118.134	Fvb2-1	11182868	TGCAGAGATAAGATATTGATCAAGGTTTATTAGATATTTAGTCACTTTGAATTGTTGTGATTCAAATCA
1784076-46:TC-4Fvb2	1784076|F|0-46:T>C-46:T>C	<nnxnp>	LG 2C	118.721	Fvb2-4	10679251	TGCAGTCTCGCATTCAGTATATACATTAGTACCTAGATGTAAACAACAAAAAACTAAGTATTTACTGAC
1790446-15:AT-1-Un	1790446|F|0-15:A>T-15:A>T	<nnxnp>	LG 2C	119.906	Fvb2-1	11701694	TGCAGTTCAAACACATAAAGCTAATTAGAACTGAAAATGCACTGTCACTCTGAAAAGTAGTAAAACTTT
12942082-17:GA-Fvb2	12942082|F|0-17:G>A-17:G>A	<nnxnp>	LG 2C	121.092	Fvb2-1	10260413	TGCAGCTTATACAAAGGACTTTTACCACTTTGGGGTCGAAATCTGCCATGTAATGTCTCTATTTCTCTT
AX-184269948-Fvb2-4	AX-184269948	<nnxnp>	LG 2C	121.092	Fvb2-4	13100998	AAACGGAAGATGCATGAGATTTTGATATCAAACAA[C/T]GAAGCAATGGCTGAAAGATGAGATCTTGAATCGAA
HAX-184611534-Fvb2-1	AX-184611534	<hkxhk>	LG 2C	122.277	Fvb2-1	7869584	TTTCTAATCTTCTTTGATTTGGTGTCAATTGGCTC[A/G]ACGATTCGAGCAACAACTAGGTCGTGTTTTATGCA
AX-184554414-Fvb2-1	AX-184554414	<nnxnp>	LG 2C	122.277	Fvb2-1	9457114	AACATACGTACGATAGCAACTTTTGCATCAACATT[A/G]ATGAAGTTTCATGTTTGCTCTTTTCTTGGACAGGT
1781670-45:AG-4Fvb2	1781670|F|0-45:A>G-45:A>G	<nnxnp>	LG 2C	124.855	Fvb2-4	12051228	TGCAGCTCGAGTTTTGTCTGTGGTCAGTTCATCATCTCCTCTGACGTCCTGATGTTTAC
1801919-18:TC-1Fvb2	1801919|F|0-18:T>C-18:T>C	<lmxll>	LG 2C	125.085	Fvb2-1	5647527	TGCAGCAATGGCAGCAGTCGAGGCTCAACAACAAAGATTGACTCTCCAAAGACACATTGCCATGGTAGT
1792478-11:GA-1Fvb2	1792478|F|0-11:G>A-11:G>A	<lmxll>	LG 2C	126.175	Fvb2-1	6303173	TGCAGCATCGCATGAGGAACTTACCTAGTAATTTTTGTGATATAAGATCATTGCACGTCTAAAGAAGAC
HAX-184117530-Fvb2-1	AX-184117530	<hkxhk>	LG 2C	128.697	Fvb2-1	8378669	ATGTAAGATAAGATCTGAAATCAGTATGATCAGTG[A/C]AGGGTGAAATGTTTGAGATGAGGTATACTATGCCG
1791052-54:AG-5Fvb2	1791052|F|0-54:A>G-54:A>G	<nnxnp>	LG 2C	129.265	Fvb2-1	9111831	TGCAGTTTTACATTCCTAAAGATCTTCCCTGTATTCATTTCAGTTTTGAAGACTGCACTGTAAACTAAC
AX-184887341-Fvb2-1	AX-184887341	<lmxll>	LG 2C	130.778	Fvb2-1	8095759	GAGCTGATCTTGCTGGTACATGGAAGGAGAACAAT[A/C]TCAATCAAAGTAGATTGCAAATGGCAAAAAATGGA
HAX-184562187-Fvb2-1	AX-184562187	<hkxhk>	LG 2C	132.854	Fvb2-1	6134175	TTCCCTGTCTTGTATTAGGATCAACTAGAGAGCTC[A/C]CAATAAGGAAGAGGAGAATGTTTGGTGGTATAGAT
AX-166510158-Fvb2-1	AX-166510158	<lmxll>	LG 2C	133.759	Fvb2-1	6667303	TGTACGGTTTTAGATCCTTTAGAAACCACAAAAGT[C/G]AAGAGAACAAAGCTGTCTACCCGTGTCATTACATA
AX-166503206-Fvb2-1	AX-166503206	<nnxnp>	LG 2C	133.76	Fvb2-1	6988222	ACCCTATAGCTAACAAGAAAATGTATACATGCAGC[G/T]TCATGGTATAAAGAAGATGTGCCAACATTGATGGA
HAX-184066404-Fvb2-1	AX-184066404	<hkxhk>	LG 2C	134.664	Fvb2-1	6525595	TGACTAATGTGATAGATTAAATTGAAAGAAGGATC[A/G]GTAAATATATATATTTTTCCTTTTAAATATACTTT
AX-184707743-Fvb2-1	AX-184707743	<nnxnp>	LG 2C	138.738	Fvb2-1	10205233	CCGGCACGTGGCTCTGGGCGACCGGCTATGGCAGG[C/T]GGATGTGATGAGATTGTGAGTAAGGGTAGCGGGGT
1798123-18:AT-1Fvb2	1798123|F|0-18:A>T-18:A>T	<lmxll>	LG 2C	140.705	Fvb2-1	8935878	TGCAGCTACTTTGAAACTTTGATTATCTATAGTTCTATACTCGTGGGGCTCAATTAC
HAX-184246903-Fvb2-1	AX-184246903	<hkxhk>	LG 2C	140.705	Fvb2-1	8957894	CCATGCTCTCTCTCAGAAGAATCTGAATCTGATCA[C/T]CATGTTTTTCATAATTTCTTTGTAGTTCATGAGTT
HAX-184029397-Fvb2-1	AX-184029397	<hkxhk>	LG 2C	140.705	Fvb2-1	9111301	TCCTGAAACTCAGATCACTCACTCTTCAAGATAAC[A/G]ATTGCTTAAAATTCTCGAATCTCACTCTTACACAT
AX-184854536-Fvb2-1	AX-184854536	<lmxll>	LG 2C	141.734	Fvb2-1	8882598	TCACCCTTTGATCGTATAATGGTTTTTCATTATGA[G/T]TACAAATCTATTATTTGGTTTTCTGTACCTGATTA
1829806-62:TA-6Fvb2	1829806|F|0-62:T>A-62:T>A	<nnxnp>	LG 2C	142.304	Fvb2-2	10407345	TGCAGAATACCAAACGGGGTTCAGTTTGCAAACAGTGTTTAGAAAGAATATATTGCAATTGCAAAGCGA
1787126-33:CA-3Fvb4	1787126|F|0-33:C>A-33:C>A	<nnxnp>	LG 2C	143.093	Fvb1-1	13330279	TGCAGACAAGAAATATAGGATTAGGATTAGGTAACAATGTCAGTGGTTGAGGAAACATGACAGAAGGTT
1804280-9:AT-9:Fvb2	1804280|F|0-9:A>T-9:A>T	<nnxnp>	LG 2C	144.686	Fvb2-1	9907151	TGCAGTCAATCAACTTGTGCCTATACGGGTTACAATACCAACACCATTCTTACTAAGCTGGTAGCTCAG
3402304-59:TCFvb2	3402304|F|0--59:T>C	<nnxnp>	LG 2C	145.476	Fvb2-1	9686561	TGCAGTTATCAAGAGGTTTCAGGCTTCGAGATTAGGAGCTCGCCAAGGGTTCAATGGTATGGCTCACAT
HAX-184370088-Fvb2-1	AX-184370088	<hkxhk>	LG 2C	147.07	Fvb2-1	7728427	CGGCCATCCTTCATCACCATTTTCTTTGAAAACCC[C/T]AGAATTTGGGAGGAAATTTTGCTTTCACTTCTCGA
AX-184694530-Fvb2-1	AX-184694530	<nnxnp>	LG 2C	147.07	Fvb2-1	8167617	CAAAGGAATGGTTTTGGGTAGATCAGATAAAGGTA[A/G]GGATTTGCCTGCCCTTGATGAGCAGGGAGACAGAG
1802731-9:GA-9:Fvb2	1802731|F|0-9:G>A-9:G>A	<nnxnp>	LG 2C	148.502	Fvb2-1	8244311	TGCAGCCGTACCGTACGTAGAATGGGCTACTGGTTCTAGTGGTGATGCGATTTGGAAGGGTTGAAGACC
1793578-6:AG-6:Fvb2	1793578|F|0-6:A>G-6:A>G	<nnxnp>	LG 2C	152.508	Fvb2-4	9569749	TGCAGCGAGGGTGACAAAACCAATCTGAAAGAAAAGGAGATTGTTGTTGAGGATCTAGGTACTTTTTCA
AX-184358925-Fvb2-1	AX-184358925	<lmxll>	LG 2C	156.517	Fvb2-1	6930836	AAACACTAACTAGCAAAGAGTGATCTACAAGCTAT[C/T]TTATTCGATTTAAAAATTACCATGATAATCATTAA
HAX-184403263-Fvb2-1	AX-184403263	<hkxhk>	LG 2C	156.517	Fvb2-1	6471902	TAAATGAACCAGAGCACCTTTGATGTAGTTTGCAT[A/C]ATATGAGTGATGGCTAATTGGCTAACTAATAGTGT
23106372-8:CG-8-Un	23106372|F|0-8:C>G-8:C>G	<nnxnp>	LG 2C	157.645	*	0	TGCAGGCAGACAGAACTGGTTTAC
12931939-43:TA-Fvb2	12931939|F|0-43:T>A-43:T>A	<nnxnp>	LG 2C	158.202	Fvb2-1	7185261	TGCAGGAGTAATTCTTGACTCTTCAAACTCAAAACAGTTCTACACCTAGGGAATCGAGATTTGGCTTCT
HAX-184381293-Fvb2-1	AX-184381293	<hkxhk>	LG 2C	158.76	Fvb2-1	7099763	AGATCCGATATGAGGCTATGGTCTAGGCTCTAGCA[A/G]GAGGGTTTTGTCATCCGAGTTAGTTCTGTTTTGGT
12908257-14:AG--Un	12908257|F|0-14:A>G-14:A>G	<nnxnp>	LG 2C	159.28	*	0	TGCAGGGAATTGGCGAGGACTTAC
1812150-47:GA-4-Un	1812150|F|0-47:G>A-47:G>A	<nnxnp>	LG 2C	160.869	*	0	TGCAGGGAACATATATTCAACATCTGAACTAACAAAACAAGAGTAACACGCACCTTTAC
HAX-184403261-Fvb2-1	AX-184403261	<hkxhk>	LG 2C	161.919	Fvb2-1	6437603	CCGGTGAACTCGTGTCGATGCGTATTATGACATCA[A/G]GGCCTTAAAAAAATTTGACATTTTGAGAAAAACTC
1792821-30:CA-3Fvb2	1792821|F|0-30:C>A-30:C>A	<lmxll>	LG 2C	161.919	Fvb2-1	6108127	TGCAGCGCCTTTTGCAGGTAGTTTGTCAGCATATCATTTTCTATAACATATGCAAACAGGAAGAATGAC
1820461-20:ATFvb2	1820461|F|0--20:A>T	<lmxll>	LG 2C	162.929	Fvb2-1	5981434	TGCAGGAGCACATCGGCGGCAGCGATTGCACCCTGCACGGCTGCCCAATGCAATGCAGTCTGCTGTATA
1810741-37:CT-3Fvb2	1810741|F|0-37:C>T-37:C>T	<nnxnp>	LG 2C	163.534	Fvb2-3	15151812	TGCAGTGACTCGTATAATGAGGCCGTGAGGATCCTGGTTATCCTTTGAAATGCCAGCCCACCAACCCAC
1794328-36:CG-3Fvb2	1794328|F|0-36:C>G-36:C>G	<lmxll>	LG 2C	164.968	Fvb2-3	13700422	TGCAGTCTCTGTTGTAAATTGCTCTTATCATTTTATGATTTTACTAGGCAATGAGTGTCTTGATGTGAA
1800939-8:GA-8:Fvb2	1800939|F|0-8:G>A-8:G>A	<lmxll>	LG 2C	165.979	Fvb2-4	7997411	TGCAGGCAATTCATGTTGCTGCTCAGTATGGGCAAACATCTTTCTTGAACCACATCGTCGCAAAGTATC
HAX-184257863-Fvb2-1	AX-184257863	<hkxhk>	LG 2C	165.979	Fvb2-1	7442480	TTTTTATCAATTTAAATCTGTTGTTATTTATCCAA[A/G]TATTTTCTTATTGCTGACATGTTCGAGGAGTTACA
AX-184246877-Fvb2-1	AX-184246877	<nnxnp>	LG 2C	166.425	Fvb2-1	6704768	CTGCACTCGCTTATGAAATGGTTGTAAGAAGTGTT[A/G]GAAAATATTGGACTTCACATTATCTATATACGTTG
23107186-44:CG-Fvb2	23107186|F|0-44:C>G-44:C>G	<nnxnp>	LG 2C	166.872	Fvb2-1	6580661	TGCAGTCAAGAACAGCAGTTCAGATGCTTCAGTCTCTGATGTAGGTACTAAAAGCAGCACATCTCTCAC
AX-184632812-Fvb2-1	AX-184632812	<lmxll>	LG 2C	167.1	Fvb2-1	6850852	CTTGTTCACCTCTTCGAGTGAAAGAGACGTGAACC[A/G]AGTGAAAAAAGAGGTCCTTGGTGTTATCAGAGAGC
12939675-16:AC-Fvb2	12939675|F|0-16:A>C-16:A>C	<nnxnp>	LG 2C	167.773	*	0	TGCAGCTTACTTCACACACTCTTTCTACATTCTCTAATTATGTTAC
HAX-184645936-Fvb2-1	AX-184645936	<hkxhk>	LG 2C	168.22	Fvb2-1	6363140	GAGATATGAATTTTACAGGCATGGATGCCATAATG[C/T]TGGTGGTGGATTTGGGAAAGATAGATGTGTTTGTT
12939025-17:ACFvb2	12939025|F|0--17:A>C	<lmxll>	LG 2C	170.033	Fvb2-1	6679794	TGCAGGGCCCAAAAGGGAAGCCCAACCCAGAAGATCATAGCCTTGTCGAGCCCGACGTAATTAC
AX-184021666-Fvb2-1	AX-184021666	<nnxnp>	LG 2C	170.034	Fvb2-1	4961633	GATGTATGTCATTTCTGTTGGTCTACATCATTTCT[C/T]GTAGTATTGTAATCCCATTGTAAACACGAAAATAT
HAX-184302309-Fvb2-1	AX-184302309	<hkxhk>	LG 2C	171.849	Fvb2-1	6778766	CCTTCACTACATCATGATACTCTAAGAACTGAAAC[A/G]TAAAGGACTCAAATGTTAAATAATGATACTTTGGC
1830626-14:CT-1Fvb2	1830626|F|0-14:C>T-14:C>T	<nnxnp>	LG 2C	174.342	Fvb2-1	10382708	TGCAGTGTCAGTATTCTAACTTTACAGCAGCCACATACGTACCATTCTGAACATATGTTGTTTCAACCC
1818279-6:TG-6:-Un	1818279|F|0-6:T>G-6:T>G	<nnxnp>	LG 2C	175.808	*	0	TGCAGTGTGGGTAGAATGGTAAAGTCTAGGCCGGTTCTGATAGAGGTACTTAC
AX-184503997-Fvb2-1	AX-184503997	<lmxll>	LG 2C	178.298	Fvb2-1	8066851	TTTGCACCACCATGCATTAATTTTGCTAGCTTGTT[C/T]ATCATCCATCCCGGCATCCTTATCGTCCATAATTC
HAX-184325317-Fvb2-1	AX-184325317	<hkxhk>	LG 2C	178.298	Fvb2-1	8280409	TGAGAAAAGAAGGATGGATAAAAACAGGGATCTGT[A/G]TTGGAGTTTATTGAGAAAAGGTTTTTCACCCCAGC
HAX-184569816-Fvb2-1	AX-184569816	<hkxhk>	LG 2C	178.298	Fvb2-1	8021859	CCCTATTCGTTACCCCAACATTAGATTCAGTTTCT[A/G]GTTTTCAGCCCCAAATATCATCAAGCCTCTTACCA
1799174-56:CA-5Fvb2	1799174|F|0-56:C>A-56:C>A	<nnxnp>	LG 2C	180	Fvb2-3	15276474	TGCAGGCTACTCACCCTCTTGACCAGATTGGACTCGCTCAAGATCAAAGTCCTCGGAATTTGCTTCGGC
AX-184475914-Fvb2-1	AX-184475914	<lmxll>	LG 2C	180.556	Fvb2-1	6866070	CGTATATCCCATGCTACATGACACTTGATCGACGA[C/T]GCGTACCAGAATTATTGTTACATGCATGTTTAAAT
HAX-123363637-Fvb2-1	AX-123363637	<hkxhk>	LG 2C	180.556	Fvb2-1	5825691	AGGCTGAGTTAATTTTTCCGGGTAAGAAGGTAGGC[C/T]TACTTATAGTTATTTGAATCCTTGCAGACTCTCGG
3400032-56:TA-5Fvb6	3400032|F|0-56:T>A-56:T>A	<nnxnp>	LG 2C	181.994	Fvb2-1	5557507	TGCAGGAATATTTTTGTTGTGATCGGTAATGATAAATCAATTCTTTAGTGCATCCAAGTAGGACAGGTA
1787939-23:CTFvb2	1787939|F|0--23:C>T	<lmxll>	LG 2C	182.973	Fvb2-1	6662699	TGCAGTATTCGTTCATCAATGCCCGTTCTCTACTCAATTATCTTGGAGCTTTGATAATGTCCACTGACT
HAX-184734220-Fvb2-1	AX-184734220	<hkxhk>	LG 2C	184.17	Fvb2-1	5597801	AGCAAGCTCAACGGAGCTTCCCTGACCGACGACGA[C/T]AGTGTCGATAAGGCTCATAAGCGGGCCGCTGATCC
23107969-20:AG-Un	23107969|F|0--20:A>G	<lmxll>	LG 2C	184.17	Fvb2-1	7629300	TGCAGTATTTGAAGCAGGCGAATAGCTAACCCTAAGCAAAGTTTCCCGGCCTCCTCGATCCAGAGAGAG
HAX-184347623-Fvb2-1	AX-184347623	<hkxhk>	LG 2C	184.17	Fvb2-1	5711224	CTGTAGCTATTACGGACATGTCCGGTTTTCGCATC[C/T]CTGTAGGCATTGGCTTTCTCCAAATTCGAAAGTAG
AX-184051735-Fvb2-2	AX-184051735	<nnxnp>	LG 2C	185.783	Fvb2-2	24011647	GTAGTCCATACCCTCAGCAGAAATTATATCTTACT[A/C]ATGAGATCAAGTAAACAATCATTGTGAAATATCCA
12928406-8:AT-8Fvb2	12928406|F|0-8:A>T-8:A>T	<nnxnp>	LG 2C	186.582	*	0	TGCAGTAATTTCAGGATTGTAAGCATTAC
3401559-35:TC-3Fvb2	3401559|F|0-35:T>C-35:T>C	<lmxll>	LG 2C	187.263	Fvb2-1	5356627	TGCAGAAGTAGATCAATCTCCAGCAGACTCCCAAGCCGACATCGAGATCAATCAACAAATATTGTTTAG
1840847-22:CT-2Fvb2	1840847|F|0-22:C>T-22:C>T	<nnxnp>	LG 2C	188.194	Fvb2-1	5641989	TGCAGTTGCTAGCAATGTAAGATACAATCATTTACATACCACACTACTTAGTTGCCTTAC
1831315-35:AGFvb2	1831315|F|0--35:A>G	<lmxll>	LG 2C	188.275	Fvb2-3	16307341	TGCAGTACTGCACCGAAGCAAGTCACTTTGAAGGTAGATGTGCGCATGCAGCCCTTCTTCCAATTCACT
1796826-5:GA-5:Fvb2	1796826|F|0-5:G>A-5:G>A	<nnxnp>	LG 2C	189.806	Fvb2-1	5301788	TGCAGATGGTGGTGATGTAGACTATTGGTGCTAGAACTAAGCCACCAGAAAAATAGAGAACCTTGAATA
1809385-62:GAFvb5	1809385|F|0--62:G>A	<lmxll>	LG 2C	191.368	Fvb2-1	5436713	TGCAGCCAAAAGAACCTTGCCTTCTCTGTCCCGGAACATAAATCCTCCCGCAGCTCTTCCTAGTACAAA
1806924-25:TG-2-Un	1806924|F|0-25:T>G-25:T>G	<nnxnp>	LG 2C	192.246	Fvb2-1	5588299	TGCAGCTAAACTTTAGATGTCAATTGCTGTGATAAGAACTAATATGCTTCATTCCATCTATTGCTTGTT
HAX-184930416-Fvb2-1	AX-184930416	<hkxhk>	LG 2C	195.531	Fvb2-1	4721598	TTTGCTTCGACAGTGAAGAATACAGCCATCAAGGA[C/T]AGACAGCCCATTTTTACCAAATAGAACTTCATGAA
1842750-11:GC-1Fvb3	1842750|F|0-11:G>C-11:G>C	<lmxll>	LG 2C	195.978	*	0	TGCAGGTTACTCAGTGCGAACAACTTATCTAGACCAATCCCTGCCTTCCTAGGAAACATTACCACTCTA
AX-184841969-Fvb2-1	AX-184841969	<nnxnp>	LG 2C	197.121	Fvb2-1	4964089	TCACAGATATTCAAGGATTAAGTTTTAGTTGATTT[C/T]ACGATTAATAGTTGAGCTTAATTAATTTGAATTCT
1793717-50:ACFvb2	1793717|F|0--50:A>C	<lmxll>	LG 2C	197.626	Fvb2-1	4866906	TGCAGTAGGAGAACATAGTGATTGAATAGGAATAACCAATATACCAACAAAGTGTAAATGCTGGACACT
AX-184403247-Fvb2-1	AX-184403247	<lmxll>	LG 2C	198.71	Fvb2-1	5322923	ATTCATGTAATTTTCTACGGTTGTTGGTTAGGTAT[C/T]AGTACACCAAACTCTACATTATTTAAACCCCTAGG
HAX-184617620-Fvb2-1	AX-184617620	<hkxhk>	LG 2C	198.71	Fvb2-1	4813648	GTGTTTGGTGTCTCATTGTGCATATTTTAAGGTTG[C/T]CAATGTTTCTTGGTTGCATCACTGGACTATTAATT
AX-184336432-Fvb2-1	AX-184336432	<lmxll>	LG 2C	199.453	Fvb2-1	5462525	TTTCTATTTACTGAACTCTTTTCAAAACCCTTTTT[G/T]GCACAACACCATCCTCTCCTCATCACATGTGCTAC
23106756-8:CA-8Fvb2	23106756|F|0-8:C>A-8:C>A	<nnxnp>	LG 2C	199.831	Fvb2-3	17107226	TGCAGAACATTGCAGGGTCATACCGGAAAGGTATTCACCTTTTAC
HAX-184381254-Fvb2-1	AX-184381254	<hkxhk>	LG 2C	200.953	Fvb2-1	4688003	CCAATCAATGAGCATAGCAGCAAGACCACAATTAA[A/G]GCAAACAATTCCTACTCACATATATGGTAATATAC
HAX-184414019-Fvb2-1	AX-184414019	<hkxhk>	LG 2C	200.953	Fvb2-1	4663508	GAGCTGCGACGGTGTTCACCGGCCACGCCGGTGTG[A/G]CATTCCTGCTGAAGATGCTCACCTACAGTTTTGGG
HAX-184538300-Fvb2-1	AX-184538300	<hkxhk>	LG 2C	201.399	Fvb2-1	4425622	CTTTTATTTGTTCCATTCAATATTCGGTTTGTTTA[C/T]GCTTCGGCATAACATTCGGAAAGCGACCAAACAAA
1801003-37:AT-3Fvb2	1801003|F|0-37:A>T-37:A>T	<lmxll>	LG 2C	201.846	Fvb2-1	4792497	TGCAGCTGTAGAAGGCTTGGCAATTCCGTCACCATCATAGGACGGTATACTTGAGCATAAATGCTCGTT
AX-184097439-Fvb2-1	AX-184097439	<nnxnp>	LG 2C	203.215	Fvb2-1	4105216	ACTAGTGATCTATGAATTTCATTTGATTATTGAAA[C/T]ATGATCTGAATGTGATGACTGTGACTGAAACTGCA
1814697-31:AT-3Fvb2	1814697|F|0-31:A>T-31:A>T	<lmxll>	LG 2C	203.682	Fvb2-1	3903717	TGCAGAAGTTGCGCATGTCTGTATCATTGGTTGCCAATATCACGTAAAAGCTCCTTGTTTGTTAC
1805762-28:CG-2Fvb2	1805762|F|0-28:C>G-28:C>G	<lmxll>	LG 2C	204.583	*	0	TGCAGATATCAGCTTGAGATCCCAATTCGTCAACATTCTTCATAAATACTCCCAGCTTCTTCTTACAGA
HAX-184214992-Fvb2-1	AX-184214992	<hkxhk>	LG 2C	205.03	Fvb2-1	3716001	CAAAAAGTAGGACGTCCGTGCAACTTCGATTAATG[A/G]ATGAGTTTGCAAAACCGTAAAGGCCTAAAGTCCCT
HAX-184075598-Fvb2-1	AX-184075598	<hkxhk>	LG 2C	205.932	Fvb2-1	3381222	TGGTTGCTATTGAAAAAGAACTTTGCATATTGCAT[C/T]ATTACCGGTTCACTGCATTCTCAATTTTCTGATGC
AX-184538290-Fvb2-1	AX-184538290	<lmxll>	LG 2C	205.932	Fvb2-1	3262258	GTCGCAGCCAAGGCAACAAGCAGGTAATATCGGGT[C/T]GACCATGTGATGTTATATTTCCTTTGCCTGTATAA
3400004-16:TC-1Fvb2	3400004|F|0-16:T>C-16:T>C	<nnxnp>	LG 2C	208.429	Fvb2-1	3146452	TGCAGTCCCTAAAGAACGAGCAAGCTGCCATGCCAGTACTTGCATCCCAGATTTACAAACATCTTTCCA
AX-89847858-Fvb2-1	AX-89847858	<lmxll>	LG 2C	209.338	Fvb2-1	3148736	GGTGAATTATTGAGGTTCTCTCACAGGCTTCCGTC[C/G]TTTAAATTGACTGGTGATGAAGGAGCAGGAGTGCC
23107083-33:AG-Fvb2	23107083|F|0-33:A>G-33:A>G	<nnxnp>	LG 2C	209.654	Fvb2-1	2560772	TGCAGATGTTTGGAGATGATCATTGGACCAGGCGAGGGAACTGTAGTGAACAGTTTGATTATGCCACAC
23106835-17:AG-Fvb2	23106835|F|0-17:A>G-17:A>G	<nnxnp>	LG 2C	210.88	*	0	TGCAGCACACATGCACAGCCTGCTGTTGCAGCGATTAC
AX-184336391-Fvb2-1	AX-184336391	<lmxll>	LG 2C	211.025	Fvb2-1	3069186	ATGGCGAGGTTTAGTCCATTATCATGAGCGCTACA[A/C]ATGACTAAATGATGTTTACAGAATCACAGAGTACT
AX-184291002-Fvb2-1	AX-184291002	<nnxnp>	LG 2C	212.106	Fvb2-1	2714812	TTACGAAGATATGTAATCGTGTTACATATCTACTG[A/G]TCATTTCATTATACCGATAACTCATTGTTTATACT
1795625-5:AG-5:Fvb2	1795625|F|0-5:A>G-5:A>G	<lmxll>	LG 2C	212.713	Fvb2-2	20063137	TGCAGGAAAGTACAAGTGCGCTTTTGCAAACCTATTTTATTTATTTTCTTAC
HAX-184465923-Fvb2-1	AX-184465923	<hkxhk>	LG 2C	212.713	Fvb2-1	2835191	GATGCCATTCATCAGTAGAAAGCTTTGGATGATTG[A/G]TTGATGTAGGATCAAGGCCAGGTAGTGCCCTAGCC
3407391-21:TGFvb2	3407391|F|0--21:T>G	<nnxnp>	LG 2C	213.448	*	0	TGCAGACCACTATTTTGAAAATGTCCAGACTTGGGTTTTTCAGAAGTAAAATTTCCCTGACATTTACAG
1784478-28:TC-2Fvb2	1784478|F|0-28:T>C-28:T>C	<nnxnp>	LG 2C	214.929	Fvb2-4	3603095	TGCAGACCAGCATTAGTTTCTGATCTTGCTTCAGATATTGGTTGAATTGGGCATAATGCTTACTGATAA
1791619-34:TC-3Fvb2	1791619|F|0-34:T>C-34:T>C	<nnxnp>	LG 2C	216.41	*	0	TGCAGCCTACCTAGAAAATGAGCAACAAAAGAAACACATTTGAAAGGAAATCCGTACATAGGTTACAGA
3401073-9:AC-9:Fvb2	3401073|F|0-9:A>C-9:A>C	<nnxnp>	LG 2C	217.891	Fvb2-1	2122768	TGCAGGGCACTATGTAGAAGCAGTAAAACCCTCTTAC
3401773-14:CA-1-Un	3401773|F|0-14:C>A-14:C>A	<nnxnp>	LG 2C	219.373	Fvb2-1	2300631	TGCAGCATGAACAGAGACTTCTTTTTTTACACACAAGCAGCCCACGCGCTGTTAC
12935387-11:GA-Un	12935387|F|0--11:G>A	<lmxll>	LG 2C	219.878	Fvb2-1	1249937	TGCAGAAGGCAGAAAATCCACAAAATTCATCTTATTTTAC
3402555-6:AC-6:Fvb2	3402555|F|0-6:A>C-6:A>C	<nnxnp>	LG 2C	221.615	Fvb2-1	18790600	TGCAGCCTCTCCACCATTAGACCAGATGCTAATCTTAGGCTGAAGTCCGCGCACGGCGTCAGCATTACA
1807317-31:AG-3-Un	1807317|F|0-31:A>G-31:A>G	<lmxll>	LG 2C	224.565	Fvb2-3	22741533	TGCAGAGAAAAATCATCGCATCCCAATTAGAGAAACAAAGATTATACTAATGTCGTCGCGCGCTACATT
1803102-27:GA-2Fvb2	1803102|F|0-27:G>A-27:G>A	<nnxnp>	LG 2C	225.423	Fvb2-1	18815998	TGCAGTTCACGCTAGGATGCTGAATCGATTTTGGTTGTAAATCTGAAAATGTAACCTGTAAGTAGAGTC
1806854-33:CT-Un	1806854|F|0--33:C>T	<lmxll>	LG 2C	227.654	Fvb2-1	543779	TGCAGCTAGTTACATGTAAATAAATAAAAAGTCCAGGGCAAGCAAATTAC
12931974-39:GAFvb2	12931974|F|0--39:G>A	<nnxnp>	LG 2C	228.441	Fvb2-1	19001880	TGCAGGGAGAAGTGGCAGTGGGGCGAGGAAATCGGATGGGCATATGGGGAAATTTACTTGGAAGATTGA
HAX-184140240-Fvb2-1	AX-184140240	<hkxhk>	LG 2C	229.175	Fvb2-1	421355	CTCGAATTGATAGTTTTATCAATTGTAGAAGATGC[A/G]CTTTCAATGATGGGTCAATGCAAGTAACAGGCAAC
AX-184257745-Fvb2-1	AX-184257745	<nnxnp>	LG 2C	229.858	Fvb2-1	78784	GTGGTTTAAGAGTTCGAGTCTCTTAATTTAATATC[A/C]AAATTTAAAGCATCCCCACATTTATGCTAGTATAC
HAX-184690739-Fvb2-1	AX-184690739	<hkxhk>	LG 2C	230.54	Fvb2-1	1549322	GCTTTTCCTGTATGGATTAGGAGGACAAGGCCAAC[A/G]GGCAGATAAGATGGCAAATGTGCTTTGTGGCCGTG
3407529-44:CT-4Fvb2	3407529|F|0-44:C>T-44:C>T	<nnxnp>	LG 2C	232.823	Fvb2-1	1032499	TGCAGATGTAGACCTAGCTACCTAACTGAATGTATACGTTTTCTTGACGTATGTAGCTAATCTATACAA
1810323-10:GA-1Fvb2	1810323|F|0-10:G>A-10:G>A	<lmxll>	LG 2C	232.823	Fvb2-2	21070239	TGCAGACATCACTTCATGGAAGCTGCCCAGTGATCAGAGGGGAGAAATGGGTGGCAACAAAATGGGTTA
HAX-184279678-Fvb2-1	AX-184279678	<hkxhk>	LG 2C	235.106	Fvb2-1	662576	TTGTCTCGGGTTAAAACTTGATTACTCCATATTTG[A/G]TAGCTGCTTAGATTTCTCCTTGGGATACTTGGATA
1851856-42:TAFvb2	1851856|F|0--42:T>A	<lmxll>	LG 2C	235.777	*	0	TGCAGATGGACAAGCTTATTTTGGATGCGTTCAACCTGACAATTGCGGATGATGGAAAGCTGCTTACAG
HAX-184529930-Fvb2-1	AX-184529930	<hkxhk>	LG 2C	236.447	Fvb2-1	956542	AATTGTTGCTCCTCTTGGCTTGTAAATTGTAATTG[C/T]GTTGTCTTTCTTTCGTATTCTTCTCCATGAAATTT
HAX-184945203-Fvb2-1	AX-184945203	<hkxhk>	LG 2C	236.894	Fvb2-1	960365	AAAGTAACATCATGGTGAACATCAAGGGACAACAA[C/T]GTAAGGCCAAGGATCTATCGATTCAACTGGTCCAC
1784889-9:GA-9:Fvb2	1784889|F|0-9:G>A-9:G>A	<lmxll>	LG 2C	237.624	Fvb2-2	21569087	TGCAGTTTCACACAACATTCTTTGTTGTCTCCTTTCTGGCATGCTAGTTCTAACACATAAACACACGGA
1818355-47:TA-4Fvb2	1818355|F|0-47:T>A-47:T>A	<nnxnp>	LG 2C	238.044	Fvb2-1	19002409	TGCAGTCGTCATCTGCCGGCTCGGTGATGTCATCCTCCGTCGTGGCCAGCCCTGTCTCCAACGCGTTGA
23106268-15:AG--Un	23106268|F|0-15:A>G-15:A>G	<nnxnp>	LG 2C	240.362	*	0	TGCAGAGGCATCAAAGTTGAACATAAATTTTTAC
HAX-184392268-Fvb2-1	AX-184392268	<hkxhk>	LG 2C	243.874	Fvb2-1	2165861	TTACTTCGGGTTTCAGTGTGAAATTTGGGGTGGGT[C/T]TTGATAATGTGTATGCATTAATACTGTCTATTTTA
AX-184655982-Fvb2-1	AX-184655982	<lmxll>	LG 2C	245.24	Fvb2-1	2014567	CTTTAGAGCTAACTCGACCCGGAAACATTGGATCC[A/C]GATTCCTGTCCAAAGTCCGATCCGCCCGAGTCTCC
AX-166527442-Fvb2-1	AX-166527442	<lmxll>	LG 2C	245.24	Fvb2-1	2772417	CGATCACATTCATCGGTCTTCAACTCGGAATAAGG[C/T]TCACTATTACTGATTCCATATTGTTGACAACTAGA
HAX-184424778-Fvb2-1	AX-184424778	<hkxhk>	LG 2C	245.301	Fvb2-1	2136924	GAGAGAATGGGGAAGAAGAGTGTAATATATACCTG[C/T]GGACTTGGTGATAGATGATCGAGATCGTTGTAGTT
AX-184103657-Fvb2-1	AX-184103657	<nnxnp>	LG 2C	245.494	Fvb2-1	2561001	ACCTTTCTTATTTTTGCATCCTTTATATATTATTA[G/T]CAGTAACATTTCCCATATACTATATACGGATAAAC
HAX-184085854-Fvb2-1	AX-184085854	<hkxhk>	LG 2C	245.687	Fvb2-1	2346869	AACTCGTATGTTTCTTAAATCATCACCATATCATT[A/G]ACCATCCTAAAATGAGGAAGCCAAGAACTTTCATG
AX-184246806-Fvb2-1	AX-184246806	<lmxll>	LG 2C	247.764	Fvb2-1	2705557	GTCCTGAAACTATGGTAAGGATGCTTGCGAAAGTT[A/G]TGTTCGTGTTGTTCTTGATCATTACCTCAGCAGCT
1787407-21:TC-2Fvb4	1787407|F|0-21:T>C-21:T>C	<nnxnp>	LG 2C	248.004	Fvb4-1	10796491	TGCAGCAGGATCATCATATTGCGGAAGCATTTTCTTCTCCACAGTAGGATCATCATTAC
HAX-184257779-Fvb2-1	AX-184257779	<hkxhk>	LG 2C	249.841	Fvb2-1	1937992	ATCAAACTCATAGACCTCACGTTTACGAAATCCTG[A/C]TGTCACTCGACAAATAGTTACTAGCGTAAATCTAG
1777554-45:AGFvb2	1777554|F|0--45:A>G	<lmxll>	LG 2C	250.452	Fvb2-1	2560772	TGCAGATGTTTGGAGATGATCATTGGACCAGGCGAGGGAACTGTAATGAACAGTTTGATTATGCCACAC
1818688-52:TG-Un	1818688|F|0--52:T>G	<lmxll>	LG 2C	251.685	Fvb2-1	2752995	TGCAGCCTTGTTCTACTGTGGTAAAATTCAAACTGATCAGCCTTTACTACTATGCTTGGCTTAC
1848659-48:CT-4-Un	1848659|F|0-48:C>T-48:C>T	<nnxnp>	LG 2C	253.195	*	0	TGCAGTCTTGCATAAAGAAGGATGAAAAAGAAACTAAAACAGGAATTCTTACAGTTTAC
HAX-184738590-Fvb2-1	AX-184738590	<hkxhk>	LG 2C	254.856	Fvb2-1	1562053	TGAAATACATATACAAGCCAAAACGTGAAAGTGTC[A/G]TGATCCCGTTTGGTCTTCAAGTAGCTCCGCCACTA
AX-184058757-Fvb2-3	AX-184058757	<lmxll>	LG 2C	255.759	Fvb2-3	20874063	CTTAATTTAGAGAAATATGATATAAAGAAGAATCA[C/T]TGAGATGCTCACATGCGCACTGCGACTGCGCCTAG
AX-184651125-Fvb2-1	AX-184651125	<nnxnp>	LG 2C	256.673	Fvb2-1	19951857	TTTGGCCCAAAGTTTATTTGGTATTTTCTCTTCTT[A/C]AAAATGAACATATGTATGACCTTTTGTTTTGTTCT
23107804-39:CA-Fvb2	23107804|F|0-39:C>A-39:C>A	<lmxll>	LG 2C	257.124	Fvb2-1	1689925	TGCAGCAAGCAGAGAAACATCTTTGTGCCTCAACACCTCATGCATCAGACATGACAGTTGAAGAACCAT
HAX-184058344-Fvb2-1	AX-184058344	<hkxhk>	LG 2C	258.49	Fvb2-1	1737021	GGTAAATTGTCTAATTTTGCAAGATTTGATACCAC[A/G]TCATTAACATAAAGCAACTGTCACTTATACAACAT
12929224-32:GT-Fvb3	12929224|F|0-32:G>T-32:G>T	<nnxnp>	LG 2C	260.664	*	0	TGCAGGACTGGTTAGGTCTACCAGCAAACAGTTGCGGAAGTATAGTTGTGGCTATCACGGCTATAGCCA
H1815037-65:A>C--Un	1815037|F|0-65:A>C-65:A>C	<hkxhk>	LG 2C	263.192	Fvb2-1	19097811	TGCAGAAACATTGTCACCTCCTCCATTCTCACTTTTCCAACTCTAATCTACCGGCATCCAGAAACATAA
AX-184236029-Fvb2-1	AX-184236029	<nnxnp>	LG 2C	263.816	Fvb2-1	18878588	TGAGAGAATACTTAAACCCAAAAGCTGAAAAGCCA[C/T]ATGTCTCCACTCGATGAGACTCGAAACAACAAAAG
1785179-9:CG-9:Fvb2	1785179|F|0-9:C>G-9:C>G	<nnxnp>	LG 2C	263.816	Fvb2-2	21576643	TGCAGGTTAGTGGTCATATATCTTCTCTTGTGCATCACTTGAAGCTAGTCTTAGATGGGTTCGTTCCTT
1774995-36:GA-3Fvb2	1774995|F|0-36:G>A-36:G>A	<nnxnp>	LG 2C	264.897	Fvb2-1	19474742	TGCAGAGTGGTATAGGAAGGCGTTTCCGAAGCTGACAAAACTGACCCGGTTGCTTAC
23106885-20:AG-Fvb2	23106885|F|0-20:A>G-20:A>G	<nnxnp>	LG 2C	265.433	*	0	TGCAGCTTATGCGACCCATTGTTATATATTACCTATTATAACGATTAC
HAX-184494884-Fvb2-1	AX-184494884	<hkxhk>	LG 2C	265.433	Fvb2-1	19219712	AGACTCAAGTGCCAAGTCGGTCAAATTGGGACATC[C/T]CCTTGCAATAGCAGCTAAACCCTTATCAGATATTG
1792162-64:AG-6Fvb2	1792162|F|0-64:A>G-64:A>G	<lmxll>	LG 2C	266.631	Fvb2-1	19218982	TGCAGTTGAGGGCAGAGTTCACCCAACACCGCCATCCCGGAATTTCCAAACCCAGGGCAGTTACGGATG
1802084-67:CT-6Fvb2	1802084|F|0-67:C>T-67:C>T	<nnxnp>	LG 2C	267.235	Fvb2-1	18970274	TGCAGAGCCAATGTTCTGAATCAATATAATGCAGTATTTAGCATGTATTAGCCAGCAGAGACAAATGTA
1828014-24:CA-2Fvb2	1828014|F|0-24:C>A-24:C>A	<lmxll>	LG 2C	268.444	Fvb2-1	19151475	TGCAGGTAACCATCAGAAAACATTAGCCAAAGTCAAAGCCACACATTGATTAGTTTATTTTGCTTCCCT
H1833500-11:A>C--Un	1833500|F|0-11:A>C-11:A>C	<hkxhk>	LG 2C	269.037	Fvb2-1	19946984	TGCAGCACTGTAATTTCTATGACGAAGCAGCTGGATGAGTTGAAATAAATGATTAC
AX-184347831-Fvb2-1	AX-184347831	<nnxnp>	LG 2C	269.719	Fvb2-1	19617220	GAAAATTTTCTAAGAGAATGATTGTTCTTGTGGAC[A/G]AATTTCTGCAGTGAATATCATGTGTGTTACTGTTC
H12907236-9:T>C--Un	12907236|F|0-9:T>C-9:T>C	<hkxhk>	LG 2C	270.401	Fvb2-1	19284312	TGCAGAGGCTGGCAGTGTTAGGCTCATTAC
AX-184903224-Fvb2-1	AX-184903224	<nnxnp>	LG 2C	271.491	Fvb2-1	18853461	ATTTCTAGGCCATACCTAAGGTCTTGAAAGCTAAT[C/T]TGATAAAGTATTGTTGAGGTCGGTTTTAAGCTCAA
1817311-59:TG-5Fvb2	1817311|F|0-59:T>G-59:T>G	<nnxnp>	LG 2C	271.937	Fvb2-1	18817029	TGCAGCCAGAGACGCCATTTGATATCCCACTCTGTCTTTGTCCCAAGCAAACCCAGAGAGAGACAGAGA
12933059-5:TAFvb2	12933059|F|0--5:T>A	<nnxnp>	LG 2C	271.963	Fvb2-1	288936	TGCAGTGAAAATTTGATAAAAAACCAGAAGAATGAGAGAAAACAACTACCAGCCTATTGCACACAGATC
AX-184204959-Fvb2-1	AX-184204959	<lmxll>	LG 2C	272.724	Fvb2-1	20175249	ATTTACACAACTTATAAGGTAGTTGAAGGGGCCTA[C/T]GTACCTCATTCCCAGCAGGATGGAAGCCCCCACCC
HAX-184021200-Fvb2-1	AX-184021200	<hkxhk>	LG 2C	273.478	Fvb2-1	19764339	TTCCTCATTAATTCAACTTCAAAATTTCAGATCTC[A/G]TACCGAAATTCCGATATACCGATTCCGTCAGTAAC
1796411-20:TCFvb2	1796411|F|0--20:T>C	<nnxnp>	LG 2C	273.924	Fvb2-3	22205254	TGCAGCTATTCCCGGTTCATTAGCAGAATGCCCTGCATCTTGAATAACCTGTTAC
HAX-184124896-Fvb2-1	AX-184124896	<hkxhk>	LG 2C	274.371	Fvb2-1	19435821	ATTTATACAAGCATGAGGAGAACAAGAGCATGGAT[A/G]GTGAATATCGGCTAGCGGAGTAGTGGGAGATACTT
AX-184898996-Fvb2-1	AX-184898996	<nnxnp>	LG 2C	274.371	Fvb2-1	19701802	TTATCCTTCTTTTTCAGCTTACTGAATTTGAGGAT[G/T]GTGGTTTAGCAATTGGGCTAAATGGCACTCATCTT
HAX-184381488-Fvb2-1	AX-184381488	<hkxhk>	LG 2C	274.371	Fvb2-1	19331352	GAGTGATTGTGTAAAGAAAGAGTGTAAAAAATTGA[A/C]AACTAGACGATGCGTCTGCCGGGAGTCGAACCCGG
12931032-68:AGFvb2	12931032|F|0--68:A>G	<nnxnp>	LG 2C	274.817	Fvb2-1	19218982	TGCAGTTGAGGGCAGAGTTCACCCAACACCGCCATCCCGGAATTTCCAAACCCAGGGCAGTTACGGATA
HAX-184456156-Fvb2-1	AX-184456156	<hkxhk>	LG 2C	275.718	Fvb2-1	19567657	TTGACAAGGGAAAGAGAGCCACAGAGAGATCATAA[A/G]AACTGCCACTAACATATATGTATCCCCAAACCACC
12930998-9:GCFvb2	12930998|F|0--9:G>C	<lmxll>	LG 2C	276.254	Fvb2-2	2681625	TGCAGTGCTGGTTCAAGTCTTTCAAAATAGTCCCATAACAGCAGCCTCTGGGATCCACAGTCAATCCAA
HAX-184925784-Fvb2-1	AX-184925784	<hkxhk>	LG 2C	276.998	Fvb2-1	20075576	GGATAGTGATGATGAGCGATGGATTTCAAAGTTTC[A/G]AAATTCTTCAGAAATGGACAAGAGTAGCTCAACAG
1814210-17:TG-1Fvb2	1814210|F|0-17:T>G-17:T>G	<lmxll>	LG 2C	278.524	Fvb2-2	1471679	TGCAGCTATTTTGAATCGTTTCCTCCATGAAATTGGTGGGGTGTTACCTCTTTTAC
H1814793-14:G>C--Un	1814793|F|0-14:G>C-14:G>C	<hkxhk>	LG 2C	279.888	*	0	TGCAGAGGTGGACTGATGAATTACACATGCACAAAAGACTTCGGATGTGAATTCAGCTATGTAAGTTAC
AX-184851258-Fvb2-1	AX-184851258	<lmxll>	LG 2C	280.781	Fvb2-1	20595826	ACGACTGACTCCGAAAAGTGTAACCGAGAAACCCA[C/T]ATCATATCTGCAGAACATCTCAAGAGTTGCAGAGA
HAX-184204957-Fvb2-1	AX-184204957	<hkxhk>	LG 2C	280.781	Fvb2-1	20143877	CATTTTATCATACTGCAACAATGACTTAGGGTTCA[A/C]AAGGAGATTACTTAAATTTAGCATTGACTCACCAA
H1822825-39:G>A-Fvb2	1822825|F|0-39:G>A-39:G>A	<hkxhk>	LG 2C	280.781	Fvb2-2	2115120	TGCAGATTCCACATCCATGGCAATGGTACTGTCTCTTGAGTATCTGCAAAAAAAGCAGAAACAATGTTC
H1805879-11:A>C--Un	1805879|F|0-11:A>C-11:A>C	<hkxhk>	LG 2C	281.227	Fvb2-1	20042370	TGCAGCACAACAATGCAAAATTCTTACCATTTGAAGATGACCTTCTTAGATGGCAACTCCACTGGGTAG
12933412-6:TG-6Fvb2	12933412|F|0-6:T>G-6:T>G	<lmxll>	LG 2C	283.531	Fvb2-1	20515053	TGCAGGGTTACTAGAACAATAAGAAGATGATGGGGGATTGATGATTGGTGTTCTAGAGTACAACTGATC
H1776851-9:G>A-9-Un	1776851|F|0-9:G>A-9:G>A	<hkxhk>	LG 2C	285.836	Fvb2-1	20396914	TGCAGCACCGACAACAACAGAAACATCTGAAGTGCTAACCTCTGAATTTAC
HAX-184656112-Fvb2-1	AX-184656112	<hkxhk>	LG 2C	286.737	Fvb2-1	20682672	GCAAGGCATAAAGTGGGTGATTTCATCCTTTCTCT[A/G]GGCGAACACCATCATTACCCGTGCTAATAATCAAT
HAX-184414263-Fvb2-1	AX-184414263	<hkxhk>	LG 2C	287.184	Fvb2-1	20712448	AAGGATAATGACCCCCCAAAAATGCAACTAATAGC[A/C]CTTGAAAAACGTCTTTGTACAAACCATGTAAGCTT
1809362-33:GA-3Fvb2	1809362|F|0-33:G>A-33:G>A	<lmxll>	LG 2C	287.635	Fvb2-4	22057368	TGCAGGTTACCAACTTACGACGTCTACGTTCAGATTATTAGACAAGCCACCGGGAGAGAAATAAAACTT
H12932652-59:A>GFvb2	12932652|F|0-59:A>G-59:A>G	<hkxhk>	LG 2C	288.085	Fvb2-1	20432252	TGCAGGAATTTGAACACAAGTGTTACAATCTCCAACAGAATGTAAACAGGTGTTTTTCAAAAATTCATC
HAX-184032406-Fvb2-1	AX-184032406	<hkxhk>	LG 2C	288.987	Fvb2-1	20492148	ATGATGAATGTACACCACTAACCGAAGTAATGGCT[A/C]TATAAAGACCATAAAATTCATACATTGAAGGCCAA
AX-184204985-Fvb2-1	AX-184204985	<lmxll>	LG 2C	291.716	Fvb2-1	22029489	GACATTACCAGAGTAAATTTTAACCATAAGTATGC[A/G]GAAGATTAAGACAGTAACTCACCGTCTCTTCCCCA
12933412-37:TC-Fvb2	12933412|F|0-37:T>C-37:T>C	<nnxnp>	LG 2C	291.716	Fvb2-1	20515053	TGCAGGGTTACTAGAACAATAAGAAGATGATGGGGGACTGATGATTGGTGTTCTAGAGTACAACTGATC
HAX-184097613-Fvb2-1	AX-184097613	<hkxhk>	LG 2C	294.445	Fvb2-1	21358343	CAAGTTCATTAGTTTCATGGACTTAATTAGCTAGT[A/C]GTAGAGCTGAGATTTCTCTTCCCTTTGCAGGGCGT
1817452-20:TC-2Fvb2	1817452|F|0-20:T>C-20:T>C	<nnxnp>	LG 2C	294.891	*	0	TGCAGAGACAAAAGGGTTTTCGGCTTCAGTATTGGCAGCATCCCAACGTATTAC
HAX-184336717-Fvb2-1	AX-184336717	<hkxhk>	LG 2C	295.338	Fvb2-1	21170049	TTCGTACTTAATGGGATTGTGAAGCAATGAGGTTG[A/G]AAATTTGGATTTGAAGGGTCACTTCAGAGTTGCAA
12942112-29:AG-Fvb2	12942112|F|0-29:A>G-29:A>G	<lmxll>	LG 2C	295.338	Fvb2-1	20833939	TGCAGGCAACAGAGGCCGGAATCACCATGGAAACCAGTGCAAACTTTACCGTACTGAGGACGTTACACA
12937499-17:AG-Un	12937499|F|0--17:A>G	<lmxll>	LG 2C	296.69	*	0	TGCAGAACCGCACTAGCAGAAAATGAAGTTATTTAC
1784534-54:TC-5Fvb2	1784534|F|0-54:T>C-54:T>C	<nnxnp>	LG 2C	298.079	Fvb2-3	6000168	TGCAGAACCTGTTTAGTTAGACTGTTGGAGAGCTTTTTATGAAAATAATATGGACAACATAACATGGCA
HAX-184247115-Fvb2-1	AX-184247115	<hkxhk>	LG 2C	300.821	Fvb2-1	21461313	ACATTATGCTCCTATGATTGGAAACTAAAAGATGC[G/T]AACTGCACCACATTTGACATGTTTCTTGGAAATAA
AX-184062428-Fvb2-1	AX-184062428	<lmxll>	LG 2C	302.186	Fvb2-1	22081463	GTTCTGTTTTTCATCAGTTTTTTCGATTGCTTCTA[C/T]TTATCTTTGTCATATTATTGATCTTGTCAATTTTT
H12933462-28:C>TFvb2	12933462|F|0-28:C>T-28:C>T	<hkxhk>	LG 2C	302.186	Fvb2-1	20721638	TGCAGAGTTTCCCATTGATGTACTAATCCCATGTCATAACCCAACTTAC
HAX-184950393-Fvb2-1	AX-184950393	<hkxhk>	LG 2C	302.186	Fvb2-1	20722582	ATACCCGTCACCCAATTTAGATGTTAGAACTTCAG[C/T]GAATTACAGATTCACAGGTGTGTGATAGATTCTTC
3399596-39:AG-3Fvb2	3399596|F|0-39:A>G-39:A>G	<lmxll>	LG 2C	302.186	*	0	TGCAGACTTTTCGAATTCCTCTTGCCTGCAATAACCATTGCCGTGTAAGTAATTGATATTAC
1806324-15:AG-1Fvb2	1806324|F|0-15:A>G-15:A>G	<lmxll>	LG 2C	304.035	Fvb2-1	21730119	TGCAGCAAAAAACAAGGATAATATGTGAGAATGAAGGAATCAATAGATGATTTGGGAGAATTTCCAAAA
AX-184140497-Fvb2-1	AX-184140497	<nnxnp>	LG 2C	305.887	Fvb2-1	22340331	GAAAGATTAATAAAGAATGGGGATCATGATAAAGA[C/T]TGTGGAGATCAAGCTTTTGAACTTTTCTCCTTCAG
AX-166503703-Fvb2-1	AX-166503703	<nnxnp>	LG 2C	305.887	Fvb2-1	22251481	TCTCCTCCTCTCCTTGAAAAATCATGGGTCCGTAC[A/C]GATCATCGTCGCCGATCATGGCGATCCTCCTCCTC
HAX-184403482-Fvb2-1	AX-184403482	<hkxhk>	LG 2C	305.887	Fvb2-1	21858631	CAATGTTCTTGATGTTTGAAATTCTACTAGTCACT[C/T]TTTGAAAATCATCCACTTTGGTTTATAACAAGTGT
23107348-14:AG-Fvb2	23107348|F|0-14:A>G-14:A>G	<nnxnp>	LG 2C	306.526	Fvb2-1	22177285	TGCAGCTTGATATTGGAATAATATTGACGATAACGTTTTATATTAC
12930261-16:ACFvb2	12930261|F|0--16:A>C	<nnxnp>	LG 2C	308.476	Fvb2-1	22501223	TGCAGCTGCATATTGCACTTGTTAGTGATGGATCACTGTACTAGTGCGATCCATGCTCAAGATAACAGT
3402356-37:GA-3Fvb2	3402356|F|0-37:G>A-37:G>A	<nnxnp>	LG 2C	311.788	Fvb2-1	23380715	TGCAGGTGGCGGGTTGAGGCAAATACCTGGGTTATCCAAGACTTTCGAAAATGCTGCACTGGTACCTCT
1831677-7:TC-7:Fvb2	1831677|F|0-7:T>C-7:T>C	<nnxnp>	LG 2C	313.739	*	0	TGCAGGACGCTAGATAGGGTGGACGTACTTCTGTTCTCCCTGTGTGGAGCAAAATTGAGAAATTTTTGG
AX-184838649-Fvb2-1	AX-184838649	<nnxnp>	LG 2C	315.027	Fvb2-1	23275862	TTTCTGATCAGAATTTCGATGATAATTCCGGACAA[A/G]ATTTAGGTCTGTTTTGCAGTGCCTTTGTTATTTTA
AX-184325536-Fvb2-1	AX-184325536	<lmxll>	LG 2C	315.232	Fvb2-1	23012026	TTGCTGTTTTCTTAGCTTTTTTTCGATTACGATCT[G/T]GGTGCATTTCTGAACTGTTGTTAACTATGGAGTTA
AX-184623846-Fvb2-1	AX-184623846	<nnxnp>	LG 2C	315.666	Fvb2-1	23049567	ATCCTCTTCACCGCGACAAATTCATTTGGGCAGTT[A/G]GTACTAACTCGATAAACCTTCCCTGAGCCTCCACT
12909887-16:GT--Un	12909887|F|0-16:G>T-16:G>T	<nnxnp>	LG 2C	316.305	*	0	TGCAGTACCTGTCAGATAAGAGATTTTGGAATTAC
12941137-12:TC--Un	12941137|F|0-12:T>C-12:T>C	<nnxnp>	LG 2C	316.943	*	0	TGCAGGTAGCATCCAACATGATGAAATCCCAAGTGCCAACTTAC
1792738-20:AT-2Fvb2	1792738|F|0-20:A>T-20:A>T	<nnxnp>	LG 2C	318.231	*	0	TGCAGAATCATATTGAATAATGTCACTATACCAAGTCGCGAACAGAGAGCCATAACATTTTTTTCATTA
23106795-5:AG-5Fvb2	23106795|F|0-5:A>G-5:A>G	<nnxnp>	LG 2C	319.52	*	0	TGCAGGGTGAGAATCAACACACAATTGAAAATCGAAAACAGTTTCATGGATCTTTAC
1807267-59:CG-5-Un	1807267|F|0-59:C>G-59:C>G	<lmxll>	LG 2C	321.347	Fvb2-1	23499288	TGCAGTTGCTCATAGGAACCTCCAAATTCATAGTCGTCTAGTGTCTGGTAACATATAGAGGTTTACAAT
HAX-184660988-Fvb2-1	AX-184660988	<hkxhk>	LG 2C	322.832	Fvb2-1	23749414	ACTTGAAGGCCTTATCGACCTCGCGGGTGTATCCC[C/T]TCCGAACAGAGAAAGTATCCTCTTGTAGGCCATCG
1787170-62:TC-6Fvb2	1787170|F|0-62:T>C-62:T>C	<nnxnp>	LG 2C	323.334	Fvb2-1	23610442	TGCAGATCAAACCGGAGAAGAAGACATTTACTTCTTTCCGAGTTTTCACTATGCATGCTAACCAACACA
1783544-11:AT-1Fvb2	1783544|F|0-11:A>T-11:A>T	<nnxnp>	LG 2C	324.347	Fvb2-3	5034390	TGCAGTTACTATAGTGGTGCCTCAAAGGCGGCATTACTGTTTATTGGTTCCTTTATTTTGCAGAATTCT
23106941-14:GA--Un	23106941|F|0-14:G>A-14:G>A	<nnxnp>	LG 2C	325.879	*	0	TGCAGTACGGTAGCAAGGGCTTAC
23107298-13:CT-Fvb2	23107298|F|0-13:C>T-13:C>T	<nnxnp>	LG 2C	326.892	*	0	TGCAGCAGCATTGTTGGATAACCTTTTCTTAC
HAX-184414330-Fvb2-1	AX-184414330	<hkxhk>	LG 2C	326.892	Fvb2-1	23762052	GAAACATATTTCTTCCGATCTAAGCGGAGACGAGG[C/T]GGGTCTAGACGGTCCACGTGGCGTGGGTTACTGTG
HAX-184225575-Fvb2-1	AX-184225575	<hkxhk>	LG 2C	327.564	Fvb2-1	23845359	TGACCTTAATCATTCAAAATGGATATGCAAGTGGC[A/C]CAACGCAGGCACTTGCAGACATAGCGAGTGAGTTC
H23106080-39:A>GFvb2	23106080|F|0-39:A>G-39:A>G	<hkxhk>	LG 2C	328.237	Fvb2-1	23842047	TGCAGATTGAGGTGGTATCCATAGACAAATGATCTCGAAACAAACCAAAGGATGCAGATTAC
H1773314-32:A>T-Fvb2	1773314|F|0-32:A>T-32:A>T	<hkxhk>	LG 2C	330.048	*	0	TGCAGAATAAGAGAGTGCTGCTTGAGATGTGAAGAGCATAAAACGTCGGCGTTTTATTATTAC
1785970-36:TC-3-Un	1785970|F|0-36:T>C-36:T>C	<lmxll>	LG 2C	332.364	Fvb2-1	24259218	TGCAGGTTTTTTCTTCTCTTATGATTTTTCTTCCTCCTTATATAATGACTGTTTTGATTCGGTAGACAC
H1803498-43:G>T-Fvb2	1803498|F|0-43:G>T-43:G>T	<hkxhk>	LG 2C	334.2	Fvb2-1	24436395	TGCAGCATCCTGATTTGTCACTACTCCCAAAGCTTCTTCCACCGTTCAACAGTATGCTTGATCACAGTG
23107191-6:CG-6Fvb2	23107191|F|0-6:C>G-6:C>G	<lmxll>	LG 2C	334.646	Fvb2-1	24157245	TGCAGTGGGAGATATAACCATTAGAGCAAACAGGTCCTTCTACATTGATTTTACTTTGCCATTCACAGA
H1806779-19:T>C--Un	1806779|F|0-19:T>C-19:T>C	<hkxhk>	LG 2C	336.01	Fvb2-1	24248886	TGCAGCAAGTGCCACACCCTGAGATGATTAGTCATCCCTTCCCAAAGGTGATAGCTTGCAACTGTACCT
AX-184788200-Fvb2-1	AX-184788200	<lmxll>	LG 2C	336.457	Fvb2-1	24491876	CCAGCCTCACCAGCAACCGCACGCGCCAGCAGGGT[C/T]TTTCCGGTGCCGGGAGGGCCCACAAGCAGACACCC
HAX-184132608-Fvb2-1	AX-184132608	<hkxhk>	LG 2C	336.457	Fvb2-1	24011538	AGCACATAAAATCGAGATTTAAGAACACCGCAGTC[A/G]TGGAAATAATAAAAGTTAAAAGTGCAAAATGTAGA
HAX-184754657-Fvb2-1	AX-184754657	<hkxhk>	LG 2C	337.11	Fvb2-1	24483959	GAGGAGGCGATCCTGGAGATGATGATCCCCTACCT[C/T]CGGGGTTCCGTTTCGTATTCCAACCGCATTCAGAT
HAX-184066507-Fvb2-1	AX-184066507	<hkxhk>	LG 2C	337.763	Fvb2-1	24525867	TATCATTAATTGATTACAGTAATAGTAACTAAGGC[C/T]ATAATTTAAATGAAAAGCAATGCATGCATGCTTTG
HAX-184062445-Fvb2-1	AX-184062445	<hkxhk>	LG 2C	338.209	Fvb2-1	24603169	TCAGCCAAAGCTATTATCACCTGATCAACATGGAA[G/T]TCTGAGCGATCGAACCCAGGAACTGTAATTTCACG
12942043-11:AGFvb2	12942043|F|0--11:A>G	<lmxll>	LG 2C	340.046	Fvb2-1	24438896	TGCAGCATCCTAATTTATCACTACTCCCAAAGCTTCTTCCACCGTTCAACAGTATGCTTGATCACAGTG
1789532-22:GT-2Fvb2	1789532|F|0-22:G>T-22:G>T	<lmxll>	LG 2C	341.41	Fvb2-1	24613430	TGCAGAATTCATATAAGCTAGTTGTTCCACAACGATCCATTGATCTGATCTCATAGACGCACCAACAGA
H12939817-6:G>C--Un	12939817|F|0-6:G>C-6:G>C	<hkxhk>	LG 2C	341.896	Fvb2-1	24543451	TGCAGTGCAACCATAAAAGGTAAAATTAC
HAX-184291378-Fvb2-1	AX-184291378	<hkxhk>	LG 2C	342.4	Fvb2-1	24780445	GTTGGTTAAAATACATGTTTATGAAACTTGCGGAT[C/T]GTAATGTAGGCGTTAGTTATTTAGGAATCAACGCT
1830417-68:CG-6Fvb2	1830417|F|0-68:C>G-68:C>G	<lmxll>	LG 2C	343.341	Fvb2-1	24825958	TGCAGTTGAAAAGAATATCATAGAAGGAGAAATTAGTCAACAAGCTGCTTCATTTAGCAACTGAGAGGG
12928850-52:GA-Un	12928850|F|0--52:G>A	<lmxll>	LG 2C	344.242	Fvb2-1	24866638	TGCAGAGGATATGTCCTCCTCCTCCCTCTGTAAGAGGTTTTAGAAACTCATTGCATACATCTAACAAGT
AX-184036007-Fvb2-1	AX-184036007	<lmxll>	LG 2C	344.689	Fvb2-1	24889394	TGGTATTGCAAGTATGACGTTCTCGTACACAAATA[G/T]ACATGCACCAAGCAACATATTATAGGGACTGGATA
HAX-184403547-Fvb2-1	AX-184403547	<hkxhk>	LG 2C	345.136	Fvb2-1	24957720	GATCTGAAATCTGAAACTCAGAACTACAAACCCTT[A/G]CTGATTTTGCAAGGGACATTATAGGACACATGAAA
HAX-184097659-Fvb2-1	AX-184097659	<hkxhk>	LG 2C	346.087	Fvb2-1	25039497	TTGTGGTCTCTAACTCTCTTTATACGCGTTGTTGC[C/T]GATGTCCTCAGTTTAAGTTCTCTTAAAAGTATATA
HAX-184414362-Fvb2-1	AX-184414362	<hkxhk>	LG 2C	346.533	Fvb2-1	25112477	GATTGTTTCATCATTTTTTTGATACGACGTTTTAT[A/G]ACTCTGAATCTAGAATTGTGGTGGCAATGTCGTTC
23107054-20:CT-Fvb2	23107054|F|0-20:C>T-20:C>T	<lmxll>	LG 2C	349.2	Fvb2-1	25886060	TGCAGAGAATTGACAGCATGTTTTGCTCCAAGCTATTGTTATTTACCATCCTCACAGCATAGCTAAAGA
H12942177-63:C>TFvb2	12942177|F|0-63:C>T-63:C>T	<hkxhk>	LG 2C	350.521	Fvb2-1	26425334	TGCAGTGAGCGGCTCCTATAGTGTGAGCTCCTGTATTGTCAAGGCATCAGCTTGTATGAACTACGAACT
HAX-166511750-Fvb2-1	AX-166511750	<hkxhk>	LG 2C	350.968	Fvb2-1	26483171	ATCAAAGGAAAATGAAAGAATATGCAACTCACCAG[A/G]CGTTCTAGCCTATTCCACCTTATAGATCCATCATT
12941239-32:TC-Fvb2	12941239|F|0-32:T>C-32:T>C	<lmxll>	LG 2C	351.191	Fvb2-4	25884566	TGCAGAAAAGAAGTTTGAATCATTTTGGCTTCCGCATTCCGAAACAATCCAAGAGGTGAATTGAAGATT
HAX-166517690-Fvb2-1	AX-166517690	<hkxhk>	LG 2C	351.414	Fvb2-1	26355837	CTTTCATTGTGATGACTCTGGAACTTCAGCGTCTA[C/T]GAAATTAACTACATTATAGTTGGTTCATGTGTTTC
HAX-184403569-Fvb2-1	AX-184403569	<hkxhk>	LG 2C	351.414	Fvb2-1	26440109	AAACCCCGACCATCCAGTGGTTGGTTATTAGCGGC[A/G]GCATCAAGATACCGATGTGTTTCGTTGCATTTGAA
1830864-8:TC-8:-Un	1830864|F|0-8:T>C-8:T>C	<lmxll>	LG 2C	352.312	Fvb2-1	25672590	TGCAGTCTCTTCCGGTTCACTCCGACTTCCGAACTCCCTTCCTTGCAGACCAAGGGATGCCATGCCCGC
HAX-184247195-Fvb2-1	AX-184247195	<hkxhk>	LG 2C	353.209	Fvb2-1	25788206	ACTGCAGCTTTAGTGCATGTATGGAGCATGCCAAG[C/T]ACAGCGAATGTTGGACCACAAGAAATGCCTAGACC
H1816647-12:A>G--Un	1816647|F|0-12:A>G-12:A>G	<hkxhk>	LG 2C	353.656	Fvb2-1	26003019	TGCAGTTTTCCGATCACTTTCGCCTTCATGCAAGCTCGTGTGTTTGGGGCCTTTAC
1786449-57:TC-5-Un	1786449|F|0-57:T>C-57:T>C	<lmxll>	LG 2C	354.102	Fvb2-1	25786499	TGCAGCTGCCAAACCACATCATAGTGGAAATCTTTTGCAAAATCCCTATCAAAACGCCGGTGAAATGCC
HAX-184302634-Fvb2-1	AX-184302634	<hkxhk>	LG 2C	354.548	Fvb2-1	26077095	AACCTGCCCACTATGGAACCAGAAAAAAATAGCCG[C/T]CGTTGTATTAAAACCTGTACTCTTGGCAACCGAAG
1797565-24:AT-2Fvb2	1797565|F|0-24:A>T-24:A>T	<lmxll>	LG 2C	354.548	Fvb2-1	25717326	TGCAGCTTCAGTTGAACAGTTTTCTATAGGTGTCCAAACTGAGAGCCCCATTTTCATACCCCCAAAAGC
1788435-16:CT-1Fvb2	1788435|F|0-16:C>T-16:C>T	<lmxll>	LG 2C	355.441	Fvb2-3	3678718	TGCAGAATCATAATATTCCACTCCATCTTCAACCAGTCCATAGTGCGGACCATCCATATCCTATAAATA
1813697-16:AC-1-Un	1813697|F|0-16:A>C-16:A>C	<nnxnp>	LG 2C	355.441	Fvb2-1	25976228	TGCAGGATCAGTATGCCAAAAGTCCCACAACACAAACGACCTTATATACCCTCAGAACAAAAAAATTTC
1830768-29:GA-2Fvb2	1830768|F|0-29:G>A-29:G>A	<lmxll>	LG 2C	357.243	Fvb2-4	24795136	TGCAGTGCAATCCAGGAAAAATTGAAGGTACTTGTGCTTGTTTCTCGGTCACATTTTCATACTCTTGAG
1783946-47:TG-4Fvb2	1783946|F|0-47:T>G-47:T>G	<nnxnp>	LG 2C	358.169	*	0	TGCAGTTACTCATCGTACTCCCACTTGGAGATACGACGATGATGACCGACTTGTTCGCCATGACCTTGT
1795300-21:TA-2Fvb2	1795300|F|0-21:T>A-21:T>A	<lmxll>	LG 2D-I	0	Fvb2-3	20091063	TGCAGACATTCTTGGTTCTCCATGCTTGGTTTCTATCTGAACCTTGGTACATGCTATTTCTTTCATATT
1809171-44:AC-4Fvb2	1809171|F|0-44:A>C-44:A>C	<lmxll>	LG 2D-I	1.802	Fvb2-3	19629661	TGCAGGAAGAGGAATCTTGTTGCTGCTATTGGACAAGGGACAACCAAGTGAGTTGGAGACCATAACAGG
AX-184679086-Fvb2-3	AX-184679086	<lmxll>	LG 2D-I	2.695	Fvb2-3	19422981	ACCCAAAACCAAATCCAGCTCTCTTTCCCTTCCTC[C/T]ATCGACCGCAAAAACCACCTCTGTAAATTCGCCGC
12941052-37:AC-Fvb2	12941052|F|0-37:A>C-37:A>C	<lmxll>	LG 2D-I	4.497	Fvb2-3	18914500	TGCAGCGTGGATACATCAAGATAAGTCGAACAGGTGCCGGTTCTTAC
1823323-38:GCFvb2	1823323|F|0--38:G>C	<lmxll>	LG 2D-I	6.299	Fvb2-3	18507955	TGCAGAATAAAATTACCCTGTTATTGATCATATTTTCTGTTGGTGCAAATTTGACTGGTAGAATGTTTC
1839721-40:AT-4Fvb2	1839721|F|0-40:A>T-40:A>T	<lmxll>	LG 2D-I	7.192	*	0	TGCAGTAATTTGGTTTTATAGCTATTAGCACCTAGCACTATATTGTTTATTCTGATGAATCAATTACAG
1789443-38:AT-3Fvb2	1789443|F|0-38:A>T-38:A>T	<lmxll>	LG 2D-I	8.994	Fvb2-2	18236902	TGCAGGAATCAACCACTGCACTGCAATACTTATACAAGTATAACAAGTAGGAACAAGATTATGGAAAGA
1792664-29:TA-2Fvb2	1792664|F|0-29:T>A-29:T>A	<lmxll>	LG 2D-I	10.796	Fvb2-4	5288379	TGCAGGTATCTGATTACAGATGGATATGTATATGCAGGTATGGAGCAATGATAAATATGAGAGTGTGGA
12940949-46:GA-Fvb2	12940949|F|0-46:G>A-46:G>A	<lmxll>	LG 2D-I	11.689	*	0	TGCAGACCATGGCTTATATGATCTTTTCAATTCGAATATGTGGCTAACATAGAGTTAC
AX-184118221-Fvb2-3	AX-184118221	<lmxll>	LG 2D-I	12.582	Fvb2-3	18413564	CCCCCCTACCAACCTCAAATAATATTCACACCCTT[A/G]TAGCCATGATCCTCTTGACCTGCCTCACTATCCAC
1816241-30:AGFvb1	1816241|F|0--30:A>G	<lmxll>	LG 2D-I	13.475	Fvb2-3	18372657	TGCAGTAGAGAATAAGTATGAGGAGTAGTCATTGTATTTTGTTCCTTCTTTTGGTTAC
1838716-13:GA-1Fvb2	1838716|F|0-13:G>A-13:G>A	<lmxll>	LG 2D-I	14.368	Fvb2-3	17448394	TGCAGAAAAATGGATTCCATCTCTTCTTGATATAGATCAATGTCATTTGTTCTATCGCAGTACTGCATA
AX-184195676-Fvb2-3	AX-184195676	<lmxll>	LG 2D-I	15.714	Fvb2-3	17420861	TAGTCTAGGTTAGGCATTACTACAGACAGTTCTTG[A/G]TTAGTCAGTCAGTTTGGTTGCTGCAATCCTTTGTT
1775531-11:CA-1Fvb2	1775531|F|0-11:C>A-11:C>A	<lmxll>	LG 2D-I	17.06	Fvb2-3	16691133	TGCAGCTATGAAGTTTGCTGCGTACAGATTAGTCTCTGATATATAACGATTCTTCATGTTCTTTACTAG
1809256-13:TC-1Fvb2	1809256|F|0-13:T>C-13:T>C	<lmxll>	LG 2D-I	17.952	Fvb2-3	16686592	TGCAGCAGTCCATCACAACAGCACAGACGATTCATCTCACTGAGGAAGTCAAAGAGAGCAGTCTTACAG
AX-184646381-Fvb2-3	AX-184646381	<lmxll>	LG 2D-I	17.952	Fvb2-3	16876401	TCCAAGGCACTTGTCACTAATTTTAGGATGCTCGT[C/T]GCCAATACCAAGCTGGTTGTTCTCGGCCTCTATTC
AX-184195664-Fvb2-3	AX-184195664	<lmxll>	LG 2D-I	18.846	Fvb2-3	16575011	TAATTGGTGTGCCAGAATTTAAGGTGATTGGTCAA[G/T]CTTCGTCAGCGAGGCATAGAGAGAAGGATCTAAGA
AX-184546995-Fvb2-3	AX-184546995	<lmxll>	LG 2D-I	19.739	Fvb2-3	15761893	AGCCATAAGGACATAAGCATCACCAATATATTTAG[C/T]AGCTATTGTAAGAGGATAACCATCTGCATCACGGA
1799989-38:GA-3Fvb2	1799989|F|0-38:G>A-38:G>A	<lmxll>	LG 2D-I	21.542	Fvb2-1	5361796	TGCAGTTCAAATGCCAAGCACACACCTTGTAGGACAAAAAAGCACATCATTTCCCCTGTGGGATGCACA
12941514-63:AG-Fvb2	12941514|F|0-63:A>G-63:A>G	<lmxll>	LG 2D-I	22.435	Fvb2-3	16125752	TGCAGCTCTGCCTTCATGTCTTTGGCAGCAAGATTTCCCCTCAAGTGGACGAGCAAACACCAAGCACAA
1789547-46:TC-4Fvb2	1789547|F|0-46:T>C-46:T>C	<lmxll>	LG 2D-I	26.106	Fvb2-3	16178545	TGCAGCAAGCAAATATGTTCAGGTTATATTCCTTGTAGTTGAATCTCTTACCTCCTTTTTTTAC
1773931-12:ATFvb2	1773931|F|0--12:A>T	<lmxll>	LG 2D-I	27.908	Fvb2-3	16225999	TGCAGCTGTCCAAGGTGCAGCGAATAGGCTCTCCTAATGAACCTCTTATAAATCATATAGAATCTTTAC
AX-123360616-Fvb2-3	AX-123360616	<lmxll>	LG 2D-I	28.174	Fvb2-3	16127328	CAAATCGAGCCATAAGAAGCAGAGAGTTGACACTG[A/G]ATACTTGTCCATCCATGACATGCCTTTGAAAGTCA
1811710-39:AG-3Fvb2	1811710|F|0-39:A>G-39:A>G	<lmxll>	LG 2D-I	28.798	Fvb2-3	16436670	TGCAGTACTCACATGGTTCTGTCCCATAGGCGCATCCTTGGATAACCCGAAATCAGCAACCTTAGCAGT
1773765-25:GC-2Fvb2	1773765|F|0-25:G>C-25:G>C	<lmxll>	LG 2D-I	29.691	Fvb2-3	16086959	TGCAGAAGCAGAACAAGATAGAATACTTGATAGAAACACAACCCAATAACTCTCAATTTTATTTTCAGT
3404084-32:GA-3-Un	3404084|F|0-32:G>A-32:G>A	<lmxll>	LG 2D-I	31.493	Fvb2-3	16325999	TGCAGTTGAAAACTAAATGAATTTACCTTGATATGAGTTATTAC
12933667-42:TC-Fvb2	12933667|F|0-42:T>C-42:T>C	<lmxll>	LG 2D-I	33.295	Fvb2-3	16228348	TGCAGCTACAACTACCTATGCAGTAGCAAACTCTCTAGCCACCACAGAAGGAGAACCCCCTGCATCAGC
3409881-18:CT-1-Un	3409881|F|0-18:C>T-18:C>T	<lmxll>	LG 2D-I	35.097	Fvb2-3	15285535	TGCAGCCAACTGCTGCATTAGCGACCAGGTTCTGTGTCGTTCTTCTACTCGAGCCCAACCGTAGATCCC
12939327-11:GCFvb2	12939327|F|0--11:G>C	<lmxll>	LG 2D-I	36.899	Fvb2-3	13698624	TGCAGTTGGGAGAATATAGTTACAAAAATTCATCTATATCTAGAAATTCCAATAGTAAAAGATGGCCAC
12942827-47:CT-Fvb2	12942827|F|0-47:C>T-47:C>T	<lmxll>	LG 2D-I	38.701	Fvb2-3	15162252	TGCAGCTTGAAGGGAAAGCTGAGTATGATTCTAGAAGTCTCTAAGCTTTGTGTCCTCTCAAATTTCTGC
12939612-37:CAFvb2	12939612|F|0--37:C>A	<lmxll>	LG 2D-I	39.594	Fvb2-3	13625852	TGCAGCCCTCTGCCTAGGGTTGTTTTGAGTGGCAAGGCAAATGGTTTCGAGCTTAC
AX-184930890-Fvb2-3	AX-184930890	<lmxll>	LG 2D-I	41.397	Fvb2-3	14407778	ACTAATCTGTACTGCTAGCCTATATTTTACTGCCA[A/G]TATATAAACAAGTAAGATGCCTCTTTGCCAAAGCA
3402582-8:GT-8:Fvb7	3402582|F|0-8:G>T-8:G>T	<lmxll>	LG 2D-I	43.2	Fvb2-4	11106260	TGCAGCTGTTCCTAAGGGGGAAGAGGAGAGTGGCTTTTACCATTGATTGTGGTAATGTTGGTTGAAAAC
1801766-15:AT-1Fvb2	1801766|F|0-15:A>T-15:A>T	<lmxll>	LG 2D-I	45.928	Fvb2-3	15091007	TGCAGTTTGACTCAATCTGTGCTACAAGCACAGGTTTCCTGGGCAGCTATGACAAAAAACAGACATTAC
1816864-37:CAFvb2	1816864|F|0--37:C>A	<lmxll>	LG 2D-I	46.821	Fvb2-3	15091007	TGCAGTTTGACTCAATCTGTGCTACAAGCACAGGTTTCCTGGGCAGCTATGACAAAAAACAGACATTAC
1772957-6:GT-6:Fvb2	1772957|F|0-6:G>T-6:G>T	<lmxll>	LG 2D-I	47.714	Fvb2-3	11601302	TGCAGGTACTGCCATTGCGGAGAGGCTCAAGTTATTCAGCGAAGCTTGTGAAGGAAGTTCTTCACTTTT
AX-184038230-Fvb2-3	AX-184038230	<lmxll>	LG 2D-I	48.756	Fvb2-3	11601618	GCCTTGCTCTTTTGCAAAGCTTTTGAGCAATCCAA[A/G]TTATATAGTACCGTAAACCTTTGAACCAACAAGGT
AX-184133124-Fvb2-3	AX-184133124	<lmxll>	LG 2D-I	49.799	Fvb2-3	11507724	AAATTGATAAATTTTACATGCTCTTGGATATCTCA[A/C]GAGCATAAACACTTGTTAAAATACATTTAATATTC
AX-184476696-Fvb2-3	AX-184476696	<lmxll>	LG 2D-I	51.91	Fvb2-3	11397004	CCCATTTAGTACTAATTTAAACCCCTTAAAATTAT[A/G]AAGTGCTAGTTTTATCTTGATAGTAAACGACGATC
23107314-7:GAFvb2	23107314|F|0--7:G>A	<lmxll>	LG 2D-I	54.021	*	0	TGCAGCCGTAACATGCACAATCCATATGACAATTAC
1789713-37:GT-3Fvb2	1789713|F|0-37:G>T-37:G>T	<lmxll>	LG 2D-I	54.914	Fvb2-2	9437345	TGCAGCTGATACCAGAGCAAACATACTGAACATAGCCTAATCATGAATTGAACGGAAATTCTCTTACTA
1842924-10:GC-1Fvb2	1842924|F|0-10:G>C-10:G>C	<lmxll>	LG 2D-I	56.719	*	0	TGCAGAGTAGCCCAATCACTTGAACCTACAGATAAACAACCTAAAGGATTCAAACAGAGAAGTACCTTA
AX-184141048-Fvb2-3	AX-184141048	<lmxll>	LG 2D-I	67.552	Fvb2-3	11249801	CAGTTCCGGTTTCAGATTCTGCTAATTAGACTCGA[A/C]CAAAATTGCATACGCTTGGCGCCAATGAGTTTTCT
1837450-47:TCFvb2	1837450|F|0--47:T>C	<lmxll>	LG 2D-I	68.447	Fvb2-3	11162510	TGCAGTCTTTCTTGAAGAGTCTGCTCCTGTAGAACCCTTCAGATAACTACACACACACACACCCACACC
1796609-15:AG-1Fvb2	1796609|F|0-15:A>G-15:A>G	<lmxll>	LG 2D-I	69.34	Fvb2-3	11159705	TGCAGAGTCTTGGGAGGCTTGAAGGTACCAAAATATGCTGATTTACATACTTTCGCTCTTCTTTGTAGA
1823080-8:TC-8:Fvb2	1823080|F|0-8:T>C-8:T>C	<lmxll>	LG 2D-I	71.142	Fvb2-3	10758926	TGCAGTCCCTGCTGCTCATCTTGTTGTTCCTGTTGGGTTCGCTGCCAATGTGATGACTTAC
23106228-14:AC--Un	23106228|F|0-14:A>C-14:A>C	<lmxll>	LG 2D-I	72.034	Fvb2-1	14427097	TGCAGAAAGGTGAACCTGATTCTTTGACCTTAC
3411327-29:TA-2-Un	3411327|F|0-29:T>A-29:T>A	<lmxll>	LG 2D-I	72.927	*	0	TGCAGCAGGTCGGCCTTGTTGGTCATCCTAGTTGATCGTTAC
1838038-25:AG-Un	1838038|F|0--25:A>G	<lmxll>	LG 2D-I	74.729	Fvb2-3	9835007	TGCAGCGGTGACAGAAGGAAACAGAATTGAGTTAGAGTACATTGGCCCCCTTTGTTTGCTTCTTTGACA
1787934-16:GA-1Fvb2	1787934|F|0-16:G>A-16:G>A	<lmxll>	LG 2D-I	75.622	Fvb2-3	9819220	TGCAGATACCTGTCAAATCTTGATCAAGACTTCTAAAAAATTTGCGTGAGATTGAAGATAGCAAAGTTT
[truncated: 4,976 more rows]

## Sheet: Table S5
	Table S5. mQTL detected for ascorbic acid content (FW AsA and DW AsA) and dry matter content (DM) in the ‘Candonga’ × ‘Senga Sengana’ linkage map by Kruskal-Wallis (KW) and restricted multiple QTL mapping (rMQM) analysis. The position of the LOD peak (in cM), the markers used as cofactors and the 2-LOD and 1-LOD confidence interval are indicated. The estimated mean effect (for transformed data) o…
	Trait	Country	QTL	KWa	Group	Position	Locus	Thrs.b	LODc	2-LOD	1-LOD interval		2-LOD	mu_ac{00}	mu_ad{00}	mu_bc{00}	mu_bd{00}	Variance	R2 (%)d	Cofactor	Transf.
1	FW AsA	Spain	qAsAFW-Sp-1A	-	LG 1A	99.93	AX-184413718-Fvb1-4	5.1	6.39	66.999	67.446	115.212	134.642	47.6925	43.6137	39.8488	41.0694	26.5588	14.3	X	-
2			qAsAFW-Sp-5A	****	LG 5A	340.942	1812686-65:GA-Un		7.13	296.627	301.63	352.931	353.847	47.6925	55.6524	49.4208	53.6523	26.5588	16.3	X	-
3			qAsAFW-Sp-5B†	****	LG 5B	280.896	3411008-37:CA-3Fvb5		4.75	197.193	252.975	312.212	318.528	47.6925	53.8533	48.0639	51.2569	26.5588	10.3	X	-
4			qAsAFW-Sp-6A†	**	LG 6A	141.08	1772985-55:CAFvb6		4.33	92.021	117.24	169.695	184.139	47.6925	42.8303	41.4947	41.6591	26.5588	9.3	X	-
5		Germany	qAsAFW-Ge-3A	****	LG 3A	239.978	1788592-8:GA-8:Fvb3	5	14.28	224.964	233.959	240.926	240.926	63.3694	61.7416	64.879	73.5283	24.5916	24.7	X	-
6			qAsAFW-Ge-4C-I	-	LG 4C-I	62.618	H1778788-49:G>A--Un		5.48	0	0	64.592	69.773	63.3694	58.9997	56.288	57.9969	24.5916	7.8	X	-
7			qAsAFW-Ge-5A	***	LG 5A	351.931	HAX-184386473-Fvb5-1		7.36	302.876	326.948	353.396	368.486	63.3694	69.0741	60.5322	63.3146	24.5916	10.9	X	-
8			qAsAFW-Ge-5B	*	LG 5B	220.85	1776438-64:CT-6Fvb5		5.29	126.504	133.663	273.901	283.919	63.3694	67.8387	61.3467	66.9324	24.5916	7.5	X	-
9			qAsAFW-Ge-7C	*	LG 7C	67.72	12941613-36:GA-Fvb7		7.43	45.345	45.345	84.636	88.342	63.3694	61.0486	68.2678	59.2916	24.5916	11	X	-
10		Poland	qAsAFW-Po-5A	****	LG 5A	345.492	H1799172-56:G>C-Fvb5	5.1	5.48	294.231	338.354	351.149	371.293	68.5131	74.6592	65.4873	68.0259	44.8817	21.7	X	-
11		France	qAsAFW-Fr-3A	*	LG 3A	141.239	1796650-23:AG-2Fvb3	5.1	5.48	127.225	128.225	143.239	160.278	32.3586	28.5472	28.3587	34.4731	23.5827	16.2	X	-
12			qAsAFW-Fr-4B†	*	LG 4B	78.742	1791156-21:AG-2Fvb4		4.69	54.098	60.098	90.384	104.207	32.3586	38.266	36.6651	37.5006	23.5827	13.6	X	-
13			qAsAFW-Fr-5B†	-	LG 5B	206.388	23107544-22:GA-Fvb5		3.61	160.263	176.331	251.912	291.085	32.3581	35.5374	30.5669	35.1052	23.5819	10.3	X	-
14		Italy	qAsAFW-It-3A	**	LG 3A	235.729	1826995-41:AG-4Fvb3	4.9	8.48	198.362	213.827	246.778	248.778	41.2048	39.7597	38.8683	47.3259	22.7166	17.4	X	-
15			qAsAFW-It-5A	****	LG 5A	339.942	1812686-65:GA-Un		8.72	300.807	337.624	342.942	352.931	41.2048	49.2863	42.0656	46.461	22.7141	18	X	-
16			qAsAFW-It-5B	****	LG 5B	270.669	12939803-5:TG-5Fvb5		5.48	251.912	268.413	274.901	283.919	41.2048	45.6761	40.2775	46.0206	22.7141	10.5	X	-
17			qAsAFW-It-7C	-	LG 7C	83.742	H3399545-6:C>T-6Fvb7		5.2	45.345	55.463	92.07	135.524	41.2048	38.2617	42.574	36.072	22.7141	9.9	X	-
18		Average	qAsAFW-3A	***	LG 3A	199.725	1789481-27:CG-2Fvb3	5	7.13	167.967	170.671	246.166	261.201	47.9508	46.9488	46.4381	52.7558	16.8531	16.2	X	-
19			qAsAFW-5A	****	LG 5A	339.942	1812686-65:GA-Un		8.21	327.911	338.354	342.942	351.931	47.9508	53.9422	47.6329	51.736	16.8531	19.1	X	-
20			qAsAFW-5B	****	LG 5B	270.669	12939803-5:TG-5Fvb5		5.31	139.112	218.609	283.919	304.879	47.9508	51.3637	45.9895	50.1002	16.8531	11.6	X	-
21	DW AsA	Spain	qAsADW-Sp-2C†	-	LG 2C	210.88	23106835-17:AG-Fvb2	5	4.91	155.508	205.03	249.004	268.235	5.13871	5.53185	5.51138	6.17254	0.523809	15.1	X	-
22			qAsADW-Sp-3A	***	LG 3A	222.843	1793763-31:AG-3Fvb3		5.88	146.02	167.967	224.964	247.778	5.13871	5.36846	4.98833	5.93706	0.523809	18.4	X	-
23		Germany	qAsADW-Ge-3A	****	LG 3A	156.646	H1810972-57:A>G-Fvb3	5	12.62	134.452	154.606	168.967	181.189	5.14773	5.56916	5.15986	5.91696	0.137902	23.7	X	-
24			qAsADW-Ge-5A	***	LG 5A	345.492	H1799172-56:G>C-Fvb5		6.21	296.627	328.553	368.486	370.907	5.14773	5.46256	4.92117	5.3312	0.137902	10.1	X	-
25			qAsADW-Ge-5B	-	LG 5B	303.087	1791433-31:TG-3Fvb5		8.32	280.226	297.382	308.482	308.482	5.14773	5.15794	4.51317	4.7023	0.137902	14.2	X	-
26			qAsADW-Ge-7A†	-	LG 7A	160.006	12936106-5:TC-5Fvb3		4.52	159.363	159.363	165.866	165.866	5.14773	3.23736	4.92851	6.36173	0.137902	7.1	X	-
27		Poland	qAsADW-Po-3A	***	LG 3A	238.461	1795454-6:GT-6:Fvb3	5.1	5.6	134.018	167.967	247.778	261.148	4.9885	5.26908	4.9938	5.56345	0.185259	15.2	X	-
28			qAsADW-Po-5A	***	LG 5A	308.991	12932234-5:CT-5Fvb5		5.12	216.276	238.043	341.942	360.719	4.98851	5.49158	4.92048	5.17239	0.185259	13.7	X	-
29			qAsADW-Po-6B†	*	LG 6B	369.33	1792798-30:AT-3Fvb6		5.03	319.057	340.05	378.661	383.739	4.9885	5.24047	4.73968	5.29953	0.185259	13.5	X	-
30		France	qAsADW-Fr-4B	**	LG 4B	204.781	3400511-51:TCFvb4	4.9	5.36	175.833	200.749	208.369	208.369	0.45573	0.437048	0.464139	0.434379	0.000567302	17.2	X	1_SR
31			qAsADW-Fr-6B†	-	LG 6B	355.612	12939715-6:CG-6Fvb6		3.53	297.285	319.057	374.933	380.739	0.45573	0.457193	0.46811	0.441009	0.000567302	10.9	X	1_SR
32		Italy	qAsADW-It-3A	-	LG 3A	255.419	1788101-24:CG-2Fvb3	5	4.52	207.456	213.827	261.201	262.201	0.645729	0.621954	0.575322	0.676638	0.00417733	12.8	X	L10
33			qAsADW-It-6B	*	LG 6B	355.612	12939715-6:CG-6Fvb6		5.03	339.446	354.711	356.612	360.766	0.645729	0.645838	0.580812	0.668008	0.00417733	14.4	X	L10
34		Average	qAsADW-2C	***	LG 2C	232.823	1810323-10:GA-1Fvb2	5	6.59	222.615	230.54	235.106	275.718	4.30183	4.80678	4.65123	4.73015	0.123555	12.6	X	-
35			qAsADW-2A	**	LG 2A	7.243	1804489-31:CG-3Fvb2		5	0	1.835	9.592	11.834	4.30183	4.65608	4.58187	4.25758	0.123555	9.3	X	-
36			qAsADW-3A	***	LG 3A	158.092	23106889-11:CT-Fvb7		9.62	134.452	153.606	170.671	201.563	4.30183	4.55304	4.32705	4.9289	0.123555	19.7	X	-
37			qAsADW-5A	**	LG 5A	339.942	1812686-65:GA-Un		6.36	216.276	278.131	343.45	351.931	4.30183	4.78464	4.30872	4.53676	0.123555	12.2	X	-
38	DM	Spain	qDM-Sp-1C	**	LG 1C	240.946	12933564-16:TCFvb2	5	5.24	176.246	189.032	258.779	258.779	8.49932	9.36879	7.97265	8.35398	0.938349	12.5	X	-
39			qDM-Sp-2C†	*	LG 2C	296.69	12937499-17:AG-Un		4.18	223.615	228.441	307.526	337.763	8.54672	7.50745	7.78116	7.50183	0.927618	9.6	X	-
40			qDM-Sp-6C	-	LG 6C	145.956	AX-184286894-Fvb6-2		5.61	134.317	138.317	147.279	147.279	8.54672	9.47761	9.64828	7.93639	0.927618	13.2	X	-
41			qDM-Sp-6D	-	LG 6D	320.076	1779849-52:CT-5Fvb6		5.17	306.891	318.274	320.076	320.076	8.54672	7.98513	7.54729	8.96441	0.927618	12.1	X	-
42		Germany	qDM-Ge-1D	****	LG 1D	198.647	HAX-184454718-Fvb1-1	5	14.44	181.447	194.304	209.514	210.853	12.6203	11.0232	12.0936	11.5703	0.389237	16.4	X	-
43			qDM-Ge-1C†	*	LG 1C	202.571	1817130-20:CT-2Fvb1		4.37	176.246	199.229	204.863	219.226	12.6203	13.3688	12.7209	13.1842	0.389237	4	X	-
44			qDM-Ge-2C	-	LG 2C	72.865	1772748-38:GA-3Fvb2		12.04	71.0001	71.001	74.423	75.423	12.6203	14.0866	13.2714	13.6518	0.389237	12.9	X	-
45			qDM-Ge-2A	-	LG 2A	175.067	HAX-184687046-Fvb2-2		5.06	164.672	169.169	188.941	191.238	12.6203	11.8102	12.2262	12.7778	0.389237	4.7	X	-
46			qDM-Ge-3A	*	LG 3A	302.418	1829956-14:GT-1Fvb3		6.31	284.405	299.943	307.551	322.216	12.6203	12.7565	12.787	13.6413	0.389237	6	X	-
47			qDM-Ge-5A	*	LG 5A	292.784	12939804-6:AG-6Fvb5		9.83	276.131	290.357	294.837	299.36	12.6203	11.7467	11.3328	11.5237	0.389237	10.1	X	-
48			qDM-Ge-5D	-	LG 5D	71.602	HAX-184094446-Fvb5-2		9.25	51.821	52.821	82.507	88.696	12.6203	13.3044	13.6052	14.1705	0.389237	9.4	X	-
49			qDM-Ge-6B	-	LG 6B	165.048	1808243-27:TG-2Fvb6		7.35	147.652	148.658	173.988	177.963	12.6203	11.9925	11.6936	11.4295	0.389237	7.1	X	-
50			qDM-Ge-7A	-	LG 7A	59.149	1824826-57:TC-5Fvb7		6.66	25.688	58.172	72.485	84.292	12.6203	12.7626	13.5104	13.3985	0.389237	6.4	X	-
51		Poland	qDM-Po-1A	-	LG 1A	144.213	HAX-184279494-Fvb1-4	5	5.43	112.74	127.836	150.127	163.627	14.549	13.5365	14.2594	14.1415	0.40003	10.8	X	-
52			qDM-Po-3C	*	LG 3C	257.477	1794357-6:TG-6:Fvb3		9.04	243.725	252.565	259.055	278.262	14.549	14.4035	15.454	14.0861	0.40003	19.6	X	-
53			qDM-Po-6A	*	LG 6A	138.822	1808799-68:GC-6Fvb6		7.07	124.726	129.024	167.392	179.752	14.549	14.2984	13.7576	13.4876	0.40003	14.6	X	-
54			qDM-Po-7D	-	LG 7D	59.708	HAX-184673698-Fvb7-4		6.71	0	5.013	63.016	66.016	14.549	13.5544	13.8808	14.3108	0.40003	13.8	X	-
55		France	qDM-Fr-4A†	*	LG 4A	25.365	12930785-28:AC-Fvb4	5	4.46	8.51	17.879	26.162	55.303	7.13546	6.25791	5.82001	6.36424	1.098	13.4	X	-
56			qDM-Fr-5C	*	LG5-4	51.006	HAX-184136816-Fvb5-4		5.55	33.899	39.778	54.603	68.72	7.13546	6.03503	9.8346	8.618	1.098	16	X	-
57		Italy	qDM-It-3D†	-	LG 3D	32.212	1800874-35:AG-3Fvb3	4.8	4.42	32.138	32.138	35.242	35.242	0.399516	0.375154	0.261861	0.301944	0.000282613	10.3	X	1_SR
58			qDM-It-5D	*	LG 5D	81.094	1775159-29:GAFvb5		7.15	51.821	53.785	82.507	88.696	0.399516	0.406414	0.397294	0.378905	0.000282613	17.7	X	1_SR
59			qDM-It-6C	-	LG 6C	121.895	1829222-37:GA-3Fvb6		5.33	88.144	120.764	141.317	147.279	0.399574	0.388224	0.378614	0.402196	0.000282633	12.7	X	1_SR
60		Average	qDM-1C	***	LG 1C	202.571	1817130-20:CT-2Fvb1	5	6.45	191.351	197.229	218.199	239.827	10.6311	11.6744	10.8903	11.0102	0.462381	20.4	X	-
61			qDM-5A	*	LG 5A	139.009	1809186-54:TCFvb5		4.97	109.95	135.85	142.009	144.009	10.6311	9.81323	9.05143	12.2896	0.462381	15.3	X	-

## Sheet: Table S6
Table S6. Candidate genes detected in QTL intervals for ascorbic acid content in FW and DW based on Fragaria × ananassa physical position. Markers on parenthesis are the closest marker with a mapped position when the associated marker was not unambiguously mapped.
LG	QTL	Interval		Nº of genes	Candidate genes in 'Camarosa'	Predicted Function	Chr.	Start	End	Candidate genes in F. vesca H4
3A	qAsAFW-3A	10,448,461 pb	20,329,824 pb	1283	FxaC_9g29320 or maker-Fvb3-4-augustus-gene-163.49	GDP-L-galactose phosphorylase 2	Fvb3-4	16363002	16366610	FvH4_3g23310.t1
	qAsADW-3A	153.6 cM	246.2 cM		FxaC_9g32440 or maker-Fvb3-4-snap-gene-181.50	monodehydroascorbate reductase (NADH)	Fvb3-4	18123736	18126749	FvH4_3g20880.t1
						Most significant associated marker	LOD	Position (cM)	Position (pb)
						1789481-27:CG-2Fvb3 (for qAsAFW-3A)	7.13	199.73	12165258
						23106889-11:CT-Fvb7 (HAX-184606941-Fvb3A) (for qAsADW-3A)	9.62	158.09	18935824
5A	qAsAFW-5A	17,401,817 pb	26,706,210 pb	1239	FxaC_17g34870 or maker-Fvb5-1-augustus-gene-177.22	GDP-mannose transporter GONST3	Fvb5-1	17709756	17713081	FvH4_5g25930.t1
	qAsADW-5A	278.1 cM	343.5 cM		FxaC_17g42160 or maker-Fvb5-1-augustus-gene-217.42	L-ascorbate oxidase-like	Fvb5-1	21694957	21699671	FvH4_5g29070.t2
						Most significant associated marker	LOD	Position (cM)	Position (pb)
						1812686-65:GA-Un (1794253-39:CT-3Fvb5) (qAsAFW-5A)	8.2	343.45	26706210
						1812686-65:GA-Un (1794253-39:CT-3Fvb5) (qAsADW-5A)	6.36	343.45	26706210
5B	qAsAFW-5B	6,096,484 pb	12,287,598 pb	623	FxaC_18g13950 or maker-Fvb5-3-snap-gene-89.30	L-ascorbate oxidase-like	Fvb5-3	8902082	8910616	FvH4_5g29070.t2
		218.6 cM	283.9 cM		FxaC_18g17730 or maker-Fvb5-3-augustus-gene-116.30	GDP-mannose transporter GONST3	Fvb5-3	11625657	11629004	FvH4_5g25930.t1
						Most significant associated marker	LOD	Position (cM)	Position (pb)
						12939803-5:TG-5Fvb5 (1794596-27:CA-2Fvb5) (qAsAFW-5B)	5.3	270.67	10158258
6B	qAsADW-Po-6B	167,942 pb	3,258,273 pb	576	FxaC_22g03970 or maker-Fvb6-3-augustus-gene-20.23	Monodehydroascorbate reductase	Fvb6-3	1990953	1995548	FvH4_6g50920.t1
	qAsADW-Fr-6B	319.1 cM	378.7 cM
	qAsADW-It-6B
						Most significant associated marker	LOD	Position (cM)	Position (pb)
						1792798-30:AT-3Fvb6 (1789313-15:GA-1Fvb6) (qAsADW-Po-6B)	5.03	369.295	766,237 pb
						12939715-6:CG-6Fvb6 (HAX-123359233-Fvb6-3) (qAsADW-Fr-6B†)	3.53	354.711	1,161,052 pb
						12939715-6:CG-6Fvb6 (HAX-123359233-Fvb6-3) (qAsADW-It-6B)	5.03	354.711	1,161,052 pb
7C	qAsAFW-Ge-7C	12,185,771 pb	18,205,693 pb	700	FxaC_27g22670 or augustus_masked-Fvb7-1-processed-gene-166.6	GDP-L-galactose phosphorylase 2-like	Fvb7-1	16661837	16663139	FvH4_7g13380.t1
	qAsAFW-It-7C	45.3 cM	92.1 cM		FxaC_27g24130 or maker-Fvb7-1-snap-gene-175.49	Ascorbate transporter, chloroplastic	Fvb7-1	17518518	17524042	FvH4_7g14470.t1
						Most significant associated marker	LOD	Position (cM)	Position (pb)
						12941613-36:GA-Fvb7 (qAsAFW-Ge-7C)	7.43	67.72	15749733
						H3399545-6:C>T-6Fvb7 (qAsAFW-It-7C)	5.2	83.74	18668023

## Sheet: Table S7
Table S7. Name and sequence of primers used for validation of selected candidate genes and for KASP assays. Tm, annealing temperature.
Gene	Primer	Sequence 5´-3'	Tm (°C)	Product (bp)	Comments
FaGGP(3A)	qFaGGP-3-4-F	GTGGCCGCAACTGTCTTAAC	59.76	100	qRT-PCR
	qFaGGP-3-4-R	GAAAACCCCTTCTCACCAGGTA	59.63
FaGONST3(5A)	qFaGONST3-5-1-F	GTGATTTTGCCAGTGGGGTTG	60.27	170	qRT-PCR
	qFaGONST3-5-1-R	ACAAATGTCGAATGCTTGTCCC	59.77
FaGONST3(5B)	qFaGONST3-5-3-F	GCCGCTGGTTACTGCTTATCG	61.72	131	qRT-PCR
	qFaGONST3-5-3-R	CACAGAGGAGGACCCCAACA	61.13
FaMDHAR(6B)	qFaMDHAR-6-3-F	CATTCGGGGCATATTGGGTCAA	61.01	143	qRT-PCR
	qFaMDHAR-6-3-R	ACCTTGCCTTTCCAACTCGG	60.54
FaPHT4;4(7C)	qPHT4-7-1-F	GTATAAGGTGCCGGAGCATCA	59.93	187	qRT-PCR
	qPHT4-7-1-R	TCCTCTGGCTTGTAATCAGCG	60.13
FaGGP(3A)	GGP3-4_KASP1_REF	GAAGGTCGGAGTCAACGGATTgaaatcctcaccccaccG	60.2	90	KASP marker SNP1 Subgenome 3A specific
	GGP3-4_KASP1_ALT	GAAGGTGACCAAGTTCATGCTgaaatcctcaccccaccA	59
	GGP3-4_KASP1_COM	tgtacaggcttactaccttgct	61.3
FaGGP(3A)	FaGGP3-4KASP2_REF	GAAGGTCGGAGTCAACGGATTaagcacagcaacgacagC	61.7	146	KASP marker SNP2 Subgenome 3A specific
	FaGGP3-4KASP2_ALT	GAAGGTGACCAAGTTCATGCTaagcacagcaacgacagT	60.3
	FaGGP3-4KASP2_COM	aagtccttccgacctcctgt	62.9
FaGGP(3A)	FaGGP3-4KASP3_REF	GAAGGTCGGAGTCAACGGATTgcctaaaaatccccacacatcaaT	62.2	131	KASP marker SNP3 Subgenome 3A and 3C
	FaGGP3-4KASP3_ALT	GAAGGTGACCAAGTTCATGCTgcctaaaaatccccacacatcaaC	63
	FaGGP3-4KASP3_COM	tcgtgggtttcgtggtcttg	63.1
KASP-184662098	KASP-184662098_REF	GAAGGTCGGAGTCAACGGATTatggaaggggctgatatgtaC	59.5	132	KASP assay for SNP AX-184662098
	KASP-184662098_ALT	GAAGGTGACCAAGTTCATGCTatggaaggggctgatatgtaT	58.6
	KASP-184662098_COM	caagtcaccaatgctacgagc	62.1

## Sheet: Table S8
Table S8. Polymorphisms detected in FaGGP(3A) mRNA (Marker-Fvb3-4-augustus-gene-163.49-mRNA) by RNAseq of 32 F1 and parental lines. In blue SNPs in the open reading frame.
KASP	#CHROM	POS	ID	REF	ALT	QUAL	FILTER	INFO	FORMAT	Candonga	Senga Sengana	16_IFAPAxCIREF	H103_IFAPAxCIREF	H110_IFAPAxCIREF	H112_IFAPAxCIREF	H114_IFAPAxCIREF	H120_IFAPAxCIREF	H122_IFAPAxCIREF	H125_IFAPAxCIREF	H126_IFAPAxCIREF	H015_IFAPAxCIREF	H025_IFAPAxCIREF	H032_IFAPAxCIREF	H036_IFAPAxCIREF	H037_IFAPAxCIREF	H040_IFAPAxCIREF	H048_IFAPAxCIREF	H050_IFAPAxCIREF	H051_IFAPAxCIREF	H053_IFAPAxCIREF	H054_IFAPAxCIREF	H058_IFAPAxCIREF	H061_IFAPAxCIREF	H067_IFAPAxCIREF	H069_IFAPAxCIREF	H071_IFAPAxCIREF	H073_IFAPAxCIREF	H076_IFAPAxCIREF	H083_IFAPAxCIREF	H087_IFAPAxCIREF	H094_IFAPAxCIREF	H097_IFAPAxCIREF	H098_IFAPAxCIREF
	Fvb3-4	16363449	.	T	C	67.53	PASS	AC=1;AF=0.036;AN=28;BaseQRankSum=-4.310e-01;DP=37;ExcessHet=3.0103;FS=0.000;InbreedingCoeff=0.2912;MLEAC=3;MLEAF=0.107;MQ=60.00;MQRankSum=0.00;QD=22.51;ReadPosRankSum=0.967;SOR=1.179;ANN=C|3_prime_UTR_variant|MODIFIER|maker-Fvb3-4-augustus-gene-163.49|maker-Fvb3-4-augustus-gene-163.49|transcript|maker-Fvb3-4-augustus-gene-163.49-mRNA-1|protein_coding|7/7|c.*270A>G|||||270|,C|upstream_gene_variant…	GT:AD:DP:GQ:PL	./.:0,0:0:.:0,0,0	./.:1,0:1:.:0,0,0	./.:1,0:1:.:0,0,0	0/0:1,0:1:3:0,3,40	./.:1,0:1:.:0,0,0	0/0:1,0:1:3:0,3,40	./.:1,0:1:.:0,0,0	0/0:1,0:1:3:0,3,40	./.:0,0:0:.:0,0,0	./.:1,0:1:.:0,0,0	./.:2,0:2:.:0,0,0	./.:0,0:0:.:0,0,0	0/0:2,0:2:6:0,6,76	./.:0,0:0:.:0,0,0	0/0:1,0:1:3:0,3,40	0/0:2,0:2:0:0,0,5	./.:0,0:0:.:0,0,0	0/0:3,0:3:9:0,9,99	./.:0,0:0:.:0,0,0	./.:2,0:2:.:0,0,0	./.:1,0:1:.:0,0,0	./.:0,0:0:.:0,0,0	./.:0,0:0:.:0,0,0	0/0:4,0:4:12:0,12,163	0/0:2,0:2:0:0,0,3	0/0:2,0:2:6:0,6,39	./.:0,0:0:.:0,0,0	0/0:1,0:1:3:0,3,39	0/1:1,2:3:31:70,0,31	./.:1,0:1:.:0,0,0	0/0:2,0:2:6:0,6,77	0/0:2,0:2:6:0,6,54	./.:0,0:0:.:0,0,0	./.:0,0:0:.:0,0,0
	Fvb3-4	16363481	.	T	C	3794.37	PASS	AC=17;AF=0.266;AN=64;BaseQRankSum=1.07;DP=729;ExcessHet=15.7060;FS=0.000;InbreedingCoeff=-0.3765;MLEAC=17;MLEAF=0.266;MQ=60.00;MQRankSum=0.00;QD=9.61;ReadPosRankSum=1.65;SOR=0.172;ANN=C|3_prime_UTR_variant|MODIFIER|maker-Fvb3-4-augustus-gene-163.49|maker-Fvb3-4-augustus-gene-163.49|transcript|maker-Fvb3-4-augustus-gene-163.49-mRNA-1|protein_coding|7/7|c.*238A>G|||||238|,C|upstream_gene_variant|MO…	GT:AD:DP:GQ:PL	0/0:21,0:21:31:.:.:0,31,851	0/0:5,0:5:0:.:.:0,0,129	0/1:24,6:30:99:171,0,984	0/1:24,2:26:12:12,0,925	0/1:12,3:15:84:84,0,487	0/1:13,14:27:99:487,0,478	0/1:13,8:21:99:259,0,495	0/0:21,0:21:63:0,63,882	0/1:6,5:11:99:185,0,218	0/1:26,7:33:99:211,0,1045	0/0:13,0:13:0:0,0,466	0/1:7,6:13:99:229,0,262	0/0:19,0:19:57:0,57,833	0/1:18,8:26:99:271,0,693	0/1:14,3:17:76:76,0,497	0/0:33,0:33:99:0,99,1368	0/0:16,0:16:12:0,12,606	0/0:35,0:35:99:0,105,1429	0/0:8,0:8:24:0,24,335	0/0:24,0:24:72:0,72,1049	0/1:14,10:24:99:325,0,515	0/0:10,0:10:30:0,30,415	0/0:25,0:25:75:0,75,1060	0/0:30,0:30:90:0,90,1264	0/0:34,0:34:99:0,102,1431	0/1:28,9:37:99:199,0,985	0/1:16,5:21:99:159,0,600	0/1:17,3:20:75:75,0,640	0/0:37,0:37:99:0,111,1523	0/1:5,9:14:99:354,0,172	0/1:21,9:30:99:298,0,800	0/0:18,0:18:54:0,54,742	0/0:11,0:11:33:0,33,445	0/1:18,12:30:99:433,0,662
	Fvb3-4	16363485	.	T	G	3938.01	PASS	AC=11;AF=0.172;AN=64;BaseQRankSum=-2.760e-01;DP=859;ExcessHet=7.5036;FS=0.000;InbreedingCoeff=-0.2093;MLEAC=11;MLEAF=0.172;MQ=60.00;MQRankSum=0.00;QD=12.01;ReadPosRankSum=1.39;SOR=0.189;ANN=G|3_prime_UTR_variant|MODIFIER|maker-Fvb3-4-augustus-gene-163.49|maker-Fvb3-4-augustus-gene-163.49|transcript|maker-Fvb3-4-augustus-gene-163.49-mRNA-1|protein_coding|7/7|c.*234A>C|||||234|,G|upstream_gene_vari…	GT:AD:DP:GQ:PL	0/0:21,0:21:63:0,63,893	0/1:2,3:5:74:119,0,74	0/1:20,12:32:99:406,0,786	0/1:24,9:33:99:287,0,897	0/1:11,8:19:99:293,0,422	0/0:32,0:32:77:0,77,1279	0/0:24,0:24:72:0,72,1025	0/0:20,2:22:11:0,11,818	0/0:17,0:17:51:0,51,724	0/1:24,12:36:99:393,0,865	0/1:7,9:16:99:350,0,244	0/0:17,0:17:51:0,51,733	0/0:27,0:27:81:0,81,1147	0/0:32,0:32:96:0,96,1354	0/0:21,0:21:44:0,44,834	0/1:27,15:42:99:528,0,1046	0/0:17,0:17:51:0,51,710	0/0:41,0:41:99:0,120,1800	0/0:10,0:10:30:0,30,402	0/1:15,8:23:99:269,0,586	0/0:30,0:30:90:0,90,1219	0/0:11,0:11:33:0,33,455	0/1:18,12:30:99:342,0,662	0/0:30,0:30:90:0,90,1264	0/1:20,14:34:99:507,0,754	0/0:39,2:41:47:0,47,1576	0/0:32,0:32:96:0,96,1328	0/0:27,0:27:81:0,81,1129	0/1:29,16:45:99:539,0,1093	0/0:15,0:15:45:0,45,609	0/0:36,0:36:99:0,108,1505	0/1:15,3:18:74:74,0,605	0/0:14,0:14:42:0,42,604	0/0:34,0:34:99:0,102,1420
	Fvb3-4	16363524	.	C	CA	203.94	QD2	AC=2;AF=0.031;AN=64;BaseQRankSum=-1.197e+00;DP=1601;ExcessHet=3.0798;FS=0.000;InbreedingCoeff=-0.0323;MLEAC=2;MLEAF=0.031;MQ=60.00;MQRankSum=0.00;QD=1.25;ReadPosRankSum=0.353;SOR=0.006;ANN=CA|3_prime_UTR_variant|MODIFIER|maker-Fvb3-4-augustus-gene-163.49|maker-Fvb3-4-augustus-gene-163.49|transcript|maker-Fvb3-4-augustus-gene-163.49-mRNA-1|protein_coding|7/7|c.*194_*195insT|||||194|,CA|upstream_ge…	GT:AD:DP:GQ:PGT:PID:PL:PS	0/0:58,0:58:99:.:.:0,120,1800	0/0:28,0:28:84:.:.:0,84,1207	0/0:33,0:33:99:.:.:0,99,1379	0/0:144,9:153:59:.:.:0,59,6111	0/1:61,5:66:26:.:.:26,0,2546	0/0:33,0:33:99:.:.:0,99,1298	0|1:86,11:97:99:0|1:16363524_C_CA:203,0,3578:16363524	0/0:52,0:52:99:.:.:0,120,1800	0/0:78,5:83:25:.:.:0,25,3285	0/0:37,0:37:99:.:.:0,111,1500	0/0:42,0:42:99:.:.:0,120,1800	0/0:61,0:61:99:.:.:0,120,1800	0/0:46,0:46:99:.:.:0,120,1800	0/0:33,0:33:99:.:.:0,99,1381	0/0:58,0:58:99:.:.:0,120,1800	0/0:44,0:44:99:.:.:0,120,1800	0/0:48,0:48:99:.:.:0,120,1800	0/0:41,0:41:99:.:.:0,120,1800	0/0:39,0:39:99:.:.:0,117,1540	0/0:94,6:100:34:.:.:0,34,3995	0/0:35,0:35:99:.:.:0,105,1455	0/0:33,0:33:99:.:.:0,99,1326	0/0:34,0:34:99:.:.:0,102,1427	0/0:35,0:35:99:.:.:0,105,1480	0/0:35,0:35:99:.:.:0,105,1482	0/0:46,0:46:99:.:.:0,120,1800	0/0:34,0:34:99:.:.:0,102,1399	0/0:40,0:40:99:.:.:0,120,1586	0/0:46,0:46:99:.:.:0,120,1800	0/0:47,0:47:99:.:.:0,112,1800	0/0:36,0:36:99:.:.:0,108,1505	0/0:46,0:46:99:.:.:0,120,1800	0/0:34,0:34:99:.:.:0,102,1396	0/0:34,0:34:99:.:.:0,102,1420
	Fvb3-4	16363525	.	G	A,GT	1695.45	QD2	AC=9,1;AF=0.141,0.016;AN=64;BaseQRankSum=0.00;DP=2365;ExcessHet=6.6142;FS=0.000;InbreedingCoeff=-0.1854;MLEAC=9,1;MLEAF=0.141,0.016;MQ=60.00;MQRankSum=0.00;QD=1.47;ReadPosRankSum=0.577;SOR=0.078;ANN=A|3_prime_UTR_variant|MODIFIER|maker-Fvb3-4-augustus-gene-163.49|maker-Fvb3-4-augustus-gene-163.49|transcript|maker-Fvb3-4-augustus-gene-163.49-mRNA-1|protein_coding|7/7|c.*194C>T|||||194|,GT|3_prime_…	GT:AD:DP:GQ:PGT:PID:PL:PS	0/0:58,0,0:58:99:.:.:0,120,1800,120,1800,1800	0/1:25,4,0:29:81:.:.:81,0,1020,157,1032,1189	0/1:81,12,0:93:99:.:.:200,0,3117,443,3152,3596	0/0:136,9,9:154:40:.:.:0,59,5491,40,5215,5734	0/1:53,8,5:66:99:.:.:161,0,2047,116,1897,2337	0/0:33,0,0:33:99:.:.:0,99,1298,99,1298,1298	0|2:86,0,11:97:99:0|1:16363524_C_CA:203,462,4073,0,3611,3578:16363524	0/0:81,0,0:81:23:.:.:0,23,3020,23,3020,3020	0/0:83,0,0:83:32:.:.:0,32,3103,32,3103,3103	0/1:99,12,3:114:99:.:.:148,0,3815,331,3788,4499	0/1:44,10,0:54:99:.:.:274,0,1668,405,1698,2103	0/0:61,0,0:61:99:.:.:0,120,1800,120,1800,1800	0/0:46,0,0:46:99:.:.:0,120,1800,120,1800,1800	0/0:33,0,0:33:99:.:.:0,99,1381,99,1381,1381	0/0:58,0,0:58:99:.:.:0,120,1800,120,1800,1800	0/1:156,16,5:177:99:.:.:149,0,6118,423,6059,7030	0/0:48,0,0:48:99:.:.:0,120,1800,120,1800,1800	0/0:41,0,0:41:99:.:.:0,120,1800,120,1800,1800	0/0:84,0,0:84:85:.:.:0,85,3224,85,3224,3224	0/1:87,8,6:101:68:.:.:68,0,3484,81,3303,3710	0/0:35,0,0:35:99:.:.:0,105,1455,105,1455,1455	0/0:33,0,0:33:99:.:.:0,99,1326,99,1326,1326	0/1:110,13,0:123:99:.:.:203,0,4341,534,4380,4914	0/0:35,0,0:35:99:.:.:0,105,1480,105,1480,1480	0/1:143,14,0:157:99:.:.:117,0,5452,544,5494,6038	0/0:46,0,0:46:99:.:.:0,120,1800,120,1800,1800	0/0:34,0,0:34:99:.:.:0,102,1399,102,1399,1399	0/0:40,0,0:40:99:.:.:0,120,1586,120,1586,1586	0/1:149,17,4:170:99:.:.:237,0,5791,527,5773,6773	0/0:47,0,0:47:99:.:.:0,112,1800,112,1800,1800	0/0:36,0,0:36:99:.:.:0,108,1505,108,1505,1505	0/0:84,0,0:84:54:.:.:0,54,3182,54,3182,3182	0/0:66,0,0:66:23:.:.:0,23,2513,23,2513,2513	0/0:34,0,0:34:99:.:.:0,102,1420,102,1420,1420
	Fvb3-4	16363585	.	C	T	29435.7	PASS	AC=11;AF=0.172;AN=64;BaseQRankSum=-1.350e+00;DP=3502;ExcessHet=7.5036;FS=0.000;InbreedingCoeff=-0.2075;MLEAC=11;MLEAF=0.172;MQ=60.00;MQRankSum=0.00;QD=13.04;ReadPosRankSum=-5.670e-01;SOR=0.873;ANN=T|3_prime_UTR_variant|MODIFIER|maker-Fvb3-4-augustus-gene-163.49|maker-Fvb3-4-augustus-gene-163.49|transcript|maker-Fvb3-4-augustus-gene-163.49-mRNA-1|protein_coding|7/7|c.*134G>A|||||134|,T|upstream_ge…	GT:AD:DP:GQ:PGT:PID:PL:PS	0/0:58,0:58:99:.:.:0,120,1800	0/1:22,27:49:99:.:.:1020,0,784	0/0:93,0:93:99:.:.:0,120,1800	0/0:156,0:156:99:.:.:0,120,1800	0/0:66,0:66:99:.:.:0,120,1800	0/0:33,0:33:99:.:.:0,99,1298	0/0:96,0:96:99:.:.:0,120,1800	0/1:96,55:151:99:.:.:1901,0,4988	0/0:83,0:83:99:.:.:0,120,1800	0/0:116,0:116:99:.:.:0,120,1800	0/0:54,0:54:99:.:.:0,120,1800	0/0:61,0:61:99:.:.:0,120,1800	0/0:46,0:46:99:.:.:0,120,1800	0/0:33,0:33:99:.:.:0,99,1381	0/0:58,0:58:99:.:.:0,120,1800	0/1:232,106:338:99:.:.:3962,0,9148	0|1:110,55:165:99:0|1:16363585_C_T:1963,0,4293:16363585	0/0:41,0:41:99:.:.:0,120,1800	0/1:91,66:157:99:.:.:2328,0,3406	0/1:103,61:164:99:.:.:2147,0,4022	0/0:35,0:35:99:.:.:0,105,1455	0/1:63,67:130:99:.:.:2485,0,2301	0/1:133,92:225:99:.:.:3193,0,4965	0/0:35,0:35:99:.:.:0,105,1480	0/1:228,97:325:99:.:.:3136,0,9133	0/0:46,0:46:99:.:.:0,120,1800	0/0:34,0:34:99:.:.:0,102,1399	0/0:40,0:40:99:.:.:0,120,1586	0|1:198,92:290:99:0|1:16363585_C_T:3285,0,7848:16363585	0/0:47,0:47:99:.:.:0,112,1800	0/0:36,0:36:99:.:.:0,108,1505	0/1:83,79:162:99:.:.:2826,0,3077	0/1:83,67:150:99:.:.:2260,0,3160	0/0:34,0:34:99:.:.:0,102,1420
	Fvb3-4	16363598	.	C	G	132914	PASS	AC=46;AF=0.719;AN=64;BaseQRankSum=1.51;DP=6667;ExcessHet=17.6557;FS=0.000;InbreedingCoeff=-0.3913;MLEAC=46;MLEAF=0.719;MQ=60.00;MQRankSum=0.00;QD=20.00;ReadPosRankSum=1.89;SOR=2.394;ANN=G|3_prime_UTR_variant|MODIFIER|maker-Fvb3-4-augustus-gene-163.49|maker-Fvb3-4-augustus-gene-163.49|transcript|maker-Fvb3-4-augustus-gene-163.49-mRNA-1|protein_coding|7/7|c.*121G>C|||||121|,G|upstream_gene_variant|…	GT:AD:DP:GQ:PGT:PID:PL:PS	0/1:142,56:198:99:.:.:1804,0,5325	1/1:0,36:36:99:.:.:1726,117,0	1/1:0,130:130:99:.:.:5508,389,0	0/1:170,54:224:99:.:.:1586,0,6376	1/1:0,92:92:99:.:.:3963,276,0	0/1:251,77:328:99:.:.:2258,0,9524	1/1:0,141:141:99:.:.:5906,422,0	0/1:83,44:127:99:.:.:1600,0,3109	1/1:1,173:174:99:.:.:7438,478,0	0/1:130,41:171:99:.:.:1256,0,4823	1/1:1,84:85:99:.:.:3511,215,0	1/1:0,169:169:99:.:.:7222,507,0	0/1:243,89:335:99:.:.:2782,0,9017	0/1:180,72:252:99:.:.:2376,0,6758	0/1:159,66:227:99:.:.:2160,0,5928	0/1:208,104:314:99:.:.:3626,0,8136	0|1:104,44:148:99:0|1:16363585_C_T:1597,0,3973:16363585	1/1:0,328:328:99:.:.:13978,987,0	1/1:0,111:111:99:.:.:4889,339,0	0/1:83,56:139:99:.:.:2048,0,2989	0/1:208,52:260:99:.:.:1388,0,7832	1/1:0,106:106:99:.:.:4691,327,0	1/1:0,178:178:99:.:.:7629,539,0	1/1:4,263:267:99:.:.:11107,625,0	0/1:221,93:315:99:.:.:3346,0,8243	0/1:219,113:332:99:.:.:3845,0,7956	0/1:160,45:207:99:.:.:1298,0,5885	0/1:205,66:271:99:.:.:2058,0,7730	0|1:187,85:272:99:0|1:16363585_C_T:2904,0,7425:16363585	1/1:0,99:99:99:.:.:4179,297,0	0/1:182,69:254:99:.:.:2159,0,6724	1/1:0,129:129:99:.:.:5692,393,0	1/1:0,133:133:99:.:.:5866,413,0	0/1:247,93:340:99:.:.:2895,0,9207
	Fvb3-4	16363624	.	T	C	71958.4	PASS	AC=19;AF=0.297;AN=64;BaseQRankSum=0.400;DP=6611;ExcessHet=5.3313;FS=0.000;InbreedingCoeff=-0.1228;MLEAC=19;MLEAF=0.297;MQ=60.00;MQRankSum=0.00;QD=20.88;ReadPosRankSum=-8.460e-01;SOR=0.897;ANN=C|3_prime_UTR_variant|MODIFIER|maker-Fvb3-4-augustus-gene-163.49|maker-Fvb3-4-augustus-gene-163.49|transcript|maker-Fvb3-4-augustus-gene-163.49-mRNA-1|protein_coding|7/7|c.*95A>G|||||95|,C|upstream_gene_vari…	GT:AD:DP:GQ:PL	0/1:139,67:206:99:2260,0,5323	0/0:38,0:38:99:0,111,1665	0/1:58,85:143:99:3083,0,2182	0/0:218,0:218:99:0,120,1800	0/1:41,72:113:99:2811,0,1505	0/0:318,0:318:99:0,120,1800	0/1:75,105:180:99:4029,0,2833	0/0:61,0:61:99:0,120,1800	0/1:92,126:218:99:4645,0,3482	0/0:163,0:163:99:0,120,1800	0/1:36,59:95:99:2277,0,1334	0/1:78,126:204:99:4817,0,2897	0/1:236,108:344:99:3613,0,9210	0/0:257,0:257:99:0,120,1800	0/0:220,0:220:99:0,120,1800	0/0:171,0:171:99:0,120,1800	0/0:92,0:92:99:0,120,1800	1/1:2,372:374:99:15853,1033,0	0/1:75,72:147:99:2663,0,2814	0/1:142,12:154:57:57,0,5707	0/0:264,0:264:99:0,120,1800	0/1:83,59:142:99:2168,0,3093	0/1:105,118:223:99:4397,0,3685	1/1:16,314:330:99:12959,345,0	0/0:180,0:180:99:0,120,1800	0/1:315,34:349:99:458,0,12476	0/0:204,0:204:99:0,120,1800	0/0:279,0:279:99:0,120,1800	0/0:140,0:140:99:0,120,1800	0/1:41,78:119:99:2995,0,1484	0/0:257,0:257:99:0,120,1800	0/1:91,70:161:99:2553,0,3422	0/1:77,74:151:99:2623,0,2803	0/0:335,0:335:99:0,120,1800
	Fvb3-4	16363629	.	C	T	39283.5	PASS	AC=18;AF=0.281;AN=64;BaseQRankSum=0.825;DP=5489;ExcessHet=17.6557;FS=0.000;InbreedingCoeff=-0.3913;MLEAC=18;MLEAF=0.281;MQ=60.00;MQRankSum=0.00;QD=9.52;ReadPosRankSum=0.632;SOR=0.518;ANN=T|3_prime_UTR_variant|MODIFIER|maker-Fvb3-4-augustus-gene-163.49|maker-Fvb3-4-augustus-gene-163.49|transcript|maker-Fvb3-4-augustus-gene-163.49-mRNA-1|protein_coding|7/7|c.*90G>A|||||90|,T|upstream_gene_variant|M…	GT:AD:DP:GQ:PL	0/0:53,0:53:99:0,120,1800	0/1:33,20:53:99:679,0,1277	0/1:87,58:145:99:2040,0,3380	0/1:169,54:223:99:1613,0,6461	0/1:76,41:117:99:1403,0,3056	0/1:243,87:330:99:2720,0,9266	0/1:110,75:185:99:2666,0,4357	0/0:61,0:61:99:0,120,1800	0/1:140,90:230:99:3206,0,5515	0/1:128,42:170:99:1311,0,4871	0/1:62,35:97:99:1180,0,2487	0/1:143,78:221:99:2688,0,5675	0/0:42,0:42:99:0,99,1485	0/1:205,77:282:99:2520,0,7948	0/1:161,71:232:99:2345,0,6226	0/0:171,0:171:99:0,120,1800	0/0:92,0:92:99:0,120,1800	0/0:111,0:111:99:0,99,1485	0/0:75,0:75:99:0,120,1800	0/0:74,0:74:99:0,120,1800	0/1:231,60:291:99:1662,0,8836	0/0:72,0:72:99:0,120,1800	0/0:110,0:110:99:0,120,1800	0/0:98,0:98:99:0,105,1575	0/0:180,0:180:99:0,120,1800	0/1:258,99:357:99:3213,0,9957	0/1:162,54:216:99:1695,0,6217	0/1:218,73:291:99:2244,0,8293	0/0:140,0:140:99:0,120,1800	0/1:80,41:121:99:1388,0,3221	0/1:194,78:272:99:2560,0,7473	0/0:71,0:71:99:0,120,1800	0/0:59,0:59:99:0,117,1755	0/1:257,91:348:99:2864,0,9730
	Fvb3-4	16363685	.	T	A	17091.7	PASS	AC=11;AF=0.172;AN=64;BaseQRankSum=-5.550e-01;DP=2235;ExcessHet=7.5036;FS=0.000;InbreedingCoeff=-0.2075;MLEAC=11;MLEAF=0.172;MQ=60.00;MQRankSum=0.00;QD=16.08;ReadPosRankSum=-1.731e+00;SOR=1.281;ANN=A|3_prime_UTR_variant|MODIFIER|maker-Fvb3-4-augustus-gene-163.49|maker-Fvb3-4-augustus-gene-163.49|transcript|maker-Fvb3-4-augustus-gene-163.49-mRNA-1|protein_coding|7/7|c.*34A>T|||||34|,A|upstream_gene…	GT:AD:DP:GQ:PL	0/0:53,0:53:99:0,120,1800	0/1:9,19:28:99:719,0,316	0/0:40,0:40:99:0,108,1620	0/0:80,0:80:99:0,117,1755	0/0:43,0:43:99:0,99,1485	0/0:41,0:41:99:0,99,1485	0/0:52,0:52:99:0,120,1800	0/1:37,20:57:99:661,0,1435	0/0:69,0:69:99:0,120,1800	0/0:35,0:35:99:0,102,1530	0/0:39,0:39:87:0,87,1305	0/0:65,0:65:99:0,99,1485	0/0:42,0:42:99:0,99,1485	0/0:58,0:58:99:0,114,1710	0/0:48,0:48:99:0,114,1710	0/1:96,63:159:99:2237,0,3756	0/1:54,37:91:99:1343,0,2113	0/0:111,0:111:99:0,99,1485	0/1:30,40:70:99:1505,0,1124	0/1:42,32:74:99:1155,0,1593	0/0:41,0:41:99:0,108,1620	0/1:33,37:70:99:1371,0,1213	0/1:52,55:107:99:2028,0,1960	0/0:98,0:98:99:0,105,1575	0/1:107,63:170:99:2182,0,4125	0/0:63,0:63:99:0,102,1530	0/0:47,0:47:99:0,120,1800	0/0:42,0:42:99:0,105,1575	0/1:84,55:139:99:1904,0,3287	0/0:44,0:44:99:0,102,1530	0/0:48,0:48:99:0,117,1755	0/1:32,37:69:99:1427,0,1196	0/1:22,35:57:99:1329,0,729	0/0:65,0:65:99:0,120,1800
	Fvb3-4	16363852	.	A	G	21049.7	PASS	AC=11;AF=0.172;AN=64;BaseQRankSum=-1.000e+00;DP=2469;ExcessHet=7.5036;FS=0.000;InbreedingCoeff=-0.2075;MLEAC=11;MLEAF=0.172;MQ=60.00;MQRankSum=0.00;QD=14.50;ReadPosRankSum=1.08;SOR=1.073;ANN=G|missense_variant|MODERATE|maker-Fvb3-4-augustus-gene-163.49|maker-Fvb3-4-augustus-gene-163.49|transcript|maker-Fvb3-4-augustus-gene-163.49-mRNA-1|protein_coding|7/7|c.1208T>C|p.Val403Ala|1998/2848|1208/1341…	GT:AD:DP:GQ:PL	0/0:35,0:35:99:0,105,1431	0/1:20,17:37:99:637,0,726	0/0:39,0:39:99:0,107,1543	0/0:45,0:45:99:0,108,1620	0/0:54,0:54:99:0,120,1800	0/0:60,0:60:99:0,99,1485	0/0:47,0:47:99:0,102,1530	0/1:56,38:94:99:1358,0,2070	0/0:39,0:39:99:0,102,1530	0/0:33,0:33:99:0,99,1303	0/0:56,0:56:99:0,114,1710	0/0:50,0:50:99:0,120,1800	0/0:62,0:62:99:0,114,1710	0/0:49,0:49:99:0,99,1485	0/0:41,0:41:99:0,102,1530	0/1:119,87:206:99:3120,0,4361	0/1:62,43:105:99:1475,0,2344	0/0:47,0:47:99:0,99,1485	0/1:60,53:113:99:1877,0,2249	0/1:65,39:104:99:1395,0,2336	0/0:45,0:45:99:0,99,1485	0/1:44,48:92:99:1822,0,1628	0/1:69,52:121:99:1902,0,2618	0/0:60,0:60:99:0,102,1530	0/1:149,73:222:99:2441,0,5809	0/0:47,0:47:99:0,102,1530	0/0:40,0:40:99:0,99,1485	0/0:62,0:62:99:0,99,1485	0/1:111,68:179:99:2387,0,4196	0/0:33,0:33:99:0,99,1341	0/0:67,0:67:99:0,105,1575	0/1:69,49:118:99:1782,0,2538	0/1:54,44:98:99:1541,0,2012	0/0:41,0:41:99:0,99,1485
	Fvb3-4	16363929	.	G	A	59.96	PASS	AC=1;AF=0.017;AN=60;BaseQRankSum=0.00;DP=162;ExcessHet=3.0103;FS=0.000;InbreedingCoeff=-0.0320;MLEAC=2;MLEAF=0.033;MQ=60.00;MQRankSum=0.00;QD=9.99;ReadPosRankSum=0.00;SOR=0.307;ANN=A|synonymous_variant|LOW|maker-Fvb3-4-augustus-gene-163.49|maker-Fvb3-4-augustus-gene-163.49|transcript|maker-Fvb3-4-augustus-gene-163.49-mRNA-1|protein_coding|7/7|c.1131C>T|p.Leu377Leu|1921/2848|1131/1341|377/446||,A|…	GT:AD:DP:GQ:PL	0/0:2,0:2:3:0,3,45	0/0:2,0:2:3:0,3,45	0/0:5,0:5:6:0,6,90	0/0:6,0:6:6:0,6,90	0/0:7,0:7:15:0,15,225	0/0:4,0:4:12:0,12,177	0/0:9,0:9:6:0,6,90	0/0:3,0:3:3:0,3,45	0/0:10,0:10:9:0,9,135	0/0:5,0:5:0:0,0,156	0/0:5,0:5:3:0,3,45	0/0:3,0:3:3:0,3,45	0/0:2,0:2:3:0,3,45	0/0:6,0:6:12:0,12,180	0/0:3,0:3:9:0,9,134	0/0:6,0:6:12:0,12,180	0/0:6,0:6:0:0,0,151	0/0:6,0:6:12:0,12,180	0/0:2,0:2:3:0,3,45	0/0:7,0:7:12:0,12,180	0/0:4,0:4:6:0,6,90	0/0:4,0:4:9:0,9,135	0/0:10,0:10:0:0,0,340	./.:0,0:0:.:0,0,0	0/0:10,0:10:0:0,0,340	0/0:9,0:9:9:0,9,135	0/0:2,0:2:3:0,3,45	0/0:1,0:1:3:0,3,41	0/0:5,0:5:3:0,3,45	./.:0,0:0:.:0,0,0	0/0:7,0:7:12:0,12,180	0/1:4,2:6:71:71,0,161	0/0:3,0:3:3:0,3,45	0/0:6,0:6:0:0,0,173
SNP1	Fvb3-4	16364357	.	G	A	23867.3	PASS	AC=43;AF=0.672;AN=64;BaseQRankSum=-5.310e-01;DP=2557;ExcessHet=7.9894;FS=0.000;InbreedingCoeff=-0.2048;MLEAC=43;MLEAF=0.672;MQ=60.00;MQRankSum=0.00;QD=10.23;ReadPosRankSum=2.63;SOR=1.023;ANN=A|synonymous_variant|LOW|maker-Fvb3-4-augustus-gene-163.49|maker-Fvb3-4-augustus-gene-163.49|transcript|maker-Fvb3-4-augustus-gene-163.49-mRNA-1|protein_coding|6/7|c.798C>T|p.Asp266Asp|1588/2848|798/1341|266/…	GT:AD:DP:GQ:PL	0/1:85,9:94:79:79,0,3418	1/1:0,2:2:6:88,6,0	1/1:0,26:26:78:1101,78,0	0/1:86,9:95:68:68,0,3321	1/1:0,17:17:51:699,51,0	0/1:132,19:151:99:281,0,5116	1/1:1,28:29:76:1138,76,0	0/1:63,13:76:99:343,0,2431	1/1:0,31:31:93:1310,93,0	0/1:57,11:68:99:284,0,2193	1/1:0,23:23:69:1018,69,0	1/1:0,42:42:99:1835,126,0	0/1:128,23:151:99:494,0,5001	0/1:98,19:117:99:417,0,3801	0/1:88,8:96:31:31,0,3440	0/1:109,14:123:99:174,0,4258	0/0:73,0:73:69:0,69,2714	1/1:0,68:68:99:2727,202,0	1/1:0,26:26:77:996,77,0	0/1:48,17:65:99:487,0,1802	0/0:151,0:151:36:0,36,5644	1/1:0,39:39:99:1652,117,0	1/1:0,29:29:86:1124,86,0	0/1:5,31:36:99:1155,0,114	0/1:117,24:141:99:625,0,4430	0/1:102,25:127:99:605,0,3894	0/1:99,11:110:99:120,0,3775	0/1:111,21:132:99:496,0,4358	0/1:102,20:122:99:464,0,3938	1/1:0,21:21:63:916,63,0	0/1:130,27:157:99:584,0,5050	1/1:0,34:34:99:1357,101,0	1/1:1,23:24:62:999,62,0	0/1:138,18:156:99:255,0,5345
	Fvb3-4	16364620	.	C	G	3494.91	PASS	AC=10;AF=0.156;AN=64;BaseQRankSum=-1.013e+00;DP=2686;ExcessHet=6.6142;FS=0.000;InbreedingCoeff=-0.1963;MLEAC=10;MLEAF=0.156;MQ=60.00;MQRankSum=0.00;QD=2.10;ReadPosRankSum=1.73;SOR=0.020;ANN=G|missense_variant|MODERATE|maker-Fvb3-4-augustus-gene-163.49|maker-Fvb3-4-augustus-gene-163.49|transcript|maker-Fvb3-4-augustus-gene-163.49-mRNA-1|protein_coding|5/7|c.661G>C|p.Gly221Arg|1451/2848|661/1341|22…	GT:AD:DP:GQ:PL	0/0:43,0:43:99:0,105,1575	0/0:38,0:38:4:0,4,1420	0/1:99,19:118:99:427,0,3909	0/1:179,19:198:99:169,0,7007	0/1:109,10:119:78:78,0,4329	0/0:34,0:34:99:0,102,1306	0/0:39,0:39:99:0,99,1485	0/0:33,0:33:99:0,99,1278	0/0:46,0:46:99:0,108,1620	0/1:98,15:113:99:260,0,3651	0/1:84,13:97:99:212,0,3217	0/0:45,0:45:99:0,120,1800	0/0:46,0:46:99:0,120,1800	0/0:52,0:52:99:0,120,1800	0/0:43,0:43:99:0,120,1800	0/1:200,28:228:99:445,0,7892	0/0:34,0:34:99:0,99,1456	0/0:62,0:62:99:0,108,1620	0/0:42,0:42:99:0,120,1800	0/0:113,0:113:0:0,0,4144	0/0:38,0:38:99:0,114,1463	0/0:42,0:42:99:0,120,1800	0/1:142,14:156:99:136,0,5735	0/0:44,0:44:99:0,111,1665	0/1:231,44:275:99:979,0,9001	0/0:36,0:36:99:0,108,1386	0/0:40,0:40:99:0,108,1578	0/0:51,0:51:99:0,120,1800	0/1:192,30:222:99:601,0,7485	0/0:41,0:41:99:0,99,1485	0/0:52,0:52:99:0,120,1800	0/1:122,15:137:99:236,0,4832	0/0:40,0:40:99:0,102,1530	0/0:50,0:50:99:0,120,1800
	Fvb3-4	16364690	.	A	T	11927	PASS	AC=17;AF=0.266;AN=64;BaseQRankSum=0.130;DP=1458;ExcessHet=3.3855;FS=0.000;InbreedingCoeff=-0.0432;MLEAC=17;MLEAF=0.266;MQ=60.00;MQRankSum=0.00;QD=21.69;ReadPosRankSum=0.647;SOR=0.772;ANN=T|synonymous_variant|LOW|maker-Fvb3-4-augustus-gene-163.49|maker-Fvb3-4-augustus-gene-163.49|transcript|maker-Fvb3-4-augustus-gene-163.49-mRNA-1|protein_coding|5/7|c.591T>A|p.Ile197Ile|1381/2848|591/1341|197/446|…	GT:AD:DP:GQ:PL	0/1:25,13:38:99:462,0,975	0/0:13,0:13:18:0,18,270	0/1:15,12:27:99:410,0,564	0/0:54,0:54:60:0,60,900	0/1:16,11:27:99:397,0,574	0/0:56,0:56:42:0,42,630	0/1:21,17:38:99:632,0,806	0/0:33,0:33:36:0,36,540	0/1:18,15:33:99:567,0,674	0/0:34,0:34:27:0,27,405	0/1:8,13:21:99:488,0,280	0/1:18,16:34:99:604,0,590	0/1:46,32:78:99:1115,0,1680	0/0:49,0:49:14:0,14,1876	0/0:48,0:48:54:0,54,810	0/0:67,0:67:78:0,78,1170	0/0:37,0:37:48:0,48,720	1/1:4,71:75:76:2945,76,0	0/1:17,6:23:99:183,0,654	0/0:27,0:27:39:0,39,585	0/0:62,0:62:75:0,75,1125	0/1:14,17:31:99:651,0,522	0/1:13,25:38:99:957,0,408	1/1:2,36:38:28:1502,28,0	0/0:69,0:69:96:0,96,1440	0/0:54,3:57:36:0,36,2111	0/0:43,0:43:54:0,54,810	0/0:73,0:73:75:0,75,1125	0/0:55,0:55:60:0,60,900	0/1:12,6:18:99:214,0,461	0/0:70,0:70:84:0,84,1260	0/1:14,20:34:99:778,0,480	0/1:20,15:35:99:534,0,780	0/0:73,0:73:93:0,93,1395
	Fvb3-4	16364892	.	C	T	693.17	PASS	AC=7;AF=0.109;AN=64;BaseQRankSum=0.431;DP=222;ExcessHet=4.5997;FS=0.000;InbreedingCoeff=-0.1477;MLEAC=7;MLEAF=0.109;MQ=60.00;MQRankSum=0.00;QD=12.84;ReadPosRankSum=-9.670e-01;SOR=0.307;ANN=T|missense_variant|MODERATE|maker-Fvb3-4-augustus-gene-163.49|maker-Fvb3-4-augustus-gene-163.49|transcript|maker-Fvb3-4-augustus-gene-163.49-mRNA-1|protein_coding|4/7|c.475G>A|p.Asp159Asn|1265/2848|475/1341|159…	GT:AD:DP:GQ:PGT:PID:PL:PS	0/0:6,0:6:18:.:.:0,18,242	1|1:0,2:2:6:1|1:16364892_C_T:90,6,0:16364892	0/0:4,0:4:12:.:.:0,12,154	0/0:13,0:13:7:.:.:0,7,480	0/0:2,0:2:6:.:.:0,6,85	0/0:10,0:10:30:.:.:0,30,401	0/0:5,0:5:15:.:.:0,15,199	0/0:6,0:6:18:.:.:0,18,267	0/0:3,0:3:9:.:.:0,9,110	0|1:4,2:6:72:0|1:16364892_C_T:72,0,302:16364892	0|1:2,2:4:78:0|1:16364892_C_T:78,0,148:16364892	0/0:4,0:4:12:.:.:0,12,164	0/0:6,0:6:18:.:.:0,18,262	0/0:6,0:6:18:.:.:0,18,243	0/0:10,0:10:30:.:.:0,30,412	0|1:10,3:13:96:0|1:16364892_C_T:96,0,760:16364892	0/0:4,0:4:12:.:.:0,12,146	0/0:6,0:6:18:.:.:0,18,252	0/0:8,0:8:24:.:.:0,24,331	0/0:4,0:4:12:.:.:0,12,164	0/0:10,0:10:30:.:.:0,30,424	0/0:5,0:5:15:.:.:0,15,216	0|1:3,3:6:99:0|1:16364892_C_T:117,0,219:16364892	0/0:2,0:2:6:.:.:0,6,84	0|1:7,5:12:99:0|1:16364892_C_T:189,0,520:16364892	0/0:11,0:11:33:.:.:0,33,458	0/0:6,0:6:18:.:.:0,18,242	0/0:11,0:11:33:.:.:0,33,462	0|1:4,3:7:99:0|1:16364892_C_T:114,0,299:16364892	0/0:4,0:4:12:.:.:0,12,154	0/0:12,0:12:36:.:.:0,36,512	0|1:4,2:6:72:0|1:16364892_C_T:72,0,299:16364892	0/0:3,0:3:9:.:.:0,9,119	0/0:13,0:13:39:.:.:0,39,530
	Fvb3-4	16364893	.	T	A	694.65	PASS	AC=7;AF=0.109;AN=64;BaseQRankSum=0.623;DP=222;ExcessHet=4.5997;FS=0.000;InbreedingCoeff=-0.1556;MLEAC=7;MLEAF=0.109;MQ=60.00;MQRankSum=0.00;QD=12.86;ReadPosRankSum=-9.670e-01;SOR=0.307;ANN=A|missense_variant|MODERATE|maker-Fvb3-4-augustus-gene-163.49|maker-Fvb3-4-augustus-gene-163.49|transcript|maker-Fvb3-4-augustus-gene-163.49-mRNA-1|protein_coding|4/7|c.474A>T|p.Glu158Asp|1264/2848|474/1341|158…	GT:AD:DP:GQ:PGT:PID:PL:PS	0/0:6,0:6:18:.:.:0,18,242	1|1:0,2:2:6:1|1:16364892_C_T:90,6,0:16364892	0/0:4,0:4:12:.:.:0,12,154	0/0:13,0:13:0:.:.:0,0,486	0/0:2,0:2:6:.:.:0,6,85	0/0:10,0:10:30:.:.:0,30,401	0/0:5,0:5:15:.:.:0,15,199	0/0:6,0:6:18:.:.:0,18,267	0/0:3,0:3:9:.:.:0,9,110	0|1:4,2:6:72:0|1:16364892_C_T:72,0,302:16364892	0|1:2,2:4:78:0|1:16364892_C_T:78,0,148:16364892	0/0:4,0:4:12:.:.:0,12,164	0/0:6,0:6:18:.:.:0,18,262	0/0:6,0:6:18:.:.:0,18,243	0/0:10,0:10:30:.:.:0,30,412	0|1:10,3:13:96:0|1:16364892_C_T:96,0,760:16364892	0/0:4,0:4:12:.:.:0,12,146	0/0:6,0:6:18:.:.:0,18,252	0/0:8,0:8:24:.:.:0,24,331	0/0:4,0:4:12:.:.:0,12,164	0/0:10,0:10:30:.:.:0,30,424	0/0:5,0:5:15:.:.:0,15,216	0|1:3,3:6:99:0|1:16364892_C_T:117,0,219:16364892	0/0:2,0:2:6:.:.:0,6,84	0|1:7,5:12:99:0|1:16364892_C_T:189,0,520:16364892	0/0:11,0:11:33:.:.:0,33,458	0/0:6,0:6:18:.:.:0,18,242	0/0:11,0:11:13:.:.:0,13,424	0|1:4,3:7:99:0|1:16364892_C_T:114,0,299:16364892	0/0:4,0:4:12:.:.:0,12,154	0/0:12,0:12:36:.:.:0,36,512	0|1:4,2:6:72:0|1:16364892_C_T:72,0,299:16364892	0/0:3,0:3:9:.:.:0,9,119	0/0:13,0:13:39:.:.:0,39,530
	Fvb3-4	16364908	.	C	T	1281.43	PASS	AC=12;AF=0.188;AN=64;BaseQRankSum=-2.640e-01;DP=218;ExcessHet=9.2380;FS=0.000;InbreedingCoeff=-0.3256;MLEAC=14;MLEAF=0.219;MQ=60.00;MQRankSum=0.00;QD=12.09;ReadPosRankSum=0.431;SOR=0.258;ANN=T|synonymous_variant|LOW|maker-Fvb3-4-augustus-gene-163.49|maker-Fvb3-4-augustus-gene-163.49|transcript|maker-Fvb3-4-augustus-gene-163.49-mRNA-1|protein_coding|4/7|c.459G>A|p.Gln153Gln|1249/2848|459/1341|153/…	GT:AD:DP:GQ:PL	0/0:6,0:6:12:0,12,180	0/0:2,0:2:3:0,3,45	0/0:4,0:4:0:0,0,89	0/1:10,2:12:53:53,0,410	0/0:1,0:1:3:0,3,43	0/1:3,6:9:99:235,0,107	0/0:5,0:5:15:0,15,199	0/0:2,0:2:3:0,3,45	0/1:1,2:3:36:80,0,36	0/0:8,0:8:0:0,0,261	0/0:5,0:5:0:0,0,136	0/1:1,3:4:33:121,0,33	0/0:6,0:6:15:0,15,225	0/1:3,3:6:99:110,0,115	0/1:6,4:10:99:149,0,234	0/0:12,0:12:33:0,33,495	0/0:3,0:3:6:0,6,90	0/0:6,0:6:12:0,12,180	0/0:8,0:8:9:0,9,135	0/0:4,0:4:9:0,9,135	0/1:8,2:10:58:58,0,327	0/0:5,0:5:15:0,15,216	0/0:6,0:6:15:0,15,225	0/0:2,0:2:6:0,6,84	0/0:12,0:12:30:0,30,450	0/1:8,3:11:99:101,0,311	0/1:3,3:6:99:115,0,115	0/1:8,2:10:54:54,0,327	0/0:9,0:9:18:0,18,270	0/0:4,0:4:0:0,0,89	0/1:7,5:12:99:183,0,270	0/0:7,0:7:15:0,15,225	0/0:3,0:3:6:0,6,90	0/1:11,2:13:50:50,0,447
SNP2	Fvb3-4	16365886	.	C	T	36163	PASS	AC=17;AF=0.266;AN=64;BaseQRankSum=-1.294e+00;DP=2689;ExcessHet=7.7472;FS=0.000;InbreedingCoeff=-0.2190;MLEAC=17;MLEAF=0.266;MQ=60.00;MQRankSum=0.00;QD=20.63;ReadPosRankSum=1.22;SOR=0.941;ANN=T|5_prime_UTR_variant|MODIFIER|maker-Fvb3-4-augustus-gene-163.49|maker-Fvb3-4-augustus-gene-163.49|transcript|maker-Fvb3-4-augustus-gene-163.49-mRNA-1|protein_coding|1/7|c.-66G>A|||||66|,T|upstream_gene_varia…	GT:AD:DP:GQ:PL	0/1:72,33:105:99:1095,0,2791	0/0:36,0:36:99:0,99,1485	0/1:33,39:72:99:1397,0,1193	0/0:38,0:38:99:0,99,1485	0/1:59,54:113:99:1908,0,2229	0/0:58,0:58:99:0,102,1530	0/1:32,60:92:99:2263,0,1104	0/0:34,0:34:99:0,99,1485	0/1:53,53:106:99:1905,0,1982	0/0:34,0:34:99:0,99,1442	0/1:25,44:69:99:1527,0,831	0/1:62,94:156:99:3603,0,2237	0/1:138,62:200:99:2036,0,5307	0/0:36,0:36:99:0,99,1485	0/0:44,0:44:99:0,119,1800	0/0:45,0:45:99:0,120,1800	0/0:33,0:33:99:0,99,1320	1/1:3,203:206:99:8455,484,0	0/1:40,33:73:99:1117,0,1415	0/1:93,8:101:38:38,0,3732	0/0:61,0:61:99:0,120,1800	0/1:46,40:86:99:1438,0,1672	0/1:50,58:108:99:2085,0,1755	0/1:10,87:97:99:3411,0,144	0/0:66,0:66:99:0,117,1755	0/0:193,0:193:0:0,0,7040	0/0:49,0:49:99:0,120,1800	0/0:54,0:54:99:0,108,1620	0/0:56,0:56:99:0,102,1530	0/1:36,46:82:99:1665,0,1292	0/0:61,0:61:99:0,120,1800	0/1:59,58:117:99:2058,0,2187	0/1:40,35:75:99:1297,0,1504	0/0:74,0:74:99:0,120,1800
	Fvb3-4	16366285	.	C	T	25728.8	PASS	AC=17;AF=0.266;AN=64;BaseQRankSum=-4.900e-01;DP=1993;ExcessHet=7.7472;FS=0.000;InbreedingCoeff=-0.2015;MLEAC=17;MLEAF=0.266;MQ=60.00;MQRankSum=0.00;QD=21.35;ReadPosRankSum=0.356;SOR=1.019;ANN=T|5_prime_UTR_variant|MODIFIER|maker-Fvb3-4-augustus-gene-163.49|maker-Fvb3-4-augustus-gene-163.49|transcript|maker-Fvb3-4-augustus-gene-163.49-mRNA-1|protein_coding|1/7|c.-465G>A|||||465|,T|upstream_gene_va…	GT:AD:DP:GQ:PGT:PID:PL:PS	0/1:62,26:88:99:.:.:877,0,2322	0/0:17,0:17:45:.:.:0,45,675	0|1:25,19:44:99:0|1:16366285_C_T:672,0,974:16366285	0/0:65,0:65:99:.:.:0,120,1800	0|1:36,35:71:99:0|1:16366285_C_T:1308,0,1362:16366285	0/0:40,0:40:99:.:.:0,99,1485	0|1:33,41:74:99:0|1:16366285_C_T:1546,0,1196:16366285	0/0:37,0:37:99:.:.:0,101,1575	0/1:30,46:76:99:.:.:1738,0,1035	0/0:33,0:33:99:.:.:0,99,1388	0|1:17,29:46:99:0|1:16366285_C_T:1120,0,534:16366285	0|1:26,45:71:99:0|1:16366285_C_T:1645,0,950:16366285	0/1:100,43:143:99:.:.:1416,0,3818	0/0:39,0:39:99:.:.:0,111,1648	0/0:37,0:37:99:.:.:0,102,1530	0/0:83,0:83:99:.:.:0,105,1575	0/0:39,0:39:99:.:.:0,99,1485	1/1:1,166:167:99:.:.:6735,453,0	0/1:35,29:64:99:.:.:1057,0,1307	0/1:55,6:61:69:.:.:69,0,2165	0/0:77,0:77:99:.:.:0,114,1710	0/1:23,28:51:99:.:.:1066,0,816	0/1:34,31:65:99:.:.:1071,0,1188	0/1:10,61:71:99:.:.:2344,0,212	0/0:49,0:49:99:.:.:0,102,1530	0/0:52,0:52:99:.:.:0,111,1800	0/0:49,0:49:99:.:.:0,118,1800	0/0:47,0:47:99:.:.:0,102,1530	0/0:50,0:50:99:.:.:0,102,1530	0|1:28,33:61:99:0|1:16366285_C_T:1240,0,1056:16366285	0/0:47,0:47:99:.:.:0,99,1485	0/1:30,35:65:99:.:.:1297,0,1093	0/1:34,41:75:99:.:.:1449,0,1232	0/0:44,0:44:99:.:.:0,99,1485
	Fvb3-4	16366301	.	T	C	8747.26	PASS	AC=18;AF=0.281;AN=64;BaseQRankSum=1.44;DP=1955;ExcessHet=17.6557;FS=0.000;InbreedingCoeff=-0.3949;MLEAC=18;MLEAF=0.281;MQ=60.00;MQRankSum=0.00;QD=7.86;ReadPosRankSum=2.29;SOR=0.131;ANN=C|5_prime_UTR_variant|MODIFIER|maker-Fvb3-4-augustus-gene-163.49|maker-Fvb3-4-augustus-gene-163.49|transcript|maker-Fvb3-4-augustus-gene-163.49-mRNA-1|protein_coding|1/7|c.-481A>G|||||481|,C|upstream_gene_variant|M…	GT:AD:DP:GQ:PGT:PID:PL:PS	0/0:75,0:75:24:.:.:0,24,360	0/1:9,3:12:62:.:.:62,0,304	0|1:14,13:27:99:1|0:16366285_C_T:444,0,549:16366285	0/1:61,16:77:99:.:.:389,0,2101	0|1:30,18:48:99:1|0:16366285_C_T:627,0,1206:16366285	0/1:69,27:96:99:.:.:774,0,2357	0|1:32,13:45:99:1|0:16366285_C_T:387,0,1305:16366285	0/0:51,0:51:12:.:.:0,12,180	0/1:40,9:49:99:.:.:169,0,1648	0/1:22,14:36:99:.:.:470,0,792	0|1:23,9:32:99:1|0:16366285_C_T:234,0,939:16366285	0|1:34,13:47:99:1|0:16366285_C_T:405,0,1371:16366285	0/0:122,0:122:63:.:.:0,63,945	0/1:48,13:61:99:.:.:319,0,1704	0/1:47,16:63:99:.:.:480,0,1666	0/0:79,0:79:42:.:.:0,42,630	0/0:53,0:53:30:.:.:0,30,450	0/0:143,0:143:99:.:.:0,99,1485	0/0:20,0:20:24:.:.:0,24,360	0/0:50,0:50:45:.:.:0,45,675	0/1:79,19:98:99:.:.:426,0,2777	0/0:41,0:41:21:.:.:0,21,315	0/0:17,0:17:42:.:.:0,42,630	0/0:6,0:6:18:.:.:0,18,243	0/0:104,0:104:48:.:.:0,48,720	0/1:47,21:68:99:.:.:622,0,1638	0/1:48,19:67:99:.:.:621,0,1696	0/1:56,21:77:99:.:.:591,0,1917	0/0:87,0:87:60:.:.:0,60,900	0|1:29,10:39:99:1|0:16366285_C_T:315,0,1187:16366285	0/1:47,23:70:99:.:.:744,0,1670	0/0:48,0:48:15:.:.:0,15,225	0/0:19,0:19:30:.:.:0,30,450	0/1:84,29:113:99:.:.:764,0,2967
	Fvb3-4	16366325	.	G	A	693.28	PASS	AC=8;AF=0.129;AN=62;BaseQRankSum=-2.530e-01;DP=312;ExcessHet=5.3342;FS=0.000;InbreedingCoeff=-0.1197;MLEAC=9;MLEAF=0.145;MQ=60.00;MQRankSum=0.00;QD=10.20;ReadPosRankSum=0.147;SOR=0.215;ANN=A|5_prime_UTR_variant|MODIFIER|maker-Fvb3-4-augustus-gene-163.49|maker-Fvb3-4-augustus-gene-163.49|transcript|maker-Fvb3-4-augustus-gene-163.49-mRNA-1|protein_coding|1/7|c.-505C>T|||||505|,A|upstream_gene_varia…	GT:AD:DP:GQ:PL	0/0:19,0:19:42:0,42,630	./.:2,0:2:.:0,0,0	0/0:6,0:6:15:0,15,225	0/0:9,0:9:27:0,27,341	0/0:5,0:5:12:0,12,180	0/0:11,0:11:24:0,24,360	0/0:5,0:5:12:0,12,180	0/0:4,0:4:0:0,0,90	0/0:7,0:7:15:0,15,225	0/0:8,0:8:21:0,21,315	0/0:3,0:3:9:0,9,125	0/0:12,0:12:33:0,33,495	0/0:17,0:17:42:0,42,630	0/0:7,0:7:15:0,15,225	0/0:12,0:12:18:0,18,270	0/1:6,2:8:63:63,0,222	0/1:4,2:6:70:70,0,160	0/0:25,0:25:63:0,63,945	0/0:4,0:4:9:0,9,135	0/1:5,3:8:99:105,0,196	0/0:18,0:18:39:0,39,585	0/1:5,2:7:66:66,0,195	0/1:7,3:10:99:104,0,271	0/0:7,0:7:0:0,0,197	0/1:9,2:11:51:51,0,341	0/0:11,0:11:24:0,24,360	0/0:15,0:15:36:0,36,540	0/0:17,0:17:39:0,39,585	0/1:7,4:11:99:129,0,273	0/0:8,0:8:21:0,21,315	0/0:14,0:14:39:0,39,585	./.:2,0:2:.:0,0,0	0/1:3,4:7:99:147,0,109	0/0:17,0:17:36:0,36,540
SNP3	Fvb3-4	16366466	.	A	G	7710.99	PASS	AC=18;AF=0.281;AN=64;BaseQRankSum=0.294;DP=726;ExcessHet=17.6557;FS=0.000;InbreedingCoeff=-0.3937;MLEAC=18;MLEAF=0.281;MQ=60.00;MQRankSum=0.00;QD=17.02;ReadPosRankSum=0.381;SOR=0.629;ANN=G|5_prime_UTR_variant|MODIFIER|maker-Fvb3-4-augustus-gene-163.49|maker-Fvb3-4-augustus-gene-163.49|transcript|maker-Fvb3-4-augustus-gene-163.49-mRNA-1|protein_coding|1/7|c.-646T>C|||||646|,G|upstream_gene_variant…	GT:AD:DP:GQ:PL	0/0:18,0:18:45:0,45,675	0/1:2,3:5:67:114,0,67	0/1:4,17:21:99:656,0,108	0/1:26,11:37:99:367,0,962	0/1:16,9:25:99:312,0,544	0/1:18,15:33:99:455,0,626	0/1:22,12:34:99:346,0,832	0/0:15,0:15:42:0,42,630	0/1:12,8:20:99:283,0,454	0/1:10,15:25:99:533,0,365	0/1:3,9:12:94:357,0,94	0/1:17,14:31:99:515,0,612	0/0:44,0:44:75:0,75,1125	0/1:14,11:25:99:372,0,497	0/1:8,9:17:99:320,0,283	0/0:19,0:19:39:0,39,585	0/0:11,0:11:33:0,33,444	0/0:38,0:38:99:0,99,1485	0/0:8,0:8:21:0,21,315	0/0:12,0:12:27:0,27,405	0/1:13,20:33:99:770,0,385	0/0:23,0:23:48:0,48,720	0/0:25,0:25:69:0,69,1035	0/0:11,0:11:33:0,33,466	0/0:28,0:28:66:0,66,990	0/1:12,13:25:99:458,0,436	0/1:8,6:14:99:215,0,277	0/1:18,13:31:99:474,0,620	0/0:24,0:24:60:0,60,900	0/1:9,9:18:99:327,0,323	0/1:10,14:24:99:490,0,341	0/0:6,0:6:12:0,12,180	0/0:9,0:9:21:0,21,315	0/1:14,14:28:99:495,0,531
	Fvb3-4	16366569	.	G	C	345.72	PASS	AC=4;AF=0.077;AN=52;BaseQRankSum=0.524;DP=105;ExcessHet=3.5711;FS=0.000;InbreedingCoeff=0.0735;MLEAC=6;MLEAF=0.115;MQ=60.00;MQRankSum=0.00;QD=15.71;ReadPosRankSum=0.00;SOR=0.540;ANN=C|5_prime_UTR_premature_start_codon_gain_variant|LOW|maker-Fvb3-4-augustus-gene-163.49|maker-Fvb3-4-augustus-gene-163.49|transcript|maker-Fvb3-4-augustus-gene-163.49-mRNA-1|protein_coding|1/7|c.-749C>G||||||,C|5_prime…	GT:AD:DP:GQ:PL	0/0:5,0:5:9:0,9,135	./.:2,0:2:.:0,0,0	0/0:1,0:1:3:0,3,44	0/0:3,0:3:9:0,9,128	0/0:9,0:9:18:0,18,270	0/0:2,0:2:3:0,3,45	0/0:5,0:5:6:0,6,90	./.:0,0:0:.:0,0,0	0/0:8,0:8:12:0,12,180	./.:0,0:0:.:0,0,0	0/0:1,0:1:3:0,3,44	0/0:3,0:3:6:0,6,90	0/0:1,0:1:3:0,3,40	0/0:3,0:3:9:0,9,132	0/0:3,0:3:9:0,9,123	0/1:3,2:5:67:67,0,100	0/1:3,2:5:74:74,0,118	0/0:9,0:9:15:0,15,225	./.:0,0:0:.:0,0,0	./.:0,0:0:.:0,0,0	0/0:2,0:2:6:0,6,89	0/1:2,3:5:68:113,0,68	0/0:3,0:3:0:0,0,18	0/0:1,0:1:3:0,3,39	0/1:4,3:7:99:113,0,152	0/0:5,0:5:12:0,12,180	0/0:3,0:3:9:0,9,131	0/0:7,0:7:6:0,6,90	./.:0,0:0:.:0,0,0	0/0:5,0:5:9:0,9,135	0/0:2,0:2:6:0,6,88	./.:0,0:0:.:0,0,0	0/0:2,0:2:6:0,6,88	0/0:5,0:5:6:0,6,90

## Sheet: Table S9
Table S9. Description of the 126 strawberry accessions from the IFAPA germplasm collection used for marker/AsA association study.
IFAPA	Accession Name	Species	Pedigree		Year	Origin	Ascorbic acid content		FaGGP(3A)	FaGGP(3A)	FaGGP(3A)	FaGGP(3A)	AX-184662098	KASP-184662098
ACCID			P1	P2			AsA (mg/100g FW)	SD	KASP SNP1	KASP SNP2	KASP SNP3	Diplotype
32	Aiberry	Fragaria × ananassa	Reiko	Hokowase	1983	JAP	67.6273	7.50225	No Call	CT	TT	-	CT	CT
34	Arking	Fragaria × ananassa	Cardinal	ARK 5431	1971	USA	20.857	4.89442	AA	CT	TC	ac	TT	TT
46	Tenira	Fragaria × ananassa	Redgauntlet	Gorella	1973	NLD	42.897	5.75266	AA	TT	TT	aa	TT	TT
53	Sweet Charlie	Fragaria × ananassa	FL 80-456	Pajaro	1985	USA	47.183	4.0963	GA	CC	TT	bd	TT	TT
68	Gigana	Fragaria × ananassa	Finn	SO 341	1963	GER	29.7273	6.647	AA	CC	TT	dd	CC	CC
70	Cuesta	Fragaria × ananassa	Seascape	Cal 83.25-2	1987	USA	28.9723	3.04451	AA	CT	TC	ac	TT	TT
72	Camarosa	Fragaria × ananassa	Douglas	Cal 85.24-603	1988	USA	41.563	8.2449	GA	CT	TT	ab	CT	CT
77	Milsey	Fragaria × ananassa	Parker	Chandler	1989	ESP	37.333	7.47466	GA	CT	TT	ab	TT	TT
80	Selva	Fragaria × ananassa	Cal 70.3-117	Cal 71.98-605	1975	USA	31.469	2.66455	AA	CT	TT	ad	CT	CT
84	Chandler	Fragaria × ananassa	Douglas	Cal 72.361-105	1977	USA	37.3573	1.5816	AA	CT	TT	ad	CT	CT
98	Korona	Fragaria × ananassa	Tamella	Induka	1983	NLD	24.7057	2.51203	AA	CC	TT	dd	CC	CC
99	Sequoia	Fragaria × ananassa	Cal 51.51-1	Cal 52.16-15	1956	USA	38.3883	0.800341	AA	CT	TT	ad	CT	CT
100	Redgauntlet	Fragaria × ananassa	NJ 1051	Auchincruive Climax	1957	UK	37.2843	4.1652	AA	CT	TT	ad	TT	TT
102	Zincal	Fragaria × ananassa	Chandler	Parker	1990	ESP	41.7247	4.51393	GA	CT	TT	ab	TT	TT
103	Pajaro	Fragaria × ananassa	Cal 63.7-101	Sequoia	1971	USA	40.862	7.7536	GA	CC	TT	bd	CT	CT
110	Parker	Fragaria × ananassa	Tufts x Cal 63.7-101	Douglas	1977	USA	35.281	2.21436	GG	CC	TT	bb	TT	TT
111	Tufts	Fragaria × ananassa	Cal 46.5-1	Tioga	1963	USA	35.593	5.5148	GA	CC	TC	bc	CT	CT
114	Aiko	Fragaria × ananassa	Cal 46.5-1	Cal 59.51-11	1963	USA	48.254	2.54729	GA	CT	TT	ab	TT	TT
115	Cruz	Fragaria × ananassa	Cal 638.45	Sequoia	1965	USA	55.787	2.58518	GA	CT	TT	ab	TT	CT
116	Capitola	Fragaria × ananassa	Cal 75.121-101	Parker	1983	USA	51.3573	3.59672	AA	CC	TT	dd	CC	CC
117	Addie	Fragaria × ananassa	Senga Pantagruella	MDUS 3816	1982	ITA	40.5603	6.21261	AA	CT	TT	ad	CT	CT
118	Brighton	Fragaria × ananassa	Tufts	Cal 65.65-601	1970	USA	44.9407	6.28043	GA	CT	TT	ab	TT	TT
123	Gariguette	Fragaria × ananassa	Pocahontas x Regina	Belrubi x Marieva	1972	FRA	38.7217	6.37003	AA	CT	TT	ad	TT	TT
125	Fern	Fragaria × ananassa	Tufts	Cal 69.62-103	1972	USA	29.4563	3.6422	GG	CC	TC	be	CT	CT
126	Elvira	Fragaria × ananassa	Gorella	Vola	1967	NLD	39.2947	7.67381	AA	TT	TT	aa	TT	TT
128	Elsanta	Fragaria × ananassa	Gorella	Holiday	1975	NLD	48.3667	4.33322	AA	CT	TT	ad	TT	TT
130	Douglas	Fragaria × ananassa	Tioga × Sequoia	Tufts	1979	USA	46.266	6.03067	GA	CT	TT	ab	TT	TT
131	Gento	Fragaria × ananassa	NA	NA	1967	GER	32.3097	2.35668	AA	CT	TC	ac	TT	TT
132	Gorella	Fragaria × ananassa	Juspa	US 3763	1960	NLD	51.5093	6.20864	AA	CT	TT	ad	TT	TT
168	Cambridge Favourite	Fragaria × ananassa	Cambridge 34-4-5	Blakemore	1944	UK	49.2297	7.75316	AA	CC	TT	dd	CC	CC
177	Hansa	Fragaria × ananassa	Laxton's Noble	NA	1905	GER	51.253	4.31487	AA	CC	TC	cd	CC	CC
179	Josif Mahomet	Fragaria × ananassa	NA	NA	NA	UKR	54.031	2.71388	GG	CC	TC	be	CT	CT
200	Cigoulette	Fragaria × ananassa	Belrubi	Pajaro	1990	FRA	42.0297	3.11095	AA	CT	TT	ad	CT	CT
203	Florida Ninety	Fragaria × ananassa	Missionary	Klonmor	1948	USA	48.1097	4.51612	AA	CT	TT	ad	CC	CC
204	Macherauchs Späternte	Fragaria × ananassa	Mieze Schindler	Georg Soltwedel	1957	GER	56.581	0.318514	AA	CC	TT	dd	CC	CC
208	Docteur Morere	Fragaria × ananassa	Duc de Malakoff	Palmyre Berger	1867	FRA	48.499	2.05202	AA	CC	TT	dd	CC	CC
210	Laxton's Noble	Fragaria × ananassa	Foreman Excelsior	Sharpless	1884	UK	55.5455	2.69337	AA	CC	TC	cd	TT	TT
211	Madame Moutot	Fragaria × ananassa	Docteur Morere	Royal Sovereign	1906	FRA	49.8407	2.70394	AA	CC	CC	cc	CT	CT
236	Hecker	Fragaria × ananassa	Cal 65.65-601	Cal 66-96-101	1969	USA	70.0237	7.81986	AA	CC	TT	dd	CC	CC
238	Toro	Fragaria × ananassa	Cal 638.45	Sequoia	1965	USA	71.9473	2.28424	GA	CT	TT	ab	TT	TT
244	Dover	Fragaria × ananassa	Floridabelle	FL 71-189	1980	USA	46.7513	5.71866	AA	CT	TC	ac	CT	CT
245	Toyonoka	Fragaria × ananassa	Harunoka	Himiko	1983	JAP	55.17	2.36465	AA	TT	TT	aa	TT	TT
247	Edouard Lefort	Fragaria × ananassa	NA	NA	1889	FRA	49.796	6.39032	AA	CC	TC	cd	NoCall	TT
248	Mieze Schindler	Fragaria × ananassa	Lucida Perfecta	Johannes Muller	1933	GER	52.063	2.95997	AA	CC	TC	cd	CC	CC
249	Souvenir des Charles Machiroux	Fragaria × ananassa	Ville de Paris	Späte Leopold	1956	BEL	62.2963	2.84617	GA	CC	TC	bc	CC	CC
251	Vicomtesse Hericart de Thury	Fragaria × ananassa	Keens Seedling	Elton	1846	FRA	50.199	3.59204	AA	CC	TT	dd	CC	CC
256	Africa	Fragaria × ananassa	NA	NA	1870	EUR	53.6227	3.54757	AA	CC	TT	dd	TT	CT
257	Blakemore	Fragaria × ananassa	Missionary	Howard 17	1929	USA	48.2733	2.88115	AA	CT	TT	ad	CT	CT
262	Marie France	Fragaria × ananassa	NA	NA	1955	FRA	74.9	3.00525	AA	CC	TC	cd	TT	TT
264	Missionary	Fragaria × ananassa	Hoffman	Lady Thompson	1900	USA	39.043	1.46858	AA	CT	TT	ad	CC	CC
265	Revada	Fragaria × ananassa	Climax	Ada Herzberg	1960	NLD	46.405	0.62094	AA	CC	TT	dd	TT	NoCall
266	Surprise des Halles	Fragaria × ananassa	Empereur du Maroc	Madame Moutot	1929	FRA	52.5737	5.81499	AA	CC	TC	cd	CC	CC
267	Spaete Leopold	Fragaria × ananassa	Comet 1880	Samling	1904	GER	40.1633	4.67906	AA	CC	TT	dd	CC	CC
288	Avalon	Fragaria × ananassa	NJ 8219-2	MDUS 5180	1998	USA	50.833	4.43283	GA	CT	TT	ab	TT	TT
294	Ville de Paris	Fragaria × ananassa	Capron	Princess Dagmar	1929	FRA	45.6453	1.09022	GG	CC	TT	bb	TT	TT
296	Royal Sovereign	Fragaria × ananassa	King of the Earlies	Laxton's Noble	1892	UK	64.564	4.40196	AA	CC	TC	cd	TT	TT
300	Aromas	Fragaria × ananassa	Cal 87.112-6	Cal 88.270-1	1991	USA	40.3677	2.41602	AA	CC	TT	dd	TT	TT
301	Cijosee	Fragaria × ananassa	Mara des Bois	Cal 18	1993	FRA	44.7587	4.53231	AA	CT	TT	ad	CT	CT
302	Diamante	Fragaria × ananassa	Cal 87.112-6	Cal 88.270-1	1991	USA	37.7925	4.42437	GA	CC	TT	bd	TT	TT
303	Donner	Fragaria × ananassa	Cal 145.52	Cal 222.4	1936	USA	49.7693	2.05272	GA	CT	TT	ab	CT	CT
307	Mieze Schindler	Fragaria × ananassa	Lucida Perfecta	Johannes Muller	1933	GER	62.208	5.93948	AA	CC	TC	cd	CC	CC
311	Liberation D'Orleans	Fragaria × ananassa	NA	NA	1890	FRA	50.8473	6.84332	AA	CT	TC	ac	CT	CT
316	Premial	Fragaria × ananassa	NJ 306	NA	1989	ROM	47.18	4.94494	AA	TT	TT	aa	TT	TT
319	Sans Rivale	Fragaria × ananassa	Madame Poincare	General de Castelnau	1937	FRA	40.0097	1.64051	AA	TT	TT	aa	TT	TT
320	Sieger	Fragaria × ananassa	Laxton's Noble	Kaiser Samling	1897	GER	83.4907	4.83822	AA	CC	TT	dd	CC	CC
335	Marina	Fragaria × ananassa	Cartuno	Camarosa	1998	ESP	58.627	7.12576	GA	CT	TT	ab	TT	TT
433	Medina	Fragaria × ananassa	Z 45	Parker	2005	ESP	42.827	7.77727	GA	CT	TT	ab	TT	TT
480	Amiga	Fragaria × ananassa	Camarosa	RB-79-3	2006	ESP	44.7017	1.52027	AA	CT	TT	ad	CC	CC
519	Aguedilla	Fragaria × ananassa	Camarosa	RB-67-35	1998	ESP	46.9713	1.79381	GA	CT	TT	ab	TT	TT
658	Perle de Prague	Fragaria × ananassa	NA	NA	1935	CZE	48.3357	6.7717	AA	CC	TC	cd	CT	CT
659	Victorian Nameless	Fragaria × ananassa	NA	NA	NA	UK	44.4397	3.92563	AA	CC	TC	cd	CC	CC
663	Senga Sengana	Fragaria × ananassa	Markee	Sieger	1944	GER	42.7737	4.99767	AA	CC	TC	cd	CT	CT
664	Cifrance	Fragaria × ananassa	Scott	Chandler	1999	FRA	50.8073	2.55713	AA	CT	TT	ad	CT	CT
673	Ruby	Fragaria × ananassa	B1	Selva	1997	USA	54.5	9.51592	AA	CT	TC	ac	CT	CT
674	Plarionfre, Chiflón	Fragaria × ananassa	Planasa 92-61	Planasa 86-032	1999	ESP	34.1633	1.47801	GA	CC	TT	bd	NoCall	CC
676	Ventana	Fragaria × ananassa	Cal 93.170-606	Cal 92.35-601	1996	USA	49.339	3.17914	GA	CC	TC	bc	CC	CC
677	Camino Real	Fragaria × ananassa	Cal 89.230-7	Cal 90.253-3	1994	USA	42.4163	5.46259	AA	CT	TT	ad	CT	CT
697	Naiad	Fragaria × ananassa	Oso Grande	Eris	2001	ITA	40.9543	1.08853	AA	CC	TT	dd	TT	TT
700	Honor	Fragaria × ananassa	Camarosa	PS-1269	1997	USA	26.056	4.83956	AA	TT	TT	aa	TT	TT
715	Candonga	Fragaria × ananassa	Planasa 92-38	Planasa 86-032	2001	ESP	43.1873	7.88724	GA	CT	TT	ab	CT	CT
725	Missionary Hibrid	Fragaria × ananassa	Wild F. virginiana introgressed with Missionary		1900	USA	50.842	3.76746	AA	CC	TC	cd	TT	CT
732	Florida Festival	Fragaria × ananassa	Rosa Linda	Oso Grande	2001	USA	51.541	10.4504	AA	CT	TT	ad	CT	CT
733	Galexia	Fragaria × ananassa	F39.1	F15.1	1999	USA	51.6043	1.68668	AA	TT	TT	aa	TT	TT
740	Hative De Caen	Fragaria × ananassa	Aurore	Aurore	NA	FRA	42.7083	8.78857	AA	CT	TT	ad	TT	TT
743	Howard 17	Fragaria × ananassa	Crescent	Howard 1	1909	USA	46.9777	6.30696	AA	CT	TT	ad	CT	CT
745	PS 2-12 (1-187 × Medina)	F. chiloensis BC1 × F. × ananassa	187-1	Medina	2003	ESP	50.211	3.59266	AA	CT	TT	ad	CT	CT
746	PS 16-4 (3-171 × 1-215)	BC1 (F. × ananassa) × BC1 (F. × ananassa)	171-3	215-1	2003	ESP	37.7137	5.42969	AA	CC	TC	cd	CC	CC
747	PS 22-8 (3-171 × 659 )	BC1 (F. × ananassa) × F. × ananassa	171-3	Victorian Nameless	2003	ESP	54.087	8.37393	AA	CT	TC	ac	CC	CC
748	PS 23-12 (Medina × 1-187)	F. × ananassa × F. chiloensis BC1	Medina	187-1	2003	ESP	38.075	1.74874	GA	CC	TT	bd	CT	CT
751	PS 47-11 (Medina × F. chiloensis I)	F.× ananassa × F. chiloensis	Medina	F. Chiloensis 1 (ACCID 152)	2003	ESP	50.4213	3.29185	AA	CT	TC	ac	CT	CT
776	Albión	Fragaria × ananassa	Diamante	Cal 94.16-1	1997	USA	35.8953	6.15534	GG	CC	TT	bb	TT	TT
788	2-232	Fragaria × ananassa	Vilanova	RB-4-43	2005	ESP	32.3123	1.78646	AA	CT	TT	ad	CT	CT
795	1-1392	Fragaria × ananassa	Gaviota	Camarosa	2005	ESP	30.4057	8.87751	GA	CT	TT	ab	TT	TT
830	Kaiser	Fragaria × ananassa	NA	NA	NA	GER	63.242	3.97677	AA	CC	TC	cd	TT	TT
831	Marshall	Fragaria × ananassa	Chance seedling	NA	1890	USA	77.5413	8.3404	AA	CC	TT	dd	CC	CC
832	Hood	Fragaria × ananassa	ORUS 2315	Puget Beauty	1965	USA	75.4207	3.91292	AA	CT	TT	ad	TT	TT
833	St. Ana	Fragaria × ananassa	NA	NA	NA	ITA	52.166	5.19143	GA	CC	TT	bd	TT	TT
835	Leopard	Fragaria × ananassa	NA	NA	NA	GER	51.738	4.96363	AA	CC	TC	cd	CC	CC
836	Matine	Fragaria × ananassa	NA	NA	NA	FRA	61.7653	3.19634	AA	No Call	TT	-	CC	CC
837	Ampola	Fragaria × ananassa	NA	NA	NA	ITA	71.259	1.6815	AA	CC	TT	dd	CC	CC
839	Rubigen	Fragaria × ananassa	Earlibrite	Carlsbad	1999	AUS	39.5803	1.18816	AA	CT	TT	ad	TT	TT
842	Abundance	Fragaria × ananassa	Constante Feconde	Louis Gauthier	1905	FRA	40.2353	2.67905	AA	CC	TT	dd	TT	TT
844	Reusraths Allerfrueheste	Fragaria × ananassa	Amazone	Madame Lefebvre	1949	GER	53.1147	8.24185	GA	CT	TC	ae	TT	TT
845	Strawberry 1800	Fragaria × ananassa	NA	NA	NA	UK	60.427		AA	CC	TC	cd	CC	CC
862	Splendor	Fragaria × ananassa	Camarosa	PS-1269	1998	USA	33.4113	0.880878	GA	CT	TT	ab	CT	CT
868	Elyana	Fragaria × ananassa	FL 96-114	FL 95-200	2009	USA	48.2175	10.1929	AA	CT	TT	ad	TT	TT
870	Fortuna (Radiance)	Fragaria × ananassa	Winterdawn	FL 99-35	2008	USA	36.4937	2.96115	AA	TT	TT	aa	TT	TT
872	White D seedling	Fragaria × ananassa	NA	NA	NA	USA	42.419	2.79024	AA	CC	TT	dd	CT	TT
940	Sarito (Fontanilla)	Fragaria × ananassa	1823-4	Sabrosa	2013	ESP	28.6007	2.0757	GA	CT	TC	ae	TT	TT
953	Viva Patricia	Fragaria × ananassa	S03AC11	S02AG4	2005	UK	41.8527	7.94342	AA	TT	TT	aa	TT	TT
955	Windsor	Fragaria × ananassa	Jubilee	Camarillo	2009	USA	62.51	9.22002	GA	CT	TT	ab	TT	TT
956	Magdalena	Fragaria × ananassa	Ojai	Agoura	2005	USA	54.2083	6.13555	GA	CT	TT	ab	CC	CC
965	Sabrina	Fragaria × ananassa	Planasa 9719	Planasa 94-020	2010	ESP	38.5117	3.10239	GG	CT	TC	bf	CC	CC
986	Rabida	Fragaria × ananassa	NA	NA	2012	ESP	34.578	1.3969	GA	CT	TT	ab	TT	TT
998	Liberty	Fragaria × ananassa	Honor	BG-1445	2016	USA	44.9547	2.20146	GA	CT	TT	ab	TT	TT
1016	Nazaret	Fragaria × ananassa	1806-1	2340-2	2017	ESP	36.1243	2.6175	GA	CC	TT	bd	CT	CT
1051	Petaluma	Fragaria × ananassa	Cal 5.97-7	Cal 5.165-1	2008	USA	53.1213	8.42772	AA	CC	TT	dd	CC	CC
1062	Yotsuboshi	Fragaria × ananassa	Mie bohon 1 gou	A8S4-147	2019	JAP	68.5997	3.33797	AA	TT	TT	aa	TT	TT
1116	CS13/2 (Camarosa × 595)	F. × ananassa × F. chiloensis	Camarosa	F. chiloensis 28 (ACCID 595)	2005	ESP	52.0203	6.94035	AA	CT	TT	ad	CT	CT
1117	CS3/4 (00197× Ventana)	F. chiloensis × F. × ananassa	F. chiloensis 26 (ACCID 197)	Ventana	2005	ESP	52.543	1.92703	AA	CC	TC	cd	CC	CC
1118	CS5/1 (00281 × Ventana)	F. chiloensis × F. × ananassa	F. chiloensis 20 (ACCID 281)	Ventana	2005	ESP	53.407	0.889143	GA	CC	TC	bc	CT	CT
1119	CS5/3 (00281 × Ventana)	F. chiloensis × F. × ananassa	F. chiloensis 20 (ACCID 281)	Ventana	2005	ESP	51.0313	2.16783	AA	CC	TC	cd	CC	CC
1120	CS9/1 (00281 × Ventana)	F. chiloensis × F. × ananassa	F. chiloensis 20 (ACCID 281)	Ventana	2005	ESP	48.8363	3.60339	AA	CC	TC	cd	CC	CC
1132	CS9/3 (00281 × Ventana)	F. chiloensis × F. × ananassa	F. chiloensis 20 (ACCID 281)	Ventana	2005	ESP	63.7287	6.08352	GA	CC	TC	bc	CC	CC
1133	CS9/4 (00281 × Ventana)	F. chiloensis × F. × ananassa	F. chiloensis 20 (ACCID 281)	Ventana	2005	ESP	56.77	5.49439	GA	CC	TC	bc	CC	CC
1134	CS9/5 (00281 × Ventana)	F. chiloensis × F. × ananassa	F. chiloensis 20 (ACCID 281)	Ventana	2005	ESP	44.864	3.054	GA	CC	TC	bc	CC	CC
													AX-184662098
													AA
													BB
													AA
													AA
													BB
													AB
													BB
													AB
													AA
													AA
													AA
													AA
													AA
													AB
													AB
													AA
													BB
													AA
													AB
													AA
													AA
													BB
													AB
													AB
													BB
													AA
													BB
													AA
													AA
													AA
													AA
													BB
													AB
													AA
													BB
													AB
													AB
													AA
													AB
													AA
													AB
													BB
													AA
													AB
													BB
													AB
													AA
													AA
													BB
													AB
													BB
													BB
													BB
													AA
													AA
													AA
													AA
													AA
													BB
													BB
													BB
													AB
													AB
													BB
													BB
													BB
													AA
													AB
													AA
													AB
													AB
													BB
													AA
													AB
													AA
													AA
													AB
													AB
													AA
													BB
													AA
													AB
													BB
													AA
													AA
													BB
													BB
													AB
													AA
													AB
													AB
													AA
													BB
													AA
													AB
													AA
													AA
													AA
													AA
													NoCall
													BB
													AA
													BB
													AB
													AA
													AA
													BB
													AA
													AB
													BB
													AA
													BB
													AA
													AA
													AA
													AB
													BB
													AB
													BB
													BB
													AB
													AB
													AB
													AB
													BB
													AA
													NoCall
													AA
													AA
													AA
													AB
													AA
													BB
													BB
													Affx-478289444
													0
													17803288
													+
													2
													AX-184662098
													chr_3A
													13119948
													AX-184662098
													AA
													BB
													AA
													AA
													BB
													AB
													BB
													AB
													AA
													AA
													AA
													AA
													AA
													AB
													AB
													AA
													BB
													AA
													AB
													AA
													AA
													BB
													AB
													AB
													BB
													AA
													BB
													AA
													AA
													AA
													AA
													BB
													AB
													AA
													BB
													AB
													AB
													AA
													AB
													AA
													AB
													BB
													AA
													AB
													BB
													AB
													AA
													AA
													BB
													AB
													BB
													BB
													BB
													AA
													AA
													AA
													AA
													AA
													BB
													BB
													BB
													AB
													AB
													BB
													BB
													BB
													AA
													AB
													AA
													AB
													AB
													BB
													AA
													AB
													AA
													AA
													AB
													AB
													AA
													BB
													AA
													AB
													BB
													AA
													AA
													BB
													BB
													AB
													AA
													AB
													AB
													AA
													BB
													AA
													AB
													AA
													AA
													AA
													AA
													NoCall
													BB
													AA
													BB
													AB
													AA
													AA
													BB
													AA
													AB
													BB
													AA
													BB
													AA
													AA
													AA
													AB
													BB
													AB
													BB
													BB
													AB
													AB
													AB
													AB
													BB
													AA
													NoCall
													AA
													AA
													AA
													AB
													AA
													BB
													BB
													Affx-478289444
													0
													17803288
													+
													2
													AX-184662098
													chr_3A
													13119948
													AX-184662098
													AA
													BB
													AA
													AA
													BB
													AB
													BB
													AB
													AA
													AA
													AA
													AA
													AA
													AB
													AB
													AA
													BB
													AA
													AB
													AA
													AA
													BB
													AB
													AB
													BB
													AA
													BB
													AA
													AA
													AA
													AA
													BB
													AB
													AA
													BB
													AB
													AB
													AA
													AB
													AA
													AB
													BB
													AA
													AB
													BB
													AB
													AA
													AA
													BB
													AB
													BB
													BB
													BB
													AA
													AA
													AA
													AA
													AA
													BB
													BB
													BB
													AB
													AB
													BB
													BB
													BB
													AA
													AB
													AA
													AB
													AB
													BB
													AA
													AB
													AA
													AA
													AB
													AB
													AA
													BB
													AA
													AB
													BB
													AA
													AA
													BB
													BB
													AB
													AA
													AB
													AB
													AA
													BB
													AA
													AB
													AA
													AA
													AA
													AA
													NoCall
													BB
													AA
													BB
													AB
													AA
													AA
													BB
													AA
													AB
													BB
													AA
													BB
													AA
													AA
													AA
													AB
													BB
													AB
													BB
													BB
													AB
													AB
													AB
													AB
													BB
													AA
													NoCall
													AA
													AA
													AA
													AB
													AA
													BB
													BB
													Affx-478289444
													0
													17803288
													+
													2
													AX-184662098
													chr_3A
													13119948
													AX-184662098
													AA
													BB
													AA
													AA
													BB
													AB
													BB
													AB
													AA
													AA
													AA
													AA
													AA
													AB
													AB
													AA
													BB
													AA
													AB
													AA
													AA
													BB
													AB
													AB
													BB
													AA
													BB
													AA
													AA
													AA
													AA
													BB
													AB
													AA
													BB
													AB
													AB
													AA
													AB
													AA
													AB
													BB
													AA
													AB
													BB
													AB
													AA
													AA
													BB
													AB
													BB
													BB
													BB
													AA
													AA
													AA
													AA
													AA
													BB
													BB
													BB
													AB
													AB
													BB
													BB
													BB
													AA
													AB
													AA
													AB
													AB
													BB
													AA
													AB
													AA
													AA
													AB
													AB
													AA
													BB
													AA
													AB
													BB
													AA
													AA
													BB
													BB
													AB
													AA
													AB
													AB
													AA
													BB
													AA
													AB
													AA
													AA
													AA
													AA
													NoCall
													BB
													AA
													BB
													AB
													AA
													AA
													BB
													AA
													AB
													BB
													AA
													BB
													AA
													AA
													AA
													AB
													BB
													AB
													BB
													BB
													AB
													AB
													AB
													AB
													BB
													AA
													NoCall
													AA
													AA
													AA
													AB
													AA
													BB
													BB
													Affx-478289444
													0
													17803288
													+
													2
													AX-184662098
													chr_3A
													13119948
													AX-184662098
													AA
													BB
													AA
													AA
													BB
													AB
													BB
													AB
													AA
													AA
													AA
													AA
													AA
													AB
													AB
													AA
													BB
													AA
													AB
													AA
													AA
													BB
													AB
													AB
													BB
													AA
													BB
													AA
													AA
													AA
													AA
													BB
													AB
													AA
													BB
													AB
													AB
													AA
													AB
													AA
													AB
													BB
													AA
													AB
													BB
													AB
													AA
													AA
													BB
													AB
													BB
													BB
													BB
													AA
													AA
													AA
													AA
													AA
													BB
													BB
													BB
													AB
													AB
													BB
													BB
													BB
													AA
													AB
													AA
													AB
													AB
													BB
													AA
													AB
													AA
													AA
													AB
													AB
													AA
													BB
													AA
													AB
													BB
													AA
													AA
													BB
													BB
													AB
													AA
													AB
													AB
													AA
													BB
													AA
													AB
													AA
													AA
													AA
													AA
													NoCall
													BB
													AA
													BB
													AB
													AA
													AA
													BB
													AA
													AB
													BB
													AA
													BB
													AA
													AA
													AA
													AB
													BB
													AB
													BB
													BB
													AB
													AB
													AB
													AB
													BB
													AA
													NoCall
													AA
													AA
													AA
													AB
													AA
													BB
													BB
													Affx-478289444
													0
													17803288
													+
													2
													AX-184662098
													chr_3A
													13119948
													AX-184662098
													AA
													BB
													AA
													AA
													BB
													AB
													BB
													AB
													AA
													AA
													AA
													AA
													AA
													AB
													AB
													AA
													BB
													AA
													AB
													AA
													AA
													BB
													AB
													AB
													BB
													AA
													BB
													AA
													AA
													AA
													AA
													BB
													AB
													AA
													BB
													AB
													AB
													AA
													AB
													AA
													AB
													BB
													AA
													AB
													BB
													AB
													AA
													AA
													BB
													AB
													BB
													BB
													BB
													AA
													AA
													AA
													AA
													AA
													BB
													BB
													BB
													AB
													AB
													BB
													BB
													BB
													AA
													AB
													AA
													AB
													AB
													BB
													AA
													AB
													AA
													AA
													AB
													AB
													AA
													BB
													AA
													AB
													BB
													AA
													AA
													BB
													BB
													AB
													AA
													AB
													AB
													AA
													BB
													AA
													AB
													AA
													AA
													AA
													AA
													NoCall
													BB
													AA
													BB
													AB
													AA
													AA
													BB
													AA
													AB
													BB
													AA
													BB
													AA
													AA
													AA
													AB
													BB
													AB
													BB
													BB
													AB
													AB
													AB
													AB
													BB
													AA
													NoCall
													AA
													AA
													AA
													AB
													AA
													BB
													BB
													Affx-478289444
													0
													17803288
													+
													2
													AX-184662098
													chr_3A
													13119948
													AX-184662098
													AA
													BB
													AA
													AA
													BB
													AB
													BB
													AB
													AA
													AA
													AA
													AA
													AA
													AB
													AB
													AA
													BB
													AA
													AB
													AA
													AA
													BB
													AB
													AB
													BB
													AA
													BB
													AA
													AA
													AA
													AA
													BB
													AB
													AA
													BB
													AB
													AB
													AA
													AB
													AA
													AB
													BB
													AA
													AB
													BB
													AB
													AA
													AA
													BB
													AB
													BB
													BB
													BB
													AA
													AA
													AA
													AA
													AA
													BB
													BB
													BB
													AB
													AB
													BB
													BB
													BB
													AA
													AB
													AA
													AB
													AB
													BB
													AA
													AB
													AA
													AA
													AB
													AB
													AA
													BB
													AA
													AB
													BB
													AA
													AA
													BB
													BB
													AB
													AA
													AB
													AB
													AA
													BB
													AA
													AB
													AA
													AA
													AA
													AA
													NoCall
													BB
													AA
													BB
													AB
													AA
													AA
													BB
													AA
													AB
													BB
													AA
													BB
													AA
													AA
													AA
													AB
													BB
													AB
													BB
													BB
													AB
													AB
													AB
													AB
													BB
													AA
													NoCall
													AA
													AA
													AA
													AB
													AA
													BB
													BB
													Affx-478289444
													0
													17803288
													+
													2
													AX-184662098
													chr_3A
													13119948
													AX-184662098
													AA
													BB
													AA
													AA
													BB
													AB
													BB
													AB
													AA
													AA
													AA
													AA
													AA
													AB
													AB
													AA
													BB
													AA
													AB
													AA
													AA
													BB
													AB
													AB
													BB
													AA
													BB
													AA
													AA
													AA
													AA
													BB
													AB
													AA
													BB
													AB
													AB
													AA
													AB
													AA
													AB
													BB
													AA
													AB
													BB
													AB
													AA
													AA
													BB
													AB
													BB
													BB
													BB
													AA
													AA
													AA
													AA
													AA
													BB
													BB
													BB
													AB
													AB
													BB
													BB
													BB
													AA
													AB
													AA
													AB
													AB
													BB
													AA
													AB
													AA
													AA
													AB
													AB
													AA
													BB
													AA
													AB
													BB
													AA
													AA
													BB
													BB
													AB
													AA
													AB
													AB
													AA
													BB
													AA
													AB
													AA
													AA
													AA
													AA
													NoCall
													BB
													AA
													BB
													AB
													AA
													AA
													BB
													AA
													AB
													BB
													AA
													BB
													AA
													AA
													AA
													AB
													BB
													AB
													BB
													BB
													AB
													AB
													AB
													AB
													BB
													AA
													NoCall
													AA
													AA
													AA
													AB
													AA
													BB
													BB
													Affx-478289444
													0
													17803288
													+
													2
													AX-184662098
													chr_3A
													13119948
													AX-184662098
													AA
													BB
													AA
													AA
													BB
													AB
													BB
													AB
													AA
													AA
													AA
													AA
													AA
													AB
													AB
													AA
													BB
													AA
													AB
													AA
													AA
													BB
													AB
													AB
													BB
													AA
													BB
													AA
													AA
													AA
													AA
													BB
													AB
													AA
													BB
													AB
													AB
													AA
													AB
													AA
													AB
													BB
													AA
													AB
													BB
													AB
													AA
													AA
													BB
													AB
													BB
													BB
													BB
													AA
													AA
													AA
													AA
													AA
													BB
													BB
													BB
													AB
													AB
													BB
													BB
													BB
													AA
													AB
													AA
													AB
													AB
													BB
													AA
													AB
													AA
													AA
													AB
													AB
													AA
													BB
													AA
													AB
													BB
													AA
													AA
													BB
													BB
													AB
													AA
													AB
													AB
													AA
													BB
													AA
													AB
													AA
													AA
													AA
													AA
													NoCall
													BB
													AA
													BB
													AB
													AA
													AA
													BB
													AA
													AB
													BB
													AA
													BB
													AA
													AA
													AA
													AB
													BB
													AB
													BB
													BB
													AB
													AB
													AB
													AB
													BB
													AA
													NoCall
													AA
													AA
													AA
													AB
													AA
													BB
													BB
													Affx-478289444
													0
													17803288
													+
													2
													AX-184662098
													chr_3A
													13119948
													AX-184662098
													AA
													BB
													AA
													AA
													BB
													AB
													BB
													AB
													AA
													AA
													AA
													AA
													AA
													AB
													AB
													AA
													BB
													AA
													AB
													AA
													AA
													BB
													AB
													AB
													BB
													AA
													BB
													AA
													AA
													AA
													AA
													BB
													AB
													AA
													BB
													AB
													AB
													AA
													AB
													AA
													AB
													BB
													AA
													AB
													BB
													AB
													AA
													AA
													BB
													AB
													BB
													BB
													BB
													AA
													AA
													AA
													AA
													AA
													BB
													BB
													BB
													AB
													AB
													BB
													BB
													BB
													AA
													AB
													AA
													AB
													AB
													BB
													AA
													AB
													AA
													AA
													AB
													AB
													AA
													BB
													AA
													AB
													BB
													AA
													AA
													BB
													BB
													AB
													AA
													AB
													AB
													AA
													BB
													AA
													AB
													AA
													AA
													AA
													AA
													NoCall
													BB
													AA
													BB
													AB
													AA
													AA
													BB
													AA
													AB
													BB
													AA
													BB
													AA
													AA
													AA
													AB
													BB
													AB
													BB
													BB
													AB
													AB
													AB
													AB
													BB
													AA
													NoCall
													AA
													AA
													AA
													AB
													AA
													BB
													BB
													Affx-478289444
													0
													17803288
													+
													2
													AX-184662098
													chr_3A
													13119948
													AX-184662098
													AA
													BB
													AA
													AA
													BB
													AB
													BB
													AB
													AA
													AA
													AA
													AA
													AA
													AB
													AB
													AA
													BB
													AA
													AB
													AA
													AA
													BB
													AB
													AB
													BB
													AA
													BB
													AA
													AA
													AA
													AA
													BB
													AB
													AA
													BB
													AB
													AB
													AA
													AB
													AA
													AB
													BB
													AA
													AB
													BB
													AB
													AA
													AA
													BB
													AB
													BB
													BB
													BB
													AA
													AA
													AA
													AA
													AA
													BB
													BB
													BB
													AB
													AB
													BB
													BB
													BB
													AA
													AB
													AA
													AB
													AB
													BB
													AA
													AB
													AA
													AA
													AB
													AB
													AA
													BB
													AA
													AB
													BB
													AA
													AA
													BB
													BB
													AB
													AA
													AB
													AB
													AA
													BB
													AA
													AB
													AA
													AA
													AA
													AA
													NoCall
													BB
													AA
													BB
													AB
													AA
													AA
													BB
													AA
													AB
													BB
													AA
													BB
													AA
													AA
													AA
													AB
													BB
													AB
													BB
													BB
													AB
													AB
													AB
													AB
													BB
													AA
													NoCall
													AA
													AA
													AA
													AB
													AA
													BB
													BB
													Affx-478289444
													0
													17803288
													+
													2
													AX-184662098
													chr_3A
													13119948
													AX-184662098
													AA
													BB
													AA
													AA
													BB
													AB
													BB
													AB
													AA
													AA
													AA
													AA
													AA
													AB
													AB
													AA
													BB
													AA
													AB
													AA
													AA
													BB
													AB
													AB
													BB
													AA
													BB
													AA
													AA
													AA
													AA
													BB
													AB
													AA
													BB
													AB
													AB
													AA
													AB
													AA
													AB
													BB
													AA
													AB
													BB
													AB
													AA
													AA
													BB
													AB
													BB
													BB
													BB
													AA
													AA
													AA
													AA
													AA
													BB
													BB
													BB
													AB
													AB
													BB
													BB
													BB
													AA
													AB
													AA
													AB
													AB
													BB
													AA
													AB
													AA
													AA
													AB
													AB
													AA
													BB
													AA
													AB
													BB
													AA
													AA
													BB
													BB
													AB
													AA
													AB
													AB
													AA
													BB
													AA
													AB
													AA
													AA
													AA
													AA
													NoCall
													BB
													AA
													BB
													AB
													AA
													AA
													BB
													AA
													AB
													BB
													AA
													BB
													AA
													AA
													AA
													AB
													BB
													AB
													BB
													BB
													AB
													AB
													AB
													AB
													BB
													AA
													NoCall
													AA
													AA
													AA
													AB
													AA
													BB
													BB
													Affx-478289444
													0
													17803288
													+
													2
													AX-184662098
													chr_3A
													13119948
													AX-184662098
													AA
													BB
													AA
													AA
													BB
													AB
													BB
													AB
													AA
													AA
													AA
													AA
													AA
													AB
													AB
													AA
													BB
													AA
													AB
													AA
													AA
													BB
													AB
													AB
													BB
													AA
													BB
													AA
													AA
													AA
													AA
													BB
													AB
													AA
													BB
													AB
													AB
													AA
													AB
													AA
													AB
													BB
													AA
													AB
													BB
													AB
													AA
													AA
													BB
													AB
													BB
													BB
													BB
													AA
													AA
													AA
													AA
													AA
													BB
													BB
													BB
													AB
													AB
													BB
													BB
													BB
													AA
													AB
													AA
													AB
													AB
													BB
													AA
													AB
													AA
													AA
													AB
													AB
													AA
													BB
													AA
													AB
													BB
													AA
													AA
													BB
													BB
													AB
													AA
													AB
													AB
													AA
													BB
													AA
													AB
													AA
													AA
													AA
													AA
													NoCall
													BB
													AA
													BB
													AB
													AA
													AA
													BB
													AA
													AB
													BB
													AA
													BB
													AA
													AA
													AA
													AB
													BB
													AB
													BB
													BB
													AB
													AB
													AB
													AB
													BB
													AA
													NoCall
													AA
													AA
													AA
													AB
													AA
													BB
													BB
													Affx-478289444
													0
													17803288
													+
													2
													AX-184662098
													chr_3A
													13119948
													AX-184662098
													AA
													BB
													AA
													AA
													BB
													AB
													BB
													AB
													AA
													AA
													AA
[truncated: 7,138 more rows]
